# Supplementary material for: Multi-feature SEIR model for epidemic analysis and vaccine prioritization
Source: PLoS One. 2024 Mar 1;19(3):e0298932. doi: 10.1371/journal.pone.0298932 (PMC10906911; doi:10.1371/journal.pone.0298932)
Supplement: S1 File — Statistics in Tables 4 to 7 are computed based on this file. Statistics in Tables 8 to 13 are computed based on the first spreadsheet in this file. (XLSX) [file pone.0298932.s001.xlsx]

## Sheet: High-High(Tables 4-7)
Highest Infection	Total Death	Strategy	Sensitivity	S_p	Contact	C_p	%E
43146.7	20817.8	C*S	(0.2, 0.1)	(0.95, 0.05)	(25, 15)	(0.95, 0.05)	0.001
43279.5	20921.7	C only	(0.2, 0.1)	(0.95, 0.05)	(25, 15)	(0.95, 0.05)	0.001
43271.2	20912.8	Random	(0.2, 0.1)	(0.95, 0.05)	(25, 15)	(0.95, 0.05)	0.001
43146.7	20817.8	S1C2	(0.2, 0.1)	(0.95, 0.05)	(25, 15)	(0.95, 0.05)	0.001
43146.7	20816.1	C1S2	(0.2, 0.1)	(0.95, 0.05)	(25, 15)	(0.95, 0.05)	0.001
44725.7	44725.7	Heuristic	(0.2, 0.1)	(0.95, 0.05)	(25, 15)	(0.95, 0.05)	0.001
43145.4	20822.1	C*S	(0.2, 0.1)	(0.95, 0.05)	(25, 15)	(0.85, 0.15)	0.001
43275.5	20925.5	C only	(0.2, 0.1)	(0.95, 0.05)	(25, 15)	(0.85, 0.15)	0.001
43274.5	20915.9	Random	(0.2, 0.1)	(0.95, 0.05)	(25, 15)	(0.85, 0.15)	0.001
43145.4	20822.1	S1C2	(0.2, 0.1)	(0.95, 0.05)	(25, 15)	(0.85, 0.15)	0.001
43145.4	20818.2	C1S2	(0.2, 0.1)	(0.95, 0.05)	(25, 15)	(0.85, 0.15)	0.001
44758.2	44758.2	Heuristic	(0.2, 0.1)	(0.95, 0.05)	(25, 15)	(0.85, 0.15)	0.001
43144.4	20829.3	C*S	(0.2, 0.1)	(0.95, 0.05)	(25, 15)	(0.75, 0.25)	0.001
43280.5	20936.1	C only	(0.2, 0.1)	(0.95, 0.05)	(25, 15)	(0.75, 0.25)	0.001
43278.1	20917.7	Random	(0.2, 0.1)	(0.95, 0.05)	(25, 15)	(0.75, 0.25)	0.001
43144.4	20829.3	S1C2	(0.2, 0.1)	(0.95, 0.05)	(25, 15)	(0.75, 0.25)	0.001
43144.4	20823.1	C1S2	(0.2, 0.1)	(0.95, 0.05)	(25, 15)	(0.75, 0.25)	0.001
43684.4	43684.4	Heuristic	(0.2, 0.1)	(0.95, 0.05)	(25, 15)	(0.75, 0.25)	0.001
42727.8	20642.5	C*S	(0.2, 0.1)	(0.95, 0.05)	(25, 15)	(0.65, 0.35)	0.001
42874	20755.4	C only	(0.2, 0.1)	(0.95, 0.05)	(25, 15)	(0.65, 0.35)	0.001
42896.4	20727.5	Random	(0.2, 0.1)	(0.95, 0.05)	(25, 15)	(0.65, 0.35)	0.001
42727.8	20642.5	S1C2	(0.2, 0.1)	(0.95, 0.05)	(25, 15)	(0.65, 0.35)	0.001
42727.8	20633.5	C1S2	(0.2, 0.1)	(0.95, 0.05)	(25, 15)	(0.65, 0.35)	0.001
43707.3	43707.3	Heuristic	(0.2, 0.1)	(0.95, 0.05)	(25, 15)	(0.65, 0.35)	0.001
42642.6	20638.9	C*S	(0.2, 0.1)	(0.95, 0.05)	(25, 15)	(0.55, 0.45)	0.001
42797.5	20745.2	C only	(0.2, 0.1)	(0.95, 0.05)	(25, 15)	(0.55, 0.45)	0.001
42807	20716	Random	(0.2, 0.1)	(0.95, 0.05)	(25, 15)	(0.55, 0.45)	0.001
42642.6	20638.9	S1C2	(0.2, 0.1)	(0.95, 0.05)	(25, 15)	(0.55, 0.45)	0.001
42642.6	20629.3	C1S2	(0.2, 0.1)	(0.95, 0.05)	(25, 15)	(0.55, 0.45)	0.001
43194.4	43194.4	Heuristic	(0.2, 0.1)	(0.95, 0.05)	(25, 15)	(0.55, 0.45)	0.001
43145.7	20815	C*S	(0.2, 0.1)	(0.95, 0.05)	(25, 10)	(0.95, 0.05)	0.001
43277.4	20922	C only	(0.2, 0.1)	(0.95, 0.05)	(25, 10)	(0.95, 0.05)	0.001
43274.9	20915.2	Random	(0.2, 0.1)	(0.95, 0.05)	(25, 10)	(0.95, 0.05)	0.001
43145.7	20816.7	S1C2	(0.2, 0.1)	(0.95, 0.05)	(25, 10)	(0.95, 0.05)	0.001
43145.7	20815	C1S2	(0.2, 0.1)	(0.95, 0.05)	(25, 10)	(0.95, 0.05)	0.001
43859.2	43859.2	Heuristic	(0.2, 0.1)	(0.95, 0.05)	(25, 10)	(0.95, 0.05)	0.001
43143.8	20816.1	C*S	(0.2, 0.1)	(0.95, 0.05)	(25, 10)	(0.85, 0.15)	0.001
43268.2	20920.4	C only	(0.2, 0.1)	(0.95, 0.05)	(25, 10)	(0.85, 0.15)	0.001
43271.8	20913.4	Random	(0.2, 0.1)	(0.95, 0.05)	(25, 10)	(0.85, 0.15)	0.001
43143.8	20820.1	S1C2	(0.2, 0.1)	(0.95, 0.05)	(25, 10)	(0.85, 0.15)	0.001
43143.8	20816.1	C1S2	(0.2, 0.1)	(0.95, 0.05)	(25, 10)	(0.85, 0.15)	0.001
43683.5	43683.5	Heuristic	(0.2, 0.1)	(0.95, 0.05)	(25, 10)	(0.85, 0.15)	0.001
42641.1	20615.7	C*S	(0.2, 0.1)	(0.95, 0.05)	(25, 10)	(0.75, 0.25)	0.001
42801.8	20734.8	C only	(0.2, 0.1)	(0.95, 0.05)	(25, 10)	(0.75, 0.25)	0.001
42795.5	20715.9	Random	(0.2, 0.1)	(0.95, 0.05)	(25, 10)	(0.75, 0.25)	0.001
42641.1	20622.2	S1C2	(0.2, 0.1)	(0.95, 0.05)	(25, 10)	(0.75, 0.25)	0.001
42641.1	20615.7	C1S2	(0.2, 0.1)	(0.95, 0.05)	(25, 10)	(0.75, 0.25)	0.001
43202.4	43202.4	Heuristic	(0.2, 0.1)	(0.95, 0.05)	(25, 10)	(0.75, 0.25)	0.001
42636.8	20599.2	C*S	(0.2, 0.1)	(0.95, 0.05)	(25, 10)	(0.65, 0.35)	0.001
42799	20722.2	C only	(0.2, 0.1)	(0.95, 0.05)	(25, 10)	(0.65, 0.35)	0.001
42796.7	20696.2	Random	(0.2, 0.1)	(0.95, 0.05)	(25, 10)	(0.65, 0.35)	0.001
42636.8	20607.9	S1C2	(0.2, 0.1)	(0.95, 0.05)	(25, 10)	(0.65, 0.35)	0.001
42636.8	20599.2	C1S2	(0.2, 0.1)	(0.95, 0.05)	(25, 10)	(0.65, 0.35)	0.001
43140	43140	Heuristic	(0.2, 0.1)	(0.95, 0.05)	(25, 10)	(0.65, 0.35)	0.001
42635.6	20592.6	C*S	(0.2, 0.1)	(0.95, 0.05)	(25, 10)	(0.55, 0.45)	0.001
42795.5	20715.1	C only	(0.2, 0.1)	(0.95, 0.05)	(25, 10)	(0.55, 0.45)	0.001
42792.4	20677.5	Random	(0.2, 0.1)	(0.95, 0.05)	(25, 10)	(0.55, 0.45)	0.001
42635.6	20601.8	S1C2	(0.2, 0.1)	(0.95, 0.05)	(25, 10)	(0.55, 0.45)	0.001
42635.6	20592.6	C1S2	(0.2, 0.1)	(0.95, 0.05)	(25, 10)	(0.55, 0.45)	0.001
44413.2	44413.2	Heuristic	(0.2, 0.1)	(0.95, 0.05)	(25, 10)	(0.55, 0.45)	0.001
42634.6	20582.2	C*S	(0.2, 0.1)	(0.95, 0.05)	(20, 10)	(0.95, 0.05)	0.001
42797.4	20700.9	C only	(0.2, 0.1)	(0.95, 0.05)	(20, 10)	(0.95, 0.05)	0.001
42793.1	20695.3	Random	(0.2, 0.1)	(0.95, 0.05)	(20, 10)	(0.95, 0.05)	0.001
42634.6	20582.2	S1C2	(0.2, 0.1)	(0.95, 0.05)	(20, 10)	(0.95, 0.05)	0.001
42634.6	20580.6	C1S2	(0.2, 0.1)	(0.95, 0.05)	(20, 10)	(0.95, 0.05)	0.001
43420.9	43420.9	Heuristic	(0.2, 0.1)	(0.95, 0.05)	(20, 10)	(0.95, 0.05)	0.001
42633.2	20574.8	C*S	(0.2, 0.1)	(0.95, 0.05)	(20, 10)	(0.85, 0.15)	0.001
42792.2	20691.7	C only	(0.2, 0.1)	(0.95, 0.05)	(20, 10)	(0.85, 0.15)	0.001
42784.1	20677.7	Random	(0.2, 0.1)	(0.95, 0.05)	(20, 10)	(0.85, 0.15)	0.001
42633.2	20574.8	S1C2	(0.2, 0.1)	(0.95, 0.05)	(20, 10)	(0.85, 0.15)	0.001
42633.2	20571.1	C1S2	(0.2, 0.1)	(0.95, 0.05)	(20, 10)	(0.85, 0.15)	0.001
43549.8	43549.8	Heuristic	(0.2, 0.1)	(0.95, 0.05)	(20, 10)	(0.85, 0.15)	0.001
42632.9	20571.1	C*S	(0.2, 0.1)	(0.95, 0.05)	(20, 10)	(0.75, 0.25)	0.001
42789.4	20686.1	C only	(0.2, 0.1)	(0.95, 0.05)	(20, 10)	(0.75, 0.25)	0.001
42785.5	20668.7	Random	(0.2, 0.1)	(0.95, 0.05)	(20, 10)	(0.75, 0.25)	0.001
42632.9	20571.1	S1C2	(0.2, 0.1)	(0.95, 0.05)	(20, 10)	(0.75, 0.25)	0.001
42632.9	20564.5	C1S2	(0.2, 0.1)	(0.95, 0.05)	(20, 10)	(0.75, 0.25)	0.001
43773	43773	Heuristic	(0.2, 0.1)	(0.95, 0.05)	(20, 10)	(0.75, 0.25)	0.001
42633.7	20572.9	C*S	(0.2, 0.1)	(0.95, 0.05)	(20, 10)	(0.65, 0.35)	0.001
42796.1	20690.3	C only	(0.2, 0.1)	(0.95, 0.05)	(20, 10)	(0.65, 0.35)	0.001
42785	20655.8	Random	(0.2, 0.1)	(0.95, 0.05)	(20, 10)	(0.65, 0.35)	0.001
42633.7	20572.9	S1C2	(0.2, 0.1)	(0.95, 0.05)	(20, 10)	(0.65, 0.35)	0.001
42633.7	20564.3	C1S2	(0.2, 0.1)	(0.95, 0.05)	(20, 10)	(0.65, 0.35)	0.001
43057.9	43057.9	Heuristic	(0.2, 0.1)	(0.95, 0.05)	(20, 10)	(0.65, 0.35)	0.001
42635.4	20578.2	C*S	(0.2, 0.1)	(0.95, 0.05)	(20, 10)	(0.55, 0.45)	0.001
42786.1	20685.7	C only	(0.2, 0.1)	(0.95, 0.05)	(20, 10)	(0.55, 0.45)	0.001
42787.2	20648	Random	(0.2, 0.1)	(0.95, 0.05)	(20, 10)	(0.55, 0.45)	0.001
42635.4	20578.2	S1C2	(0.2, 0.1)	(0.95, 0.05)	(20, 10)	(0.55, 0.45)	0.001
42635.4	20568.9	C1S2	(0.2, 0.1)	(0.95, 0.05)	(20, 10)	(0.55, 0.45)	0.001
43030.5	43030.5	Heuristic	(0.2, 0.1)	(0.95, 0.05)	(20, 10)	(0.55, 0.45)	0.001
42633.4	20573.2	C*S	(0.2, 0.1)	(0.95, 0.05)	(20, 5)	(0.95, 0.05)	0.001
42800.3	20697	C only	(0.2, 0.1)	(0.95, 0.05)	(20, 5)	(0.95, 0.05)	0.001
42787.4	20684.9	Random	(0.2, 0.1)	(0.95, 0.05)	(20, 5)	(0.95, 0.05)	0.001
42633.4	20574.7	S1C2	(0.2, 0.1)	(0.95, 0.05)	(20, 5)	(0.95, 0.05)	0.001
42633.4	20573.2	C1S2	(0.2, 0.1)	(0.95, 0.05)	(20, 5)	(0.95, 0.05)	0.001
43343.7	43343.7	Heuristic	(0.2, 0.1)	(0.95, 0.05)	(20, 5)	(0.95, 0.05)	0.001
42632.1	20558.9	C*S	(0.2, 0.1)	(0.95, 0.05)	(20, 5)	(0.85, 0.15)	0.001
42794.3	20681.7	C only	(0.2, 0.1)	(0.95, 0.05)	(20, 5)	(0.85, 0.15)	0.001
42796.1	20673.6	Random	(0.2, 0.1)	(0.95, 0.05)	(20, 5)	(0.85, 0.15)	0.001
42632.1	20562.8	S1C2	(0.2, 0.1)	(0.95, 0.05)	(20, 5)	(0.85, 0.15)	0.001
42632.1	20558.9	C1S2	(0.2, 0.1)	(0.95, 0.05)	(20, 5)	(0.85, 0.15)	0.001
43073.3	43073.3	Heuristic	(0.2, 0.1)	(0.95, 0.05)	(20, 5)	(0.85, 0.15)	0.001
42632.8	20550.2	C*S	(0.2, 0.1)	(0.95, 0.05)	(20, 5)	(0.75, 0.25)	0.001
42787.7	20671.5	C only	(0.2, 0.1)	(0.95, 0.05)	(20, 5)	(0.75, 0.25)	0.001
42780.5	20649.7	Random	(0.2, 0.1)	(0.95, 0.05)	(20, 5)	(0.75, 0.25)	0.001
42632.8	20556.6	S1C2	(0.2, 0.1)	(0.95, 0.05)	(20, 5)	(0.75, 0.25)	0.001
42632.8	20550.2	C1S2	(0.2, 0.1)	(0.95, 0.05)	(20, 5)	(0.75, 0.25)	0.001
43052.7	43052.7	Heuristic	(0.2, 0.1)	(0.95, 0.05)	(20, 5)	(0.75, 0.25)	0.001
42135.8	20364.4	C*S	(0.2, 0.1)	(0.95, 0.05)	(20, 5)	(0.65, 0.35)	0.001
42302.9	20497.6	C only	(0.2, 0.1)	(0.95, 0.05)	(20, 5)	(0.65, 0.35)	0.001
42369.4	20474.7	Random	(0.2, 0.1)	(0.95, 0.05)	(20, 5)	(0.65, 0.35)	0.001
42135.8	20373.3	S1C2	(0.2, 0.1)	(0.95, 0.05)	(20, 5)	(0.65, 0.35)	0.001
42135.8	20364.4	C1S2	(0.2, 0.1)	(0.95, 0.05)	(20, 5)	(0.65, 0.35)	0.001
43075.6	43075.6	Heuristic	(0.2, 0.1)	(0.95, 0.05)	(20, 5)	(0.65, 0.35)	0.001
42072.6	20326.3	C*S	(0.2, 0.1)	(0.95, 0.05)	(20, 5)	(0.55, 0.45)	0.001
42254.4	20460.7	C only	(0.2, 0.1)	(0.95, 0.05)	(20, 5)	(0.55, 0.45)	0.001
42245.5	20422.7	Random	(0.2, 0.1)	(0.95, 0.05)	(20, 5)	(0.55, 0.45)	0.001
42072.6	20335.9	S1C2	(0.2, 0.1)	(0.95, 0.05)	(20, 5)	(0.55, 0.45)	0.001
42072.6	20326.3	C1S2	(0.2, 0.1)	(0.95, 0.05)	(20, 5)	(0.55, 0.45)	0.001
42547.6	42547.6	Heuristic	(0.2, 0.1)	(0.95, 0.05)	(20, 5)	(0.55, 0.45)	0.001
41477.2	20022.4	C*S	(0.2, 0.1)	(0.95, 0.05)	(10, 5)	(0.95, 0.05)	0.001
41683	20166.3	C only	(0.2, 0.1)	(0.95, 0.05)	(10, 5)	(0.95, 0.05)	0.001
41673.5	20158.3	Random	(0.2, 0.1)	(0.95, 0.05)	(10, 5)	(0.95, 0.05)	0.001
41477.2	20022.4	S1C2	(0.2, 0.1)	(0.95, 0.05)	(10, 5)	(0.95, 0.05)	0.001
41477.2	20020.8	C1S2	(0.2, 0.1)	(0.95, 0.05)	(10, 5)	(0.95, 0.05)	0.001
42131.4	42131.4	Heuristic	(0.2, 0.1)	(0.95, 0.05)	(10, 5)	(0.95, 0.05)	0.001
41391.7	19947	C*S	(0.2, 0.1)	(0.95, 0.05)	(10, 5)	(0.85, 0.15)	0.001
41609.8	20097.8	C only	(0.2, 0.1)	(0.95, 0.05)	(10, 5)	(0.85, 0.15)	0.001
41709.2	20138.9	Random	(0.2, 0.1)	(0.95, 0.05)	(10, 5)	(0.85, 0.15)	0.001
41391.7	19947	S1C2	(0.2, 0.1)	(0.95, 0.05)	(10, 5)	(0.85, 0.15)	0.001
41391.7	19942.9	C1S2	(0.2, 0.1)	(0.95, 0.05)	(10, 5)	(0.85, 0.15)	0.001
42368.5	42368.5	Heuristic	(0.2, 0.1)	(0.95, 0.05)	(10, 5)	(0.85, 0.15)	0.001
41034.1	19836.6	C*S	(0.2, 0.1)	(0.95, 0.05)	(10, 5)	(0.75, 0.25)	0.001
41233.2	19977.4	C only	(0.2, 0.1)	(0.95, 0.05)	(10, 5)	(0.75, 0.25)	0.001
41276.8	19972.4	Random	(0.2, 0.1)	(0.95, 0.05)	(10, 5)	(0.75, 0.25)	0.001
41034.1	19836.6	S1C2	(0.2, 0.1)	(0.95, 0.05)	(10, 5)	(0.75, 0.25)	0.001
41034.1	19829.7	C1S2	(0.2, 0.1)	(0.95, 0.05)	(10, 5)	(0.75, 0.25)	0.001
41996.7	41996.7	Heuristic	(0.2, 0.1)	(0.95, 0.05)	(10, 5)	(0.75, 0.25)	0.001
40839	19794.8	C*S	(0.2, 0.1)	(0.95, 0.05)	(10, 5)	(0.65, 0.35)	0.001
41053.9	19938.1	C only	(0.2, 0.1)	(0.95, 0.05)	(10, 5)	(0.65, 0.35)	0.001
41045.5	19919.8	Random	(0.2, 0.1)	(0.95, 0.05)	(10, 5)	(0.65, 0.35)	0.001
40839	19794.8	S1C2	(0.2, 0.1)	(0.95, 0.05)	(10, 5)	(0.65, 0.35)	0.001
40839	19785.7	C1S2	(0.2, 0.1)	(0.95, 0.05)	(10, 5)	(0.65, 0.35)	0.001
41272.7	41272.7	Heuristic	(0.2, 0.1)	(0.95, 0.05)	(10, 5)	(0.65, 0.35)	0.001
40557.8	19643.6	C*S	(0.2, 0.1)	(0.95, 0.05)	(10, 5)	(0.55, 0.45)	0.001
40794.2	19800.9	C only	(0.2, 0.1)	(0.95, 0.05)	(10, 5)	(0.55, 0.45)	0.001
40850.7	19777.6	Random	(0.2, 0.1)	(0.95, 0.05)	(10, 5)	(0.55, 0.45)	0.001
40557.8	19643.6	S1C2	(0.2, 0.1)	(0.95, 0.05)	(10, 5)	(0.55, 0.45)	0.001
40557.8	19634.7	C1S2	(0.2, 0.1)	(0.95, 0.05)	(10, 5)	(0.55, 0.45)	0.001
40858.7	40858.7	Heuristic	(0.2, 0.1)	(0.95, 0.05)	(10, 5)	(0.55, 0.45)	0.001
41010.4	19470	C*S	(0.2, 0.1)	(0.85, 0.15)	(25, 15)	(0.95, 0.05)	0.001
41274.5	19679.3	C only	(0.2, 0.1)	(0.85, 0.15)	(25, 15)	(0.95, 0.05)	0.001
41271.9	19672.3	Random	(0.2, 0.1)	(0.85, 0.15)	(25, 15)	(0.95, 0.05)	0.001
41010.4	19470	S1C2	(0.2, 0.1)	(0.85, 0.15)	(25, 15)	(0.95, 0.05)	0.001
41010.4	19466.4	C1S2	(0.2, 0.1)	(0.85, 0.15)	(25, 15)	(0.95, 0.05)	0.001
42596.9	42596.9	Heuristic	(0.2, 0.1)	(0.85, 0.15)	(25, 15)	(0.95, 0.05)	0.001
41008.4	19475.7	C*S	(0.2, 0.1)	(0.85, 0.15)	(25, 15)	(0.85, 0.15)	0.001
41274.5	19684.6	C only	(0.2, 0.1)	(0.85, 0.15)	(25, 15)	(0.85, 0.15)	0.001
41260.7	19669.2	Random	(0.2, 0.1)	(0.85, 0.15)	(25, 15)	(0.85, 0.15)	0.001
41008.4	19475.7	S1C2	(0.2, 0.1)	(0.85, 0.15)	(25, 15)	(0.85, 0.15)	0.001
41008.4	19468	C1S2	(0.2, 0.1)	(0.85, 0.15)	(25, 15)	(0.85, 0.15)	0.001
42751.1	42751.1	Heuristic	(0.2, 0.1)	(0.85, 0.15)	(25, 15)	(0.85, 0.15)	0.001
41006.8	19483.8	C*S	(0.2, 0.1)	(0.85, 0.15)	(25, 15)	(0.75, 0.25)	0.001
41265	19686.5	C only	(0.2, 0.1)	(0.85, 0.15)	(25, 15)	(0.75, 0.25)	0.001
41263.3	19670.2	Random	(0.2, 0.1)	(0.85, 0.15)	(25, 15)	(0.75, 0.25)	0.001
41006.8	19483.8	S1C2	(0.2, 0.1)	(0.85, 0.15)	(25, 15)	(0.75, 0.25)	0.001
41006.8	19471.5	C1S2	(0.2, 0.1)	(0.85, 0.15)	(25, 15)	(0.75, 0.25)	0.001
42645.2	42645.2	Heuristic	(0.2, 0.1)	(0.85, 0.15)	(25, 15)	(0.75, 0.25)	0.001
40597.2	19300.4	C*S	(0.2, 0.1)	(0.85, 0.15)	(25, 15)	(0.65, 0.35)	0.001
40897.8	19525.3	C only	(0.2, 0.1)	(0.85, 0.15)	(25, 15)	(0.65, 0.35)	0.001
40923.5	19502	Random	(0.2, 0.1)	(0.85, 0.15)	(25, 15)	(0.65, 0.35)	0.001
40597.2	19300.4	S1C2	(0.2, 0.1)	(0.85, 0.15)	(25, 15)	(0.65, 0.35)	0.001
40597.2	19283.2	C1S2	(0.2, 0.1)	(0.85, 0.15)	(25, 15)	(0.65, 0.35)	0.001
41118.1	41118.1	Heuristic	(0.2, 0.1)	(0.85, 0.15)	(25, 15)	(0.65, 0.35)	0.001
40528.6	19296.4	C*S	(0.2, 0.1)	(0.85, 0.15)	(25, 15)	(0.55, 0.45)	0.001
40835.8	19507.5	C only	(0.2, 0.1)	(0.85, 0.15)	(25, 15)	(0.55, 0.45)	0.001
40842.8	19478.3	Random	(0.2, 0.1)	(0.85, 0.15)	(25, 15)	(0.55, 0.45)	0.001
40528.6	19296.4	S1C2	(0.2, 0.1)	(0.85, 0.15)	(25, 15)	(0.55, 0.45)	0.001
40528.6	19278.6	C1S2	(0.2, 0.1)	(0.85, 0.15)	(25, 15)	(0.55, 0.45)	0.001
41082.3	41082.3	Heuristic	(0.2, 0.1)	(0.85, 0.15)	(25, 15)	(0.55, 0.45)	0.001
41009.1	19465.4	C*S	(0.2, 0.1)	(0.85, 0.15)	(25, 10)	(0.95, 0.05)	0.001
41270.2	19673.6	C only	(0.2, 0.1)	(0.85, 0.15)	(25, 10)	(0.95, 0.05)	0.001
41275	19676.1	Random	(0.2, 0.1)	(0.85, 0.15)	(25, 10)	(0.95, 0.05)	0.001
41009.1	19468.9	S1C2	(0.2, 0.1)	(0.85, 0.15)	(25, 10)	(0.95, 0.05)	0.001
41009.1	19465.4	C1S2	(0.2, 0.1)	(0.85, 0.15)	(25, 10)	(0.95, 0.05)	0.001
42608.1	42608.1	Heuristic	(0.2, 0.1)	(0.85, 0.15)	(25, 10)	(0.95, 0.05)	0.001
41006.1	19466.1	C*S	(0.2, 0.1)	(0.85, 0.15)	(25, 10)	(0.85, 0.15)	0.001
41268	19678.6	C only	(0.2, 0.1)	(0.85, 0.15)	(25, 10)	(0.85, 0.15)	0.001
41283.4	19681.7	Random	(0.2, 0.1)	(0.85, 0.15)	(25, 10)	(0.85, 0.15)	0.001
41006.1	19473.8	S1C2	(0.2, 0.1)	(0.85, 0.15)	(25, 10)	(0.85, 0.15)	0.001
41006.1	19466.1	C1S2	(0.2, 0.1)	(0.85, 0.15)	(25, 10)	(0.85, 0.15)	0.001
41574.3	41574.3	Heuristic	(0.2, 0.1)	(0.85, 0.15)	(25, 10)	(0.85, 0.15)	0.001
40528.6	19265.6	C*S	(0.2, 0.1)	(0.85, 0.15)	(25, 10)	(0.75, 0.25)	0.001
40843.9	19499.5	C only	(0.2, 0.1)	(0.85, 0.15)	(25, 10)	(0.75, 0.25)	0.001
40849.9	19488.7	Random	(0.2, 0.1)	(0.85, 0.15)	(25, 10)	(0.75, 0.25)	0.001
40528.6	19278.2	S1C2	(0.2, 0.1)	(0.85, 0.15)	(25, 10)	(0.75, 0.25)	0.001
40528.6	19265.6	C1S2	(0.2, 0.1)	(0.85, 0.15)	(25, 10)	(0.75, 0.25)	0.001
42397.9	42397.9	Heuristic	(0.2, 0.1)	(0.85, 0.15)	(25, 10)	(0.75, 0.25)	0.001
40518.5	19249.4	C*S	(0.2, 0.1)	(0.85, 0.15)	(25, 10)	(0.65, 0.35)	0.001
40836.2	19488.9	C only	(0.2, 0.1)	(0.85, 0.15)	(25, 10)	(0.65, 0.35)	0.001
40849.6	19475.3	Random	(0.2, 0.1)	(0.85, 0.15)	(25, 10)	(0.65, 0.35)	0.001
40518.5	19266.7	S1C2	(0.2, 0.1)	(0.85, 0.15)	(25, 10)	(0.65, 0.35)	0.001
40518.5	19249.4	C1S2	(0.2, 0.1)	(0.85, 0.15)	(25, 10)	(0.65, 0.35)	0.001
41022.8	41022.8	Heuristic	(0.2, 0.1)	(0.85, 0.15)	(25, 10)	(0.65, 0.35)	0.001
40512.3	19244.5	C*S	(0.2, 0.1)	(0.85, 0.15)	(25, 10)	(0.55, 0.45)	0.001
40827.7	19483.9	C only	(0.2, 0.1)	(0.85, 0.15)	(25, 10)	(0.55, 0.45)	0.001
40842.4	19461.2	Random	(0.2, 0.1)	(0.85, 0.15)	(25, 10)	(0.55, 0.45)	0.001
40512.3	19262.5	S1C2	(0.2, 0.1)	(0.85, 0.15)	(25, 10)	(0.55, 0.45)	0.001
40512.3	19244.5	C1S2	(0.2, 0.1)	(0.85, 0.15)	(25, 10)	(0.55, 0.45)	0.001
42280.8	42280.8	Heuristic	(0.2, 0.1)	(0.85, 0.15)	(25, 10)	(0.55, 0.45)	0.001
40516.2	19238	C*S	(0.2, 0.1)	(0.85, 0.15)	(20, 10)	(0.95, 0.05)	0.001
40832.1	19466.8	C only	(0.2, 0.1)	(0.85, 0.15)	(20, 10)	(0.95, 0.05)	0.001
40839.1	19470.7	Random	(0.2, 0.1)	(0.85, 0.15)	(20, 10)	(0.95, 0.05)	0.001
40516.2	19238	S1C2	(0.2, 0.1)	(0.85, 0.15)	(20, 10)	(0.95, 0.05)	0.001
40516.2	19234.3	C1S2	(0.2, 0.1)	(0.85, 0.15)	(20, 10)	(0.95, 0.05)	0.001
42308.2	42308.2	Heuristic	(0.2, 0.1)	(0.85, 0.15)	(20, 10)	(0.95, 0.05)	0.001
40511.3	19232.5	C*S	(0.2, 0.1)	(0.85, 0.15)	(20, 10)	(0.85, 0.15)	0.001
40827.8	19461.8	C only	(0.2, 0.1)	(0.85, 0.15)	(20, 10)	(0.85, 0.15)	0.001
40828.6	19455.7	Random	(0.2, 0.1)	(0.85, 0.15)	(20, 10)	(0.85, 0.15)	0.001
40511.3	19232.5	S1C2	(0.2, 0.1)	(0.85, 0.15)	(20, 10)	(0.85, 0.15)	0.001
40511.3	19224.3	C1S2	(0.2, 0.1)	(0.85, 0.15)	(20, 10)	(0.85, 0.15)	0.001
42105.5	42105.5	Heuristic	(0.2, 0.1)	(0.85, 0.15)	(20, 10)	(0.85, 0.15)	0.001
40507.8	19231	C*S	(0.2, 0.1)	(0.85, 0.15)	(20, 10)	(0.75, 0.25)	0.001
40822.2	19458.7	C only	(0.2, 0.1)	(0.85, 0.15)	(20, 10)	(0.75, 0.25)	0.001
40817.3	19440.5	Random	(0.2, 0.1)	(0.85, 0.15)	(20, 10)	(0.75, 0.25)	0.001
40507.8	19231	S1C2	(0.2, 0.1)	(0.85, 0.15)	(20, 10)	(0.75, 0.25)	0.001
40507.8	19217.8	C1S2	(0.2, 0.1)	(0.85, 0.15)	(20, 10)	(0.75, 0.25)	0.001
40950.1	40950.1	Heuristic	(0.2, 0.1)	(0.85, 0.15)	(20, 10)	(0.75, 0.25)	0.001
40505.8	19231	C*S	(0.2, 0.1)	(0.85, 0.15)	(20, 10)	(0.65, 0.35)	0.001
40813	19455.9	C only	(0.2, 0.1)	(0.85, 0.15)	(20, 10)	(0.65, 0.35)	0.001
40827.4	19439.8	Random	(0.2, 0.1)	(0.85, 0.15)	(20, 10)	(0.65, 0.35)	0.001
40505.8	19231	S1C2	(0.2, 0.1)	(0.85, 0.15)	(20, 10)	(0.65, 0.35)	0.001
40505.8	19213.2	C1S2	(0.2, 0.1)	(0.85, 0.15)	(20, 10)	(0.65, 0.35)	0.001
42218.7	42218.7	Heuristic	(0.2, 0.1)	(0.85, 0.15)	(20, 10)	(0.65, 0.35)	0.001
40505.1	19237.1	C*S	(0.2, 0.1)	(0.85, 0.15)	(20, 10)	(0.55, 0.45)	0.001
40816.6	19462.4	C only	(0.2, 0.1)	(0.85, 0.15)	(20, 10)	(0.55, 0.45)	0.001
40797.8	19416.2	Random	(0.2, 0.1)	(0.85, 0.15)	(20, 10)	(0.55, 0.45)	0.001
40505.1	19237.1	S1C2	(0.2, 0.1)	(0.85, 0.15)	(20, 10)	(0.55, 0.45)	0.001
40505.1	19219.1	C1S2	(0.2, 0.1)	(0.85, 0.15)	(20, 10)	(0.55, 0.45)	0.001
40917.9	40917.9	Heuristic	(0.2, 0.1)	(0.85, 0.15)	(20, 10)	(0.55, 0.45)	0.001
40513.2	19227.3	C*S	(0.2, 0.1)	(0.85, 0.15)	(20, 5)	(0.95, 0.05)	0.001
40832.1	19464.4	C only	(0.2, 0.1)	(0.85, 0.15)	(20, 5)	(0.95, 0.05)	0.001
40816.2	19451.4	Random	(0.2, 0.1)	(0.85, 0.15)	(20, 5)	(0.95, 0.05)	0.001
40513.2	19231	S1C2	(0.2, 0.1)	(0.85, 0.15)	(20, 5)	(0.95, 0.05)	0.001
40513.2	19227.3	C1S2	(0.2, 0.1)	(0.85, 0.15)	(20, 5)	(0.95, 0.05)	0.001
41103.1	41103.1	Heuristic	(0.2, 0.1)	(0.85, 0.15)	(20, 5)	(0.95, 0.05)	0.001
40506.9	19212.8	C*S	(0.2, 0.1)	(0.85, 0.15)	(20, 5)	(0.85, 0.15)	0.001
40817.7	19449.8	C only	(0.2, 0.1)	(0.85, 0.15)	(20, 5)	(0.85, 0.15)	0.001
40813.3	19438.2	Random	(0.2, 0.1)	(0.85, 0.15)	(20, 5)	(0.85, 0.15)	0.001
40506.9	19221	S1C2	(0.2, 0.1)	(0.85, 0.15)	(20, 5)	(0.85, 0.15)	0.001
40506.9	19212.8	C1S2	(0.2, 0.1)	(0.85, 0.15)	(20, 5)	(0.85, 0.15)	0.001
40949.2	40949.2	Heuristic	(0.2, 0.1)	(0.85, 0.15)	(20, 5)	(0.85, 0.15)	0.001
40503.4	19203.7	C*S	(0.2, 0.1)	(0.85, 0.15)	(20, 5)	(0.75, 0.25)	0.001
40818.2	19448.8	C only	(0.2, 0.1)	(0.85, 0.15)	(20, 5)	(0.75, 0.25)	0.001
40808.2	19427.1	Random	(0.2, 0.1)	(0.85, 0.15)	(20, 5)	(0.75, 0.25)	0.001
40503.4	19216.9	S1C2	(0.2, 0.1)	(0.85, 0.15)	(20, 5)	(0.75, 0.25)	0.001
40503.4	19203.7	C1S2	(0.2, 0.1)	(0.85, 0.15)	(20, 5)	(0.75, 0.25)	0.001
42210.8	42210.8	Heuristic	(0.2, 0.1)	(0.85, 0.15)	(20, 5)	(0.75, 0.25)	0.001
40017.9	19019.3	C*S	(0.2, 0.1)	(0.85, 0.15)	(20, 5)	(0.65, 0.35)	0.001
40349.7	19280.2	C only	(0.2, 0.1)	(0.85, 0.15)	(20, 5)	(0.65, 0.35)	0.001
40405	19252	Random	(0.2, 0.1)	(0.85, 0.15)	(20, 5)	(0.65, 0.35)	0.001
40017.9	19036.9	S1C2	(0.2, 0.1)	(0.85, 0.15)	(20, 5)	(0.65, 0.35)	0.001
40017.9	19019.3	C1S2	(0.2, 0.1)	(0.85, 0.15)	(20, 5)	(0.65, 0.35)	0.001
40975.8	40975.8	Heuristic	(0.2, 0.1)	(0.85, 0.15)	(20, 5)	(0.65, 0.35)	0.001
39958.3	18983.5	C*S	(0.2, 0.1)	(0.85, 0.15)	(20, 5)	(0.55, 0.45)	0.001
40305.1	19240.7	C only	(0.2, 0.1)	(0.85, 0.15)	(20, 5)	(0.55, 0.45)	0.001
40305.2	19209.4	Random	(0.2, 0.1)	(0.85, 0.15)	(20, 5)	(0.55, 0.45)	0.001
39958.3	19001	S1C2	(0.2, 0.1)	(0.85, 0.15)	(20, 5)	(0.55, 0.45)	0.001
39958.3	18983.5	C1S2	(0.2, 0.1)	(0.85, 0.15)	(20, 5)	(0.55, 0.45)	0.001
40437.7	40437.7	Heuristic	(0.2, 0.1)	(0.85, 0.15)	(20, 5)	(0.55, 0.45)	0.001
39370.8	18692.7	C*S	(0.2, 0.1)	(0.85, 0.15)	(10, 5)	(0.95, 0.05)	0.001
39769.1	18970.7	C only	(0.2, 0.1)	(0.85, 0.15)	(10, 5)	(0.95, 0.05)	0.001
39774	18973.2	Random	(0.2, 0.1)	(0.85, 0.15)	(10, 5)	(0.95, 0.05)	0.001
39370.8	18692.7	S1C2	(0.2, 0.1)	(0.85, 0.15)	(10, 5)	(0.95, 0.05)	0.001
39370.8	18688.8	C1S2	(0.2, 0.1)	(0.85, 0.15)	(10, 5)	(0.95, 0.05)	0.001
41518.8	41518.8	Heuristic	(0.2, 0.1)	(0.85, 0.15)	(10, 5)	(0.95, 0.05)	0.001
39394.5	18675.8	C*S	(0.2, 0.1)	(0.85, 0.15)	(10, 5)	(0.85, 0.15)	0.001
39795.3	18956.6	C only	(0.2, 0.1)	(0.85, 0.15)	(10, 5)	(0.85, 0.15)	0.001
39786.7	18945.9	Random	(0.2, 0.1)	(0.85, 0.15)	(10, 5)	(0.85, 0.15)	0.001
39394.5	18675.8	S1C2	(0.2, 0.1)	(0.85, 0.15)	(10, 5)	(0.85, 0.15)	0.001
39394.5	18667.4	C1S2	(0.2, 0.1)	(0.85, 0.15)	(10, 5)	(0.85, 0.15)	0.001
40708.8	40708.8	Heuristic	(0.2, 0.1)	(0.85, 0.15)	(10, 5)	(0.85, 0.15)	0.001
38940.7	18513.4	C*S	(0.2, 0.1)	(0.85, 0.15)	(10, 5)	(0.75, 0.25)	0.001
39353.9	18803.5	C only	(0.2, 0.1)	(0.85, 0.15)	(10, 5)	(0.75, 0.25)	0.001
39384.3	18794.5	Random	(0.2, 0.1)	(0.85, 0.15)	(10, 5)	(0.75, 0.25)	0.001
38940.7	18513.4	S1C2	(0.2, 0.1)	(0.85, 0.15)	(10, 5)	(0.75, 0.25)	0.001
38940.7	18499.8	C1S2	(0.2, 0.1)	(0.85, 0.15)	(10, 5)	(0.75, 0.25)	0.001
41042.1	41042.1	Heuristic	(0.2, 0.1)	(0.85, 0.15)	(10, 5)	(0.75, 0.25)	0.001
38745.1	18474.9	C*S	(0.2, 0.1)	(0.85, 0.15)	(10, 5)	(0.65, 0.35)	0.001
39177.2	18760.6	C only	(0.2, 0.1)	(0.85, 0.15)	(10, 5)	(0.65, 0.35)	0.001
39167.9	18742.6	Random	(0.2, 0.1)	(0.85, 0.15)	(10, 5)	(0.65, 0.35)	0.001
38745.1	18474.9	S1C2	(0.2, 0.1)	(0.85, 0.15)	(10, 5)	(0.65, 0.35)	0.001
38745.1	18456.9	C1S2	(0.2, 0.1)	(0.85, 0.15)	(10, 5)	(0.65, 0.35)	0.001
41099.9	41099.9	Heuristic	(0.2, 0.1)	(0.85, 0.15)	(10, 5)	(0.65, 0.35)	0.001
38477.4	18329.9	C*S	(0.2, 0.1)	(0.85, 0.15)	(10, 5)	(0.55, 0.45)	0.001
38929.1	18632.6	C only	(0.2, 0.1)	(0.85, 0.15)	(10, 5)	(0.55, 0.45)	0.001
38973.9	18602.3	Random	(0.2, 0.1)	(0.85, 0.15)	(10, 5)	(0.55, 0.45)	0.001
38477.4	18329.9	S1C2	(0.2, 0.1)	(0.85, 0.15)	(10, 5)	(0.55, 0.45)	0.001
38477.4	18312.9	C1S2	(0.2, 0.1)	(0.85, 0.15)	(10, 5)	(0.55, 0.45)	0.001
39207.6	39207.6	Heuristic	(0.2, 0.1)	(0.85, 0.15)	(10, 5)	(0.55, 0.45)	0.001
38874.3	18123.2	C*S	(0.2, 0.1)	(0.75, 0.25)	(25, 15)	(0.95, 0.05)	0.001
39269.6	18435.6	C only	(0.2, 0.1)	(0.75, 0.25)	(25, 15)	(0.95, 0.05)	0.001
39262.5	18424.9	Random	(0.2, 0.1)	(0.75, 0.25)	(25, 15)	(0.95, 0.05)	0.001
38874.3	18123.2	S1C2	(0.2, 0.1)	(0.75, 0.25)	(25, 15)	(0.95, 0.05)	0.001
38874.3	18117.5	C1S2	(0.2, 0.1)	(0.75, 0.25)	(25, 15)	(0.95, 0.05)	0.001
40485.5	40485.5	Heuristic	(0.2, 0.1)	(0.75, 0.25)	(25, 15)	(0.95, 0.05)	0.001
38871.6	18130.3	C*S	(0.2, 0.1)	(0.75, 0.25)	(25, 15)	(0.85, 0.15)	0.001
39258.4	18431.1	C only	(0.2, 0.1)	(0.75, 0.25)	(25, 15)	(0.85, 0.15)	0.001
39262.5	18427.1	Random	(0.2, 0.1)	(0.75, 0.25)	(25, 15)	(0.85, 0.15)	0.001
38871.6	18130.3	S1C2	(0.2, 0.1)	(0.75, 0.25)	(25, 15)	(0.85, 0.15)	0.001
38871.6	18118	C1S2	(0.2, 0.1)	(0.75, 0.25)	(25, 15)	(0.85, 0.15)	0.001
40572.8	40572.8	Heuristic	(0.2, 0.1)	(0.75, 0.25)	(25, 15)	(0.85, 0.15)	0.001
38869.4	18138.5	C*S	(0.2, 0.1)	(0.75, 0.25)	(25, 15)	(0.75, 0.25)	0.001
39263.9	18441.9	C only	(0.2, 0.1)	(0.75, 0.25)	(25, 15)	(0.75, 0.25)	0.001
39257.3	18425.3	Random	(0.2, 0.1)	(0.75, 0.25)	(25, 15)	(0.75, 0.25)	0.001
38869.4	18138.5	S1C2	(0.2, 0.1)	(0.75, 0.25)	(25, 15)	(0.75, 0.25)	0.001
38869.4	18119.1	C1S2	(0.2, 0.1)	(0.75, 0.25)	(25, 15)	(0.75, 0.25)	0.001
39466.5	39466.5	Heuristic	(0.2, 0.1)	(0.75, 0.25)	(25, 15)	(0.75, 0.25)	0.001
38466.4	17956.9	C*S	(0.2, 0.1)	(0.75, 0.25)	(25, 15)	(0.65, 0.35)	0.001
38907.1	18283.3	C only	(0.2, 0.1)	(0.75, 0.25)	(25, 15)	(0.65, 0.35)	0.001
39016.7	18304.5	Random	(0.2, 0.1)	(0.75, 0.25)	(25, 15)	(0.65, 0.35)	0.001
38466.4	17956.9	S1C2	(0.2, 0.1)	(0.75, 0.25)	(25, 15)	(0.65, 0.35)	0.001
38466.4	17932.1	C1S2	(0.2, 0.1)	(0.75, 0.25)	(25, 15)	(0.65, 0.35)	0.001
39484.8	39484.8	Heuristic	(0.2, 0.1)	(0.75, 0.25)	(25, 15)	(0.65, 0.35)	0.001
38415.5	17949.6	C*S	(0.2, 0.1)	(0.75, 0.25)	(25, 15)	(0.55, 0.45)	0.001
38882.2	18274.3	C only	(0.2, 0.1)	(0.75, 0.25)	(25, 15)	(0.55, 0.45)	0.001
38890	18247.7	Random	(0.2, 0.1)	(0.75, 0.25)	(25, 15)	(0.55, 0.45)	0.001
38415.5	17949.6	S1C2	(0.2, 0.1)	(0.75, 0.25)	(25, 15)	(0.55, 0.45)	0.001
38415.5	17926.2	C1S2	(0.2, 0.1)	(0.75, 0.25)	(25, 15)	(0.55, 0.45)	0.001
40246.9	40246.9	Heuristic	(0.2, 0.1)	(0.75, 0.25)	(25, 15)	(0.55, 0.45)	0.001
38872.6	18116.6	C*S	(0.2, 0.1)	(0.75, 0.25)	(25, 10)	(0.95, 0.05)	0.001
39272.7	18435.2	C only	(0.2, 0.1)	(0.75, 0.25)	(25, 10)	(0.95, 0.05)	0.001
39268.8	18427.8	Random	(0.2, 0.1)	(0.75, 0.25)	(25, 10)	(0.95, 0.05)	0.001
38872.6	18122.3	S1C2	(0.2, 0.1)	(0.75, 0.25)	(25, 10)	(0.95, 0.05)	0.001
38872.6	18116.6	C1S2	(0.2, 0.1)	(0.75, 0.25)	(25, 10)	(0.95, 0.05)	0.001
40495.6	40495.6	Heuristic	(0.2, 0.1)	(0.75, 0.25)	(25, 10)	(0.95, 0.05)	0.001
38868.5	18116.2	C*S	(0.2, 0.1)	(0.75, 0.25)	(25, 10)	(0.85, 0.15)	0.001
39263.2	18436.8	C only	(0.2, 0.1)	(0.75, 0.25)	(25, 10)	(0.85, 0.15)	0.001
39260.1	18422	Random	(0.2, 0.1)	(0.75, 0.25)	(25, 10)	(0.85, 0.15)	0.001
38868.5	18128.5	S1C2	(0.2, 0.1)	(0.75, 0.25)	(25, 10)	(0.85, 0.15)	0.001
38868.5	18116.2	C1S2	(0.2, 0.1)	(0.75, 0.25)	(25, 10)	(0.85, 0.15)	0.001
39465.4	39465.4	Heuristic	(0.2, 0.1)	(0.75, 0.25)	(25, 10)	(0.85, 0.15)	0.001
38416.8	17915	C*S	(0.2, 0.1)	(0.75, 0.25)	(25, 10)	(0.75, 0.25)	0.001
38917	18279.2	C only	(0.2, 0.1)	(0.75, 0.25)	(25, 10)	(0.75, 0.25)	0.001
38891	18248.3	Random	(0.2, 0.1)	(0.75, 0.25)	(25, 10)	(0.75, 0.25)	0.001
38416.8	17934.6	S1C2	(0.2, 0.1)	(0.75, 0.25)	(25, 10)	(0.75, 0.25)	0.001
38416.8	17915	C1S2	(0.2, 0.1)	(0.75, 0.25)	(25, 10)	(0.75, 0.25)	0.001
38980.4	38980.4	Heuristic	(0.2, 0.1)	(0.75, 0.25)	(25, 10)	(0.75, 0.25)	0.001
38400.8	17895.3	C*S	(0.2, 0.1)	(0.75, 0.25)	(25, 10)	(0.65, 0.35)	0.001
38870.9	18252.2	C only	(0.2, 0.1)	(0.75, 0.25)	(25, 10)	(0.65, 0.35)	0.001
38865.2	18228.1	Random	(0.2, 0.1)	(0.75, 0.25)	(25, 10)	(0.65, 0.35)	0.001
38400.8	17920.4	S1C2	(0.2, 0.1)	(0.75, 0.25)	(25, 10)	(0.65, 0.35)	0.001
38400.8	17895.3	C1S2	(0.2, 0.1)	(0.75, 0.25)	(25, 10)	(0.65, 0.35)	0.001
38906.1	38906.1	Heuristic	(0.2, 0.1)	(0.75, 0.25)	(25, 10)	(0.65, 0.35)	0.001
38389.6	17897.2	C*S	(0.2, 0.1)	(0.75, 0.25)	(25, 10)	(0.55, 0.45)	0.001
38854	18248.8	C only	(0.2, 0.1)	(0.75, 0.25)	(25, 10)	(0.55, 0.45)	0.001
38854	18218.7	Random	(0.2, 0.1)	(0.75, 0.25)	(25, 10)	(0.55, 0.45)	0.001
38389.6	17920.9	S1C2	(0.2, 0.1)	(0.75, 0.25)	(25, 10)	(0.55, 0.45)	0.001
38389.6	17897.2	C1S2	(0.2, 0.1)	(0.75, 0.25)	(25, 10)	(0.55, 0.45)	0.001
40143.2	40143.2	Heuristic	(0.2, 0.1)	(0.75, 0.25)	(25, 10)	(0.55, 0.45)	0.001
38398.3	17893.2	C*S	(0.2, 0.1)	(0.75, 0.25)	(20, 10)	(0.95, 0.05)	0.001
38875.7	18238.8	C only	(0.2, 0.1)	(0.75, 0.25)	(20, 10)	(0.95, 0.05)	0.001
38874.7	18234.2	Random	(0.2, 0.1)	(0.75, 0.25)	(20, 10)	(0.95, 0.05)	0.001
38398.3	17893.2	S1C2	(0.2, 0.1)	(0.75, 0.25)	(20, 10)	(0.95, 0.05)	0.001
38398.3	17887.3	C1S2	(0.2, 0.1)	(0.75, 0.25)	(20, 10)	(0.95, 0.05)	0.001
38908.8	38908.8	Heuristic	(0.2, 0.1)	(0.75, 0.25)	(20, 10)	(0.95, 0.05)	0.001
38389.8	17888.2	C*S	(0.2, 0.1)	(0.75, 0.25)	(20, 10)	(0.85, 0.15)	0.001
38859.3	18228.7	C only	(0.2, 0.1)	(0.75, 0.25)	(20, 10)	(0.85, 0.15)	0.001
38854.2	18220.6	Random	(0.2, 0.1)	(0.75, 0.25)	(20, 10)	(0.85, 0.15)	0.001
38389.8	17888.2	S1C2	(0.2, 0.1)	(0.75, 0.25)	(20, 10)	(0.85, 0.15)	0.001
38389.8	17875.1	C1S2	(0.2, 0.1)	(0.75, 0.25)	(20, 10)	(0.85, 0.15)	0.001
38903.6	38903.6	Heuristic	(0.2, 0.1)	(0.75, 0.25)	(20, 10)	(0.85, 0.15)	0.001
38383.2	17889.6	C*S	(0.2, 0.1)	(0.75, 0.25)	(20, 10)	(0.75, 0.25)	0.001
38848.5	18224.7	C only	(0.2, 0.1)	(0.75, 0.25)	(20, 10)	(0.75, 0.25)	0.001
38856.6	18218.5	Random	(0.2, 0.1)	(0.75, 0.25)	(20, 10)	(0.75, 0.25)	0.001
38383.2	17889.6	S1C2	(0.2, 0.1)	(0.75, 0.25)	(20, 10)	(0.75, 0.25)	0.001
38383.2	17870.3	C1S2	(0.2, 0.1)	(0.75, 0.25)	(20, 10)	(0.75, 0.25)	0.001
38826.5	38826.5	Heuristic	(0.2, 0.1)	(0.75, 0.25)	(20, 10)	(0.75, 0.25)	0.001
38378.3	17893.2	C*S	(0.2, 0.1)	(0.75, 0.25)	(20, 10)	(0.65, 0.35)	0.001
38835.5	18224.3	C only	(0.2, 0.1)	(0.75, 0.25)	(20, 10)	(0.65, 0.35)	0.001
38840.9	18205.3	Random	(0.2, 0.1)	(0.75, 0.25)	(20, 10)	(0.65, 0.35)	0.001
38378.3	17893.2	S1C2	(0.2, 0.1)	(0.75, 0.25)	(20, 10)	(0.65, 0.35)	0.001
38378.3	17869	C1S2	(0.2, 0.1)	(0.75, 0.25)	(20, 10)	(0.65, 0.35)	0.001
40098.6	40098.6	Heuristic	(0.2, 0.1)	(0.75, 0.25)	(20, 10)	(0.65, 0.35)	0.001
38375.4	17899.9	C*S	(0.2, 0.1)	(0.75, 0.25)	(20, 10)	(0.55, 0.45)	0.001
38835.1	18230.2	C only	(0.2, 0.1)	(0.75, 0.25)	(20, 10)	(0.55, 0.45)	0.001
38827.1	18191	Random	(0.2, 0.1)	(0.75, 0.25)	(20, 10)	(0.55, 0.45)	0.001
38375.4	17899.9	S1C2	(0.2, 0.1)	(0.75, 0.25)	(20, 10)	(0.55, 0.45)	0.001
38375.4	17876.7	C1S2	(0.2, 0.1)	(0.75, 0.25)	(20, 10)	(0.55, 0.45)	0.001
40091.7	40091.7	Heuristic	(0.2, 0.1)	(0.75, 0.25)	(20, 10)	(0.55, 0.45)	0.001
38393.4	17880.4	C*S	(0.2, 0.1)	(0.75, 0.25)	(20, 5)	(0.95, 0.05)	0.001
38862.8	18229.4	C only	(0.2, 0.1)	(0.75, 0.25)	(20, 5)	(0.95, 0.05)	0.001
38875.4	18231.2	Random	(0.2, 0.1)	(0.75, 0.25)	(20, 5)	(0.95, 0.05)	0.001
38393.4	17886.3	S1C2	(0.2, 0.1)	(0.75, 0.25)	(20, 5)	(0.95, 0.05)	0.001
38393.4	17880.4	C1S2	(0.2, 0.1)	(0.75, 0.25)	(20, 5)	(0.95, 0.05)	0.001
38885.8	38885.8	Heuristic	(0.2, 0.1)	(0.75, 0.25)	(20, 5)	(0.95, 0.05)	0.001
38382.1	17866.3	C*S	(0.2, 0.1)	(0.75, 0.25)	(20, 5)	(0.85, 0.15)	0.001
38863.8	18229.1	C only	(0.2, 0.1)	(0.75, 0.25)	(20, 5)	(0.85, 0.15)	0.001
38833.9	18199.3	Random	(0.2, 0.1)	(0.75, 0.25)	(20, 5)	(0.85, 0.15)	0.001
38382.1	17878.6	S1C2	(0.2, 0.1)	(0.75, 0.25)	(20, 5)	(0.85, 0.15)	0.001
38382.1	17866.3	C1S2	(0.2, 0.1)	(0.75, 0.25)	(20, 5)	(0.85, 0.15)	0.001
38825.5	38825.5	Heuristic	(0.2, 0.1)	(0.75, 0.25)	(20, 5)	(0.85, 0.15)	0.001
38374.3	17857.1	C*S	(0.2, 0.1)	(0.75, 0.25)	(20, 5)	(0.75, 0.25)	0.001
38835.6	18212.7	C only	(0.2, 0.1)	(0.75, 0.25)	(20, 5)	(0.75, 0.25)	0.001
38828.7	18195.5	Random	(0.2, 0.1)	(0.75, 0.25)	(20, 5)	(0.75, 0.25)	0.001
38374.3	17876	S1C2	(0.2, 0.1)	(0.75, 0.25)	(20, 5)	(0.75, 0.25)	0.001
38374.3	17857.1	C1S2	(0.2, 0.1)	(0.75, 0.25)	(20, 5)	(0.75, 0.25)	0.001
38801.3	38801.3	Heuristic	(0.2, 0.1)	(0.75, 0.25)	(20, 5)	(0.75, 0.25)	0.001
37899.9	17675.1	C*S	(0.2, 0.1)	(0.75, 0.25)	(20, 5)	(0.65, 0.35)	0.001
38394.1	18059.3	C only	(0.2, 0.1)	(0.75, 0.25)	(20, 5)	(0.65, 0.35)	0.001
38474.7	18052.6	Random	(0.2, 0.1)	(0.75, 0.25)	(20, 5)	(0.65, 0.35)	0.001
37899.9	17699.2	S1C2	(0.2, 0.1)	(0.75, 0.25)	(20, 5)	(0.65, 0.35)	0.001
37899.9	17675.1	C1S2	(0.2, 0.1)	(0.75, 0.25)	(20, 5)	(0.65, 0.35)	0.001
39858.3	39858.3	Heuristic	(0.2, 0.1)	(0.75, 0.25)	(20, 5)	(0.65, 0.35)	0.001
37845.1	17640.6	C*S	(0.2, 0.1)	(0.75, 0.25)	(20, 5)	(0.55, 0.45)	0.001
38371	18024.9	C only	(0.2, 0.1)	(0.75, 0.25)	(20, 5)	(0.55, 0.45)	0.001
38367.5	17998.4	Random	(0.2, 0.1)	(0.75, 0.25)	(20, 5)	(0.55, 0.45)	0.001
37845.1	17663.3	S1C2	(0.2, 0.1)	(0.75, 0.25)	(20, 5)	(0.55, 0.45)	0.001
37845.1	17640.6	C1S2	(0.2, 0.1)	(0.75, 0.25)	(20, 5)	(0.55, 0.45)	0.001
38302	38302	Heuristic	(0.2, 0.1)	(0.75, 0.25)	(20, 5)	(0.55, 0.45)	0.001
37265.4	17360.5	C*S	(0.2, 0.1)	(0.75, 0.25)	(10, 5)	(0.95, 0.05)	0.001
37853.4	17772	C only	(0.2, 0.1)	(0.75, 0.25)	(10, 5)	(0.95, 0.05)	0.001
37858.6	17773.2	Random	(0.2, 0.1)	(0.75, 0.25)	(10, 5)	(0.95, 0.05)	0.001
37265.4	17360.5	S1C2	(0.2, 0.1)	(0.75, 0.25)	(10, 5)	(0.95, 0.05)	0.001
37265.4	17355.5	C1S2	(0.2, 0.1)	(0.75, 0.25)	(10, 5)	(0.95, 0.05)	0.001
37923.7	37923.7	Heuristic	(0.2, 0.1)	(0.75, 0.25)	(10, 5)	(0.95, 0.05)	0.001
37283	17347.3	C*S	(0.2, 0.1)	(0.75, 0.25)	(10, 5)	(0.85, 0.15)	0.001
37867.7	17751.9	C only	(0.2, 0.1)	(0.75, 0.25)	(10, 5)	(0.85, 0.15)	0.001
37879.3	17757.2	Random	(0.2, 0.1)	(0.75, 0.25)	(10, 5)	(0.85, 0.15)	0.001
37283	17347.3	S1C2	(0.2, 0.1)	(0.75, 0.25)	(10, 5)	(0.85, 0.15)	0.001
37283	17334.1	C1S2	(0.2, 0.1)	(0.75, 0.25)	(10, 5)	(0.85, 0.15)	0.001
37744.5	37744.5	Heuristic	(0.2, 0.1)	(0.75, 0.25)	(10, 5)	(0.85, 0.15)	0.001
36847	17190.7	C*S	(0.2, 0.1)	(0.75, 0.25)	(10, 5)	(0.75, 0.25)	0.001
37448.7	17614.9	C only	(0.2, 0.1)	(0.75, 0.25)	(10, 5)	(0.75, 0.25)	0.001
37486.3	17607.8	Random	(0.2, 0.1)	(0.75, 0.25)	(10, 5)	(0.75, 0.25)	0.001
36847	17190.7	S1C2	(0.2, 0.1)	(0.75, 0.25)	(10, 5)	(0.75, 0.25)	0.001
36847	17170.1	C1S2	(0.2, 0.1)	(0.75, 0.25)	(10, 5)	(0.75, 0.25)	0.001
37066.4	37066.4	Heuristic	(0.2, 0.1)	(0.75, 0.25)	(10, 5)	(0.75, 0.25)	0.001
36653.2	17149.2	C*S	(0.2, 0.1)	(0.75, 0.25)	(10, 5)	(0.65, 0.35)	0.001
37306.8	17586.2	C only	(0.2, 0.1)	(0.75, 0.25)	(10, 5)	(0.65, 0.35)	0.001
37292.7	17566.6	Random	(0.2, 0.1)	(0.75, 0.25)	(10, 5)	(0.65, 0.35)	0.001
36653.2	17149.2	S1C2	(0.2, 0.1)	(0.75, 0.25)	(10, 5)	(0.65, 0.35)	0.001
36653.2	17124	C1S2	(0.2, 0.1)	(0.75, 0.25)	(10, 5)	(0.65, 0.35)	0.001
39007.7	39007.7	Heuristic	(0.2, 0.1)	(0.75, 0.25)	(10, 5)	(0.65, 0.35)	0.001
36397.5	17012.8	C*S	(0.2, 0.1)	(0.75, 0.25)	(10, 5)	(0.55, 0.45)	0.001
37065.3	17461.2	C only	(0.2, 0.1)	(0.75, 0.25)	(10, 5)	(0.55, 0.45)	0.001
37128.3	17446.7	Random	(0.2, 0.1)	(0.75, 0.25)	(10, 5)	(0.55, 0.45)	0.001
36397.5	17012.8	S1C2	(0.2, 0.1)	(0.75, 0.25)	(10, 5)	(0.55, 0.45)	0.001
36397.5	16992.3	C1S2	(0.2, 0.1)	(0.75, 0.25)	(10, 5)	(0.55, 0.45)	0.001
39022	39022	Heuristic	(0.2, 0.1)	(0.75, 0.25)	(10, 5)	(0.55, 0.45)	0.001
36738.5	16774.7	C*S	(0.2, 0.1)	(0.65, 0.35)	(25, 15)	(0.95, 0.05)	0.001
37244.7	17172.3	C only	(0.2, 0.1)	(0.65, 0.35)	(25, 15)	(0.95, 0.05)	0.001
37259.2	17177.8	Random	(0.2, 0.1)	(0.65, 0.35)	(25, 15)	(0.95, 0.05)	0.001
36738.5	16774.7	S1C2	(0.2, 0.1)	(0.65, 0.35)	(25, 15)	(0.95, 0.05)	0.001
36738.5	16767.1	C1S2	(0.2, 0.1)	(0.65, 0.35)	(25, 15)	(0.95, 0.05)	0.001
37323.1	37323.1	Heuristic	(0.2, 0.1)	(0.65, 0.35)	(25, 15)	(0.95, 0.05)	0.001
36735.1	16783.3	C*S	(0.2, 0.1)	(0.65, 0.35)	(25, 15)	(0.85, 0.15)	0.001
37263.4	17191	C only	(0.2, 0.1)	(0.65, 0.35)	(25, 15)	(0.85, 0.15)	0.001
37248.6	17173.5	Random	(0.2, 0.1)	(0.65, 0.35)	(25, 15)	(0.85, 0.15)	0.001
36735.1	16783.3	S1C2	(0.2, 0.1)	(0.65, 0.35)	(25, 15)	(0.85, 0.15)	0.001
36735.1	16767.2	C1S2	(0.2, 0.1)	(0.65, 0.35)	(25, 15)	(0.85, 0.15)	0.001
38395.9	38395.9	Heuristic	(0.2, 0.1)	(0.65, 0.35)	(25, 15)	(0.85, 0.15)	0.001
36732.3	16790.8	C*S	(0.2, 0.1)	(0.65, 0.35)	(25, 15)	(0.75, 0.25)	0.001
37250.2	17189.2	C only	(0.2, 0.1)	(0.65, 0.35)	(25, 15)	(0.75, 0.25)	0.001
37258.9	17183.9	Random	(0.2, 0.1)	(0.65, 0.35)	(25, 15)	(0.75, 0.25)	0.001
36732.3	16790.8	S1C2	(0.2, 0.1)	(0.65, 0.35)	(25, 15)	(0.75, 0.25)	0.001
36732.3	16766.4	C1S2	(0.2, 0.1)	(0.65, 0.35)	(25, 15)	(0.75, 0.25)	0.001
38413.8	38413.8	Heuristic	(0.2, 0.1)	(0.65, 0.35)	(25, 15)	(0.75, 0.25)	0.001
36335.8	16605.2	C*S	(0.2, 0.1)	(0.65, 0.35)	(25, 15)	(0.65, 0.35)	0.001
36958.6	17047.1	C only	(0.2, 0.1)	(0.65, 0.35)	(25, 15)	(0.65, 0.35)	0.001
37182.5	17132.2	Random	(0.2, 0.1)	(0.65, 0.35)	(25, 15)	(0.65, 0.35)	0.001
36335.8	16605.2	S1C2	(0.2, 0.1)	(0.65, 0.35)	(25, 15)	(0.65, 0.35)	0.001
36335.8	16576.7	C1S2	(0.2, 0.1)	(0.65, 0.35)	(25, 15)	(0.65, 0.35)	0.001
37375.1	37375.1	Heuristic	(0.2, 0.1)	(0.65, 0.35)	(25, 15)	(0.65, 0.35)	0.001
36303.8	16609.1	C*S	(0.2, 0.1)	(0.65, 0.35)	(25, 15)	(0.55, 0.45)	0.001
36925.3	17035.2	C only	(0.2, 0.1)	(0.65, 0.35)	(25, 15)	(0.55, 0.45)	0.001
36922.1	17005.6	Random	(0.2, 0.1)	(0.65, 0.35)	(25, 15)	(0.55, 0.45)	0.001
36303.8	16609.1	S1C2	(0.2, 0.1)	(0.65, 0.35)	(25, 15)	(0.55, 0.45)	0.001
36303.8	16585.4	C1S2	(0.2, 0.1)	(0.65, 0.35)	(25, 15)	(0.55, 0.45)	0.001
38128.3	38128.3	Heuristic	(0.2, 0.1)	(0.65, 0.35)	(25, 15)	(0.55, 0.45)	0.001
36736.4	16766.3	C*S	(0.2, 0.1)	(0.65, 0.35)	(25, 10)	(0.95, 0.05)	0.001
37263.6	17187.3	C only	(0.2, 0.1)	(0.65, 0.35)	(25, 10)	(0.95, 0.05)	0.001
37249.9	17174.1	Random	(0.2, 0.1)	(0.65, 0.35)	(25, 10)	(0.95, 0.05)	0.001
36736.4	16773.8	S1C2	(0.2, 0.1)	(0.65, 0.35)	(25, 10)	(0.95, 0.05)	0.001
36736.4	16766.3	C1S2	(0.2, 0.1)	(0.65, 0.35)	(25, 10)	(0.95, 0.05)	0.001
38386.2	38386.2	Heuristic	(0.2, 0.1)	(0.65, 0.35)	(25, 10)	(0.95, 0.05)	0.001
36731.3	16765.8	C*S	(0.2, 0.1)	(0.65, 0.35)	(25, 10)	(0.85, 0.15)	0.001
37249.1	17183.8	C only	(0.2, 0.1)	(0.65, 0.35)	(25, 10)	(0.85, 0.15)	0.001
37248.8	17178.5	Random	(0.2, 0.1)	(0.65, 0.35)	(25, 10)	(0.85, 0.15)	0.001
36731.3	16781.7	S1C2	(0.2, 0.1)	(0.65, 0.35)	(25, 10)	(0.85, 0.15)	0.001
36731.3	16765.8	C1S2	(0.2, 0.1)	(0.65, 0.35)	(25, 10)	(0.85, 0.15)	0.001
38448	38448	Heuristic	(0.2, 0.1)	(0.65, 0.35)	(25, 10)	(0.85, 0.15)	0.001
36305.8	16564.2	C*S	(0.2, 0.1)	(0.65, 0.35)	(25, 10)	(0.75, 0.25)	0.001
36925.8	17019.6	C only	(0.2, 0.1)	(0.65, 0.35)	(25, 10)	(0.75, 0.25)	0.001
36949.7	17022.1	Random	(0.2, 0.1)	(0.65, 0.35)	(25, 10)	(0.75, 0.25)	0.001
36305.8	16588.8	S1C2	(0.2, 0.1)	(0.65, 0.35)	(25, 10)	(0.75, 0.25)	0.001
36305.8	16564.2	C1S2	(0.2, 0.1)	(0.65, 0.35)	(25, 10)	(0.75, 0.25)	0.001
38174.8	38174.8	Heuristic	(0.2, 0.1)	(0.65, 0.35)	(25, 10)	(0.75, 0.25)	0.001
36283.9	16552.7	C*S	(0.2, 0.1)	(0.65, 0.35)	(25, 10)	(0.65, 0.35)	0.001
36904.5	17013.9	C only	(0.2, 0.1)	(0.65, 0.35)	(25, 10)	(0.65, 0.35)	0.001
36912.8	17000.6	Random	(0.2, 0.1)	(0.65, 0.35)	(25, 10)	(0.65, 0.35)	0.001
36283.9	16580.4	S1C2	(0.2, 0.1)	(0.65, 0.35)	(25, 10)	(0.65, 0.35)	0.001
36283.9	16552.7	C1S2	(0.2, 0.1)	(0.65, 0.35)	(25, 10)	(0.65, 0.35)	0.001
36790.1	36790.1	Heuristic	(0.2, 0.1)	(0.65, 0.35)	(25, 10)	(0.65, 0.35)	0.001
36267.8	16551.5	C*S	(0.2, 0.1)	(0.65, 0.35)	(25, 10)	(0.55, 0.45)	0.001
36877.5	17010	C only	(0.2, 0.1)	(0.65, 0.35)	(25, 10)	(0.55, 0.45)	0.001
36880.3	16982.6	Random	(0.2, 0.1)	(0.65, 0.35)	(25, 10)	(0.55, 0.45)	0.001
36267.8	16573.8	S1C2	(0.2, 0.1)	(0.65, 0.35)	(25, 10)	(0.55, 0.45)	0.001
36267.8	16551.5	C1S2	(0.2, 0.1)	(0.65, 0.35)	(25, 10)	(0.55, 0.45)	0.001
38015.4	38015.4	Heuristic	(0.2, 0.1)	(0.65, 0.35)	(25, 10)	(0.55, 0.45)	0.001
36280.9	16546.4	C*S	(0.2, 0.1)	(0.65, 0.35)	(20, 10)	(0.95, 0.05)	0.001
36895.7	16992.7	C only	(0.2, 0.1)	(0.65, 0.35)	(20, 10)	(0.95, 0.05)	0.001
36914.7	17001.2	Random	(0.2, 0.1)	(0.65, 0.35)	(20, 10)	(0.95, 0.05)	0.001
36280.9	16546.4	S1C2	(0.2, 0.1)	(0.65, 0.35)	(20, 10)	(0.95, 0.05)	0.001
36280.9	16539.8	C1S2	(0.2, 0.1)	(0.65, 0.35)	(20, 10)	(0.95, 0.05)	0.001
36792.4	36792.4	Heuristic	(0.2, 0.1)	(0.65, 0.35)	(20, 10)	(0.95, 0.05)	0.001
36268.9	16543.9	C*S	(0.2, 0.1)	(0.65, 0.35)	(20, 10)	(0.85, 0.15)	0.001
36881.7	16987.1	C only	(0.2, 0.1)	(0.65, 0.35)	(20, 10)	(0.85, 0.15)	0.001
36883	16981.2	Random	(0.2, 0.1)	(0.65, 0.35)	(20, 10)	(0.85, 0.15)	0.001
36268.9	16543.9	S1C2	(0.2, 0.1)	(0.65, 0.35)	(20, 10)	(0.85, 0.15)	0.001
36268.9	16528.4	C1S2	(0.2, 0.1)	(0.65, 0.35)	(20, 10)	(0.85, 0.15)	0.001
38074.3	38074.3	Heuristic	(0.2, 0.1)	(0.65, 0.35)	(20, 10)	(0.85, 0.15)	0.001
36259.2	16547.6	C*S	(0.2, 0.1)	(0.65, 0.35)	(20, 10)	(0.75, 0.25)	0.001
36865.3	16982.9	C only	(0.2, 0.1)	(0.65, 0.35)	(20, 10)	(0.75, 0.25)	0.001
36872.2	16977.1	Random	(0.2, 0.1)	(0.65, 0.35)	(20, 10)	(0.75, 0.25)	0.001
36259.2	16547.6	S1C2	(0.2, 0.1)	(0.65, 0.35)	(20, 10)	(0.75, 0.25)	0.001
36259.2	16523.4	C1S2	(0.2, 0.1)	(0.65, 0.35)	(20, 10)	(0.75, 0.25)	0.001
36703.5	36703.5	Heuristic	(0.2, 0.1)	(0.65, 0.35)	(20, 10)	(0.75, 0.25)	0.001
36251.6	16552.6	C*S	(0.2, 0.1)	(0.65, 0.35)	(20, 10)	(0.65, 0.35)	0.001
36851.4	16983	C only	(0.2, 0.1)	(0.65, 0.35)	(20, 10)	(0.65, 0.35)	0.001
36854.9	16967.1	Random	(0.2, 0.1)	(0.65, 0.35)	(20, 10)	(0.65, 0.35)	0.001
36251.6	16552.6	S1C2	(0.2, 0.1)	(0.65, 0.35)	(20, 10)	(0.65, 0.35)	0.001
36251.6	16524.1	C1S2	(0.2, 0.1)	(0.65, 0.35)	(20, 10)	(0.65, 0.35)	0.001
37962.9	37962.9	Heuristic	(0.2, 0.1)	(0.65, 0.35)	(20, 10)	(0.65, 0.35)	0.001
36246.4	16558	C*S	(0.2, 0.1)	(0.65, 0.35)	(20, 10)	(0.55, 0.45)	0.001
36854.4	16996.3	C only	(0.2, 0.1)	(0.65, 0.35)	(20, 10)	(0.55, 0.45)	0.001
36833.5	16952.3	Random	(0.2, 0.1)	(0.65, 0.35)	(20, 10)	(0.55, 0.45)	0.001
36246.4	16558	S1C2	(0.2, 0.1)	(0.65, 0.35)	(20, 10)	(0.55, 0.45)	0.001
36246.4	16534.2	C1S2	(0.2, 0.1)	(0.65, 0.35)	(20, 10)	(0.55, 0.45)	0.001
37989.7	37989.7	Heuristic	(0.2, 0.1)	(0.65, 0.35)	(20, 10)	(0.55, 0.45)	0.001
36274.1	16533.6	C*S	(0.2, 0.1)	(0.65, 0.35)	(20, 5)	(0.95, 0.05)	0.001
36900.4	16999.4	C only	(0.2, 0.1)	(0.65, 0.35)	(20, 5)	(0.95, 0.05)	0.001
36888	16985.4	Random	(0.2, 0.1)	(0.65, 0.35)	(20, 5)	(0.95, 0.05)	0.001
36274.1	16539.8	S1C2	(0.2, 0.1)	(0.65, 0.35)	(20, 5)	(0.95, 0.05)	0.001
36274.1	16533.6	C1S2	(0.2, 0.1)	(0.65, 0.35)	(20, 5)	(0.95, 0.05)	0.001
38041.9	38041.9	Heuristic	(0.2, 0.1)	(0.65, 0.35)	(20, 5)	(0.95, 0.05)	0.001
36257.8	16517	C*S	(0.2, 0.1)	(0.65, 0.35)	(20, 5)	(0.85, 0.15)	0.001
36877	16985.2	C only	(0.2, 0.1)	(0.65, 0.35)	(20, 5)	(0.85, 0.15)	0.001
36881.4	16983.7	Random	(0.2, 0.1)	(0.65, 0.35)	(20, 5)	(0.85, 0.15)	0.001
36257.8	16532.6	S1C2	(0.2, 0.1)	(0.65, 0.35)	(20, 5)	(0.85, 0.15)	0.001
36257.8	16517	C1S2	(0.2, 0.1)	(0.65, 0.35)	(20, 5)	(0.85, 0.15)	0.001
36702.2	36702.2	Heuristic	(0.2, 0.1)	(0.65, 0.35)	(20, 5)	(0.85, 0.15)	0.001
36245.8	16511.4	C*S	(0.2, 0.1)	(0.65, 0.35)	(20, 5)	(0.75, 0.25)	0.001
36857.8	16981.9	C only	(0.2, 0.1)	(0.65, 0.35)	(20, 5)	(0.75, 0.25)	0.001
36841.2	16957.5	Random	(0.2, 0.1)	(0.65, 0.35)	(20, 5)	(0.75, 0.25)	0.001
36245.8	16535.6	S1C2	(0.2, 0.1)	(0.65, 0.35)	(20, 5)	(0.75, 0.25)	0.001
36245.8	16511.4	C1S2	(0.2, 0.1)	(0.65, 0.35)	(20, 5)	(0.75, 0.25)	0.001
37968.2	37968.2	Heuristic	(0.2, 0.1)	(0.65, 0.35)	(20, 5)	(0.75, 0.25)	0.001
35781.8	16332.2	C*S	(0.2, 0.1)	(0.65, 0.35)	(20, 5)	(0.65, 0.35)	0.001
36449.3	16835.1	C only	(0.2, 0.1)	(0.65, 0.35)	(20, 5)	(0.65, 0.35)	0.001
36507.6	16825.3	Random	(0.2, 0.1)	(0.65, 0.35)	(20, 5)	(0.65, 0.35)	0.001
35781.8	16360.6	S1C2	(0.2, 0.1)	(0.65, 0.35)	(20, 5)	(0.65, 0.35)	0.001
35781.8	16332.2	C1S2	(0.2, 0.1)	(0.65, 0.35)	(20, 5)	(0.65, 0.35)	0.001
38042.1	38042.1	Heuristic	(0.2, 0.1)	(0.65, 0.35)	(20, 5)	(0.65, 0.35)	0.001
35733.3	16306.8	C*S	(0.2, 0.1)	(0.65, 0.35)	(20, 5)	(0.55, 0.45)	0.001
36447	16817.3	C only	(0.2, 0.1)	(0.65, 0.35)	(20, 5)	(0.55, 0.45)	0.001
36429.9	16781.4	Random	(0.2, 0.1)	(0.65, 0.35)	(20, 5)	(0.55, 0.45)	0.001
35733.3	16328.6	S1C2	(0.2, 0.1)	(0.65, 0.35)	(20, 5)	(0.55, 0.45)	0.001
35733.3	16306.8	C1S2	(0.2, 0.1)	(0.65, 0.35)	(20, 5)	(0.55, 0.45)	0.001
36191.4	36191.4	Heuristic	(0.2, 0.1)	(0.65, 0.35)	(20, 5)	(0.55, 0.45)	0.001
35161.2	16029.5	C*S	(0.2, 0.1)	(0.65, 0.35)	(10, 5)	(0.95, 0.05)	0.001
35947.1	16575.5	C only	(0.2, 0.1)	(0.65, 0.35)	(10, 5)	(0.95, 0.05)	0.001
35950.9	16575.9	Random	(0.2, 0.1)	(0.65, 0.35)	(10, 5)	(0.95, 0.05)	0.001
35161.2	16029.5	S1C2	(0.2, 0.1)	(0.65, 0.35)	(10, 5)	(0.95, 0.05)	0.001
35161.2	16021.3	C1S2	(0.2, 0.1)	(0.65, 0.35)	(10, 5)	(0.95, 0.05)	0.001
35611	35611	Heuristic	(0.2, 0.1)	(0.65, 0.35)	(10, 5)	(0.95, 0.05)	0.001
35172.5	16017.5	C*S	(0.2, 0.1)	(0.65, 0.35)	(10, 5)	(0.85, 0.15)	0.001
35952.5	16562.4	C only	(0.2, 0.1)	(0.65, 0.35)	(10, 5)	(0.85, 0.15)	0.001
35958.1	16556.6	Random	(0.2, 0.1)	(0.65, 0.35)	(10, 5)	(0.85, 0.15)	0.001
35172.5	16017.5	S1C2	(0.2, 0.1)	(0.65, 0.35)	(10, 5)	(0.85, 0.15)	0.001
35172.5	16000.4	C1S2	(0.2, 0.1)	(0.65, 0.35)	(10, 5)	(0.85, 0.15)	0.001
37328.3	37328.3	Heuristic	(0.2, 0.1)	(0.65, 0.35)	(10, 5)	(0.85, 0.15)	0.001
34753.2	15865.9	C*S	(0.2, 0.1)	(0.65, 0.35)	(10, 5)	(0.75, 0.25)	0.001
35562.5	16434.4	C only	(0.2, 0.1)	(0.65, 0.35)	(10, 5)	(0.75, 0.25)	0.001
35592.7	16421.7	Random	(0.2, 0.1)	(0.65, 0.35)	(10, 5)	(0.75, 0.25)	0.001
34753.2	15865.9	S1C2	(0.2, 0.1)	(0.65, 0.35)	(10, 5)	(0.75, 0.25)	0.001
34753.2	15840.8	C1S2	(0.2, 0.1)	(0.65, 0.35)	(10, 5)	(0.75, 0.25)	0.001
34989.8	34989.8	Heuristic	(0.2, 0.1)	(0.65, 0.35)	(10, 5)	(0.75, 0.25)	0.001
34563.7	15829.5	C*S	(0.2, 0.1)	(0.65, 0.35)	(10, 5)	(0.65, 0.35)	0.001
35414.4	16395.1	C only	(0.2, 0.1)	(0.65, 0.35)	(10, 5)	(0.65, 0.35)	0.001
35417	16383.6	Random	(0.2, 0.1)	(0.65, 0.35)	(10, 5)	(0.65, 0.35)	0.001
34563.7	15829.5	S1C2	(0.2, 0.1)	(0.65, 0.35)	(10, 5)	(0.65, 0.35)	0.001
34563.7	15802.8	C1S2	(0.2, 0.1)	(0.65, 0.35)	(10, 5)	(0.65, 0.35)	0.001
36905.6	36905.6	Heuristic	(0.2, 0.1)	(0.65, 0.35)	(10, 5)	(0.65, 0.35)	0.001
34318.8	15693.8	C*S	(0.2, 0.1)	(0.65, 0.35)	(10, 5)	(0.55, 0.45)	0.001
35209	16293.5	C only	(0.2, 0.1)	(0.65, 0.35)	(10, 5)	(0.55, 0.45)	0.001
35273.5	16280.3	Random	(0.2, 0.1)	(0.65, 0.35)	(10, 5)	(0.55, 0.45)	0.001
34318.8	15693.8	S1C2	(0.2, 0.1)	(0.65, 0.35)	(10, 5)	(0.55, 0.45)	0.001
34318.8	15678.6	C1S2	(0.2, 0.1)	(0.65, 0.35)	(10, 5)	(0.55, 0.45)	0.001
35226	35226	Heuristic	(0.2, 0.1)	(0.65, 0.35)	(10, 5)	(0.55, 0.45)	0.001
34603.1	15422.3	C*S	(0.2, 0.1)	(0.55, 0.45)	(25, 15)	(0.95, 0.05)	0.001
35246.8	15927.7	C only	(0.2, 0.1)	(0.55, 0.45)	(25, 15)	(0.95, 0.05)	0.001
35246.3	15927.6	Random	(0.2, 0.1)	(0.55, 0.45)	(25, 15)	(0.95, 0.05)	0.001
34603.1	15422.3	S1C2	(0.2, 0.1)	(0.55, 0.45)	(25, 15)	(0.95, 0.05)	0.001
34603.1	15416.6	C1S2	(0.2, 0.1)	(0.55, 0.45)	(25, 15)	(0.95, 0.05)	0.001
36270	36270	Heuristic	(0.2, 0.1)	(0.55, 0.45)	(25, 15)	(0.95, 0.05)	0.001
34599.1	15431.5	C*S	(0.2, 0.1)	(0.55, 0.45)	(25, 15)	(0.85, 0.15)	0.001
35256.8	15933.8	C only	(0.2, 0.1)	(0.55, 0.45)	(25, 15)	(0.85, 0.15)	0.001
35249	15919.9	Random	(0.2, 0.1)	(0.55, 0.45)	(25, 15)	(0.85, 0.15)	0.001
34599.1	15431.5	S1C2	(0.2, 0.1)	(0.55, 0.45)	(25, 15)	(0.85, 0.15)	0.001
34599.1	15416.9	C1S2	(0.2, 0.1)	(0.55, 0.45)	(25, 15)	(0.85, 0.15)	0.001
36286.4	36286.4	Heuristic	(0.2, 0.1)	(0.55, 0.45)	(25, 15)	(0.85, 0.15)	0.001
34595.8	15440	C*S	(0.2, 0.1)	(0.55, 0.45)	(25, 15)	(0.75, 0.25)	0.001
35279.6	15938.2	C only	(0.2, 0.1)	(0.55, 0.45)	(25, 15)	(0.75, 0.25)	0.001
35260.1	15913.2	Random	(0.2, 0.1)	(0.55, 0.45)	(25, 15)	(0.75, 0.25)	0.001
34595.8	15440	S1C2	(0.2, 0.1)	(0.55, 0.45)	(25, 15)	(0.75, 0.25)	0.001
34595.8	15415.5	C1S2	(0.2, 0.1)	(0.55, 0.45)	(25, 15)	(0.75, 0.25)	0.001
36311.9	36311.9	Heuristic	(0.2, 0.1)	(0.55, 0.45)	(25, 15)	(0.75, 0.25)	0.001
34212.2	15263.5	C*S	(0.2, 0.1)	(0.55, 0.45)	(25, 15)	(0.65, 0.35)	0.001
34990.9	15798.4	C only	(0.2, 0.1)	(0.55, 0.45)	(25, 15)	(0.65, 0.35)	0.001
35289	15916.7	Random	(0.2, 0.1)	(0.55, 0.45)	(25, 15)	(0.65, 0.35)	0.001
34212.2	15263.5	S1C2	(0.2, 0.1)	(0.55, 0.45)	(25, 15)	(0.65, 0.35)	0.001
34212.2	15238.8	C1S2	(0.2, 0.1)	(0.55, 0.45)	(25, 15)	(0.65, 0.35)	0.001
36320.4	36320.4	Heuristic	(0.2, 0.1)	(0.55, 0.45)	(25, 15)	(0.65, 0.35)	0.001
34194.2	15249	C*S	(0.2, 0.1)	(0.55, 0.45)	(25, 15)	(0.55, 0.45)	0.001
34970.9	15797.4	C only	(0.2, 0.1)	(0.55, 0.45)	(25, 15)	(0.55, 0.45)	0.001
34959.2	15765.6	Random	(0.2, 0.1)	(0.55, 0.45)	(25, 15)	(0.55, 0.45)	0.001
34194.2	15249	S1C2	(0.2, 0.1)	(0.55, 0.45)	(25, 15)	(0.55, 0.45)	0.001
34194.2	15238.3	C1S2	(0.2, 0.1)	(0.55, 0.45)	(25, 15)	(0.55, 0.45)	0.001
36012.4	36012.4	Heuristic	(0.2, 0.1)	(0.55, 0.45)	(25, 15)	(0.55, 0.45)	0.001
34600.6	15415.8	C*S	(0.2, 0.1)	(0.55, 0.45)	(25, 10)	(0.95, 0.05)	0.001
35242.5	15929.6	C only	(0.2, 0.1)	(0.55, 0.45)	(25, 10)	(0.95, 0.05)	0.001
35230.3	15914.6	Random	(0.2, 0.1)	(0.55, 0.45)	(25, 10)	(0.95, 0.05)	0.001
34600.6	15421.4	S1C2	(0.2, 0.1)	(0.55, 0.45)	(25, 10)	(0.95, 0.05)	0.001
34600.6	15415.8	C1S2	(0.2, 0.1)	(0.55, 0.45)	(25, 10)	(0.95, 0.05)	0.001
36278	36278	Heuristic	(0.2, 0.1)	(0.55, 0.45)	(25, 10)	(0.95, 0.05)	0.001
34594.6	15415.7	C*S	(0.2, 0.1)	(0.55, 0.45)	(25, 10)	(0.85, 0.15)	0.001
35273.3	15927.7	C only	(0.2, 0.1)	(0.55, 0.45)	(25, 10)	(0.85, 0.15)	0.001
35260.4	15915.4	Random	(0.2, 0.1)	(0.55, 0.45)	(25, 10)	(0.85, 0.15)	0.001
34594.6	15430	S1C2	(0.2, 0.1)	(0.55, 0.45)	(25, 10)	(0.85, 0.15)	0.001
34594.6	15415.7	C1S2	(0.2, 0.1)	(0.55, 0.45)	(25, 10)	(0.85, 0.15)	0.001
36301.2	36301.2	Heuristic	(0.2, 0.1)	(0.55, 0.45)	(25, 10)	(0.85, 0.15)	0.001
34196.3	15215.9	C*S	(0.2, 0.1)	(0.55, 0.45)	(25, 10)	(0.75, 0.25)	0.001
34972.7	15784.1	C only	(0.2, 0.1)	(0.55, 0.45)	(25, 10)	(0.75, 0.25)	0.001
34981.6	15777.6	Random	(0.2, 0.1)	(0.55, 0.45)	(25, 10)	(0.75, 0.25)	0.001
34196.3	15240.2	S1C2	(0.2, 0.1)	(0.55, 0.45)	(25, 10)	(0.75, 0.25)	0.001
34196.3	15215.9	C1S2	(0.2, 0.1)	(0.55, 0.45)	(25, 10)	(0.75, 0.25)	0.001
36057.9	36057.9	Heuristic	(0.2, 0.1)	(0.55, 0.45)	(25, 10)	(0.75, 0.25)	0.001
34168.5	15210.8	C*S	(0.2, 0.1)	(0.55, 0.45)	(25, 10)	(0.65, 0.35)	0.001
34943	15778.5	C only	(0.2, 0.1)	(0.55, 0.45)	(25, 10)	(0.65, 0.35)	0.001
34944.9	15763.3	Random	(0.2, 0.1)	(0.55, 0.45)	(25, 10)	(0.65, 0.35)	0.001
34168.5	15236.1	S1C2	(0.2, 0.1)	(0.55, 0.45)	(25, 10)	(0.65, 0.35)	0.001
34168.5	15210.8	C1S2	(0.2, 0.1)	(0.55, 0.45)	(25, 10)	(0.65, 0.35)	0.001
34675.1	34675.1	Heuristic	(0.2, 0.1)	(0.55, 0.45)	(25, 10)	(0.65, 0.35)	0.001
34147.6	15218.2	C*S	(0.2, 0.1)	(0.55, 0.45)	(25, 10)	(0.55, 0.45)	0.001
34904.5	15771.4	C only	(0.2, 0.1)	(0.55, 0.45)	(25, 10)	(0.55, 0.45)	0.001
34903.6	15742.9	Random	(0.2, 0.1)	(0.55, 0.45)	(25, 10)	(0.55, 0.45)	0.001
34147.6	15231	S1C2	(0.2, 0.1)	(0.55, 0.45)	(25, 10)	(0.55, 0.45)	0.001
34147.6	15218.2	C1S2	(0.2, 0.1)	(0.55, 0.45)	(25, 10)	(0.55, 0.45)	0.001
35890.4	35890.4	Heuristic	(0.2, 0.1)	(0.55, 0.45)	(25, 10)	(0.55, 0.45)	0.001
34164.4	15195.3	C*S	(0.2, 0.1)	(0.55, 0.45)	(20, 10)	(0.95, 0.05)	0.001
34945	15765.7	C only	(0.2, 0.1)	(0.55, 0.45)	(20, 10)	(0.95, 0.05)	0.001
34934.2	15754	Random	(0.2, 0.1)	(0.55, 0.45)	(20, 10)	(0.95, 0.05)	0.001
34164.4	15195.3	S1C2	(0.2, 0.1)	(0.55, 0.45)	(20, 10)	(0.95, 0.05)	0.001
34164.4	15189.8	C1S2	(0.2, 0.1)	(0.55, 0.45)	(20, 10)	(0.95, 0.05)	0.001
34676.8	34676.8	Heuristic	(0.2, 0.1)	(0.55, 0.45)	(20, 10)	(0.95, 0.05)	0.001
34148.9	15201.3	C*S	(0.2, 0.1)	(0.55, 0.45)	(20, 10)	(0.85, 0.15)	0.001
34905.8	15747.7	C only	(0.2, 0.1)	(0.55, 0.45)	(20, 10)	(0.85, 0.15)	0.001
34904.6	15741.4	Random	(0.2, 0.1)	(0.55, 0.45)	(20, 10)	(0.85, 0.15)	0.001
34148.9	15201.3	S1C2	(0.2, 0.1)	(0.55, 0.45)	(20, 10)	(0.85, 0.15)	0.001
34148.9	15183.2	C1S2	(0.2, 0.1)	(0.55, 0.45)	(20, 10)	(0.85, 0.15)	0.001
35898.2	35898.2	Heuristic	(0.2, 0.1)	(0.55, 0.45)	(20, 10)	(0.85, 0.15)	0.001
34136	15203.7	C*S	(0.2, 0.1)	(0.55, 0.45)	(20, 10)	(0.75, 0.25)	0.001
34897.8	15753.4	C only	(0.2, 0.1)	(0.55, 0.45)	(20, 10)	(0.75, 0.25)	0.001
34898	15743.6	Random	(0.2, 0.1)	(0.55, 0.45)	(20, 10)	(0.75, 0.25)	0.001
34136	15203.7	S1C2	(0.2, 0.1)	(0.55, 0.45)	(20, 10)	(0.75, 0.25)	0.001
34136	15179.1	C1S2	(0.2, 0.1)	(0.55, 0.45)	(20, 10)	(0.75, 0.25)	0.001
34581.3	34581.3	Heuristic	(0.2, 0.1)	(0.55, 0.45)	(20, 10)	(0.75, 0.25)	0.001
34125.9	15200.3	C*S	(0.2, 0.1)	(0.55, 0.45)	(20, 10)	(0.65, 0.35)	0.001
34868.1	15744.2	C only	(0.2, 0.1)	(0.55, 0.45)	(20, 10)	(0.65, 0.35)	0.001
34873.1	15730.6	Random	(0.2, 0.1)	(0.55, 0.45)	(20, 10)	(0.65, 0.35)	0.001
34125.9	15200.3	S1C2	(0.2, 0.1)	(0.55, 0.45)	(20, 10)	(0.65, 0.35)	0.001
34125.9	15176.2	C1S2	(0.2, 0.1)	(0.55, 0.45)	(20, 10)	(0.65, 0.35)	0.001
35841.1	35841.1	Heuristic	(0.2, 0.1)	(0.55, 0.45)	(20, 10)	(0.65, 0.35)	0.001
34118.7	15214.8	C*S	(0.2, 0.1)	(0.55, 0.45)	(20, 10)	(0.55, 0.45)	0.001
34855	15751.8	C only	(0.2, 0.1)	(0.55, 0.45)	(20, 10)	(0.55, 0.45)	0.001
34867.1	15729.9	Random	(0.2, 0.1)	(0.55, 0.45)	(20, 10)	(0.55, 0.45)	0.001
34118.7	15214.8	S1C2	(0.2, 0.1)	(0.55, 0.45)	(20, 10)	(0.55, 0.45)	0.001
34118.7	15201.2	C1S2	(0.2, 0.1)	(0.55, 0.45)	(20, 10)	(0.55, 0.45)	0.001
35890.9	35890.9	Heuristic	(0.2, 0.1)	(0.55, 0.45)	(20, 10)	(0.55, 0.45)	0.001
34155.6	15183	C*S	(0.2, 0.1)	(0.55, 0.45)	(20, 5)	(0.95, 0.05)	0.001
34931.8	15760.2	C only	(0.2, 0.1)	(0.55, 0.45)	(20, 5)	(0.95, 0.05)	0.001
34925	15750.3	Random	(0.2, 0.1)	(0.55, 0.45)	(20, 5)	(0.95, 0.05)	0.001
34155.6	15188.5	S1C2	(0.2, 0.1)	(0.55, 0.45)	(20, 5)	(0.95, 0.05)	0.001
34155.6	15183	C1S2	(0.2, 0.1)	(0.55, 0.45)	(20, 5)	(0.95, 0.05)	0.001
35673.7	35673.7	Heuristic	(0.2, 0.1)	(0.55, 0.45)	(20, 5)	(0.95, 0.05)	0.001
34134.3	15173.4	C*S	(0.2, 0.1)	(0.55, 0.45)	(20, 5)	(0.85, 0.15)	0.001
34889.7	15744.1	C only	(0.2, 0.1)	(0.55, 0.45)	(20, 5)	(0.85, 0.15)	0.001
34897.9	15740.1	Random	(0.2, 0.1)	(0.55, 0.45)	(20, 5)	(0.85, 0.15)	0.001
34134.3	15191.6	S1C2	(0.2, 0.1)	(0.55, 0.45)	(20, 5)	(0.85, 0.15)	0.001
34134.3	15173.4	C1S2	(0.2, 0.1)	(0.55, 0.45)	(20, 5)	(0.85, 0.15)	0.001
35854.4	35854.4	Heuristic	(0.2, 0.1)	(0.55, 0.45)	(20, 5)	(0.85, 0.15)	0.001
34118.1	15168.1	C*S	(0.2, 0.1)	(0.55, 0.45)	(20, 5)	(0.75, 0.25)	0.001
34879.3	15747.8	C only	(0.2, 0.1)	(0.55, 0.45)	(20, 5)	(0.75, 0.25)	0.001
34873.9	15731.1	Random	(0.2, 0.1)	(0.55, 0.45)	(20, 5)	(0.75, 0.25)	0.001
34118.1	15192.9	S1C2	(0.2, 0.1)	(0.55, 0.45)	(20, 5)	(0.75, 0.25)	0.001
34118.1	15168.1	C1S2	(0.2, 0.1)	(0.55, 0.45)	(20, 5)	(0.75, 0.25)	0.001
35868.9	35868.9	Heuristic	(0.2, 0.1)	(0.55, 0.45)	(20, 5)	(0.75, 0.25)	0.001
33664.1	14987.5	C*S	(0.2, 0.1)	(0.55, 0.45)	(20, 5)	(0.65, 0.35)	0.001
34516.5	15611.2	C only	(0.2, 0.1)	(0.55, 0.45)	(20, 5)	(0.65, 0.35)	0.001
34544.4	15602.5	Random	(0.2, 0.1)	(0.55, 0.45)	(20, 5)	(0.65, 0.35)	0.001
33664.1	15010.1	S1C2	(0.2, 0.1)	(0.55, 0.45)	(20, 5)	(0.65, 0.35)	0.001
33664.1	14987.5	C1S2	(0.2, 0.1)	(0.55, 0.45)	(20, 5)	(0.65, 0.35)	0.001
35936.8	35936.8	Heuristic	(0.2, 0.1)	(0.55, 0.45)	(20, 5)	(0.65, 0.35)	0.001
33623.7	14973.1	C*S	(0.2, 0.1)	(0.55, 0.45)	(20, 5)	(0.55, 0.45)	0.001
34479.4	15584	C only	(0.2, 0.1)	(0.55, 0.45)	(20, 5)	(0.55, 0.45)	0.001
34496.3	15566.1	Random	(0.2, 0.1)	(0.55, 0.45)	(20, 5)	(0.55, 0.45)	0.001
33623.7	14980.9	S1C2	(0.2, 0.1)	(0.55, 0.45)	(20, 5)	(0.55, 0.45)	0.001
33623.7	14973.1	C1S2	(0.2, 0.1)	(0.55, 0.45)	(20, 5)	(0.55, 0.45)	0.001
35590.3	35590.3	Heuristic	(0.2, 0.1)	(0.55, 0.45)	(20, 5)	(0.55, 0.45)	0.001
33058.6	14696.8	C*S	(0.2, 0.1)	(0.55, 0.45)	(10, 5)	(0.95, 0.05)	0.001
34017.1	15364.1	C only	(0.2, 0.1)	(0.55, 0.45)	(10, 5)	(0.95, 0.05)	0.001
34025.5	15369.8	Random	(0.2, 0.1)	(0.55, 0.45)	(10, 5)	(0.95, 0.05)	0.001
33058.6	14696.8	S1C2	(0.2, 0.1)	(0.55, 0.45)	(10, 5)	(0.95, 0.05)	0.001
33058.6	14687	C1S2	(0.2, 0.1)	(0.55, 0.45)	(10, 5)	(0.95, 0.05)	0.001
33510.2	33510.2	Heuristic	(0.2, 0.1)	(0.55, 0.45)	(10, 5)	(0.95, 0.05)	0.001
33063.6	14680.3	C*S	(0.2, 0.1)	(0.55, 0.45)	(10, 5)	(0.85, 0.15)	0.001
34026.3	15357.3	C only	(0.2, 0.1)	(0.55, 0.45)	(10, 5)	(0.85, 0.15)	0.001
34027.2	15352.5	Random	(0.2, 0.1)	(0.55, 0.45)	(10, 5)	(0.85, 0.15)	0.001
33063.6	14680.3	S1C2	(0.2, 0.1)	(0.55, 0.45)	(10, 5)	(0.85, 0.15)	0.001
33063.6	14661.9	C1S2	(0.2, 0.1)	(0.55, 0.45)	(10, 5)	(0.85, 0.15)	0.001
33766	33766	Heuristic	(0.2, 0.1)	(0.55, 0.45)	(10, 5)	(0.85, 0.15)	0.001
32659.9	14538.5	C*S	(0.2, 0.1)	(0.55, 0.45)	(10, 5)	(0.75, 0.25)	0.001
33673	15247.7	C only	(0.2, 0.1)	(0.55, 0.45)	(10, 5)	(0.75, 0.25)	0.001
33692	15228.6	Random	(0.2, 0.1)	(0.55, 0.45)	(10, 5)	(0.75, 0.25)	0.001
32659.9	14538.5	S1C2	(0.2, 0.1)	(0.55, 0.45)	(10, 5)	(0.75, 0.25)	0.001
32659.9	14515.7	C1S2	(0.2, 0.1)	(0.55, 0.45)	(10, 5)	(0.75, 0.25)	0.001
32915.5	32915.5	Heuristic	(0.2, 0.1)	(0.55, 0.45)	(10, 5)	(0.75, 0.25)	0.001
32477.8	14500.5	C*S	(0.2, 0.1)	(0.55, 0.45)	(10, 5)	(0.65, 0.35)	0.001
33531.1	15208.1	C only	(0.2, 0.1)	(0.55, 0.45)	(10, 5)	(0.65, 0.35)	0.001
33513	15184.9	Random	(0.2, 0.1)	(0.55, 0.45)	(10, 5)	(0.65, 0.35)	0.001
32477.8	14500.5	S1C2	(0.2, 0.1)	(0.55, 0.45)	(10, 5)	(0.65, 0.35)	0.001
32477.8	14484.3	C1S2	(0.2, 0.1)	(0.55, 0.45)	(10, 5)	(0.65, 0.35)	0.001
34814.5	34814.5	Heuristic	(0.2, 0.1)	(0.55, 0.45)	(10, 5)	(0.65, 0.35)	0.001
32243	14369.2	C*S	(0.2, 0.1)	(0.55, 0.45)	(10, 5)	(0.55, 0.45)	0.001
33331.9	15109.5	C only	(0.2, 0.1)	(0.55, 0.45)	(10, 5)	(0.55, 0.45)	0.001
33377.4	15084.7	Random	(0.2, 0.1)	(0.55, 0.45)	(10, 5)	(0.55, 0.45)	0.001
32243	14369.2	S1C2	(0.2, 0.1)	(0.55, 0.45)	(10, 5)	(0.55, 0.45)	0.001
32243	14373	C1S2	(0.2, 0.1)	(0.55, 0.45)	(10, 5)	(0.55, 0.45)	0.001
32646.5	32646.5	Heuristic	(0.2, 0.1)	(0.55, 0.45)	(10, 5)	(0.55, 0.45)	0.001
35858.9	18507.5	C*S	(0.14, 0.1)	(0.95, 0.05)	(25, 15)	(0.95, 0.05)	0.001
35938.8	18609.8	C only	(0.14, 0.1)	(0.95, 0.05)	(25, 15)	(0.95, 0.05)	0.001
35935	18602.5	Random	(0.14, 0.1)	(0.95, 0.05)	(25, 15)	(0.95, 0.05)	0.001
35858.9	18507.8	S1C2	(0.14, 0.1)	(0.95, 0.05)	(25, 15)	(0.95, 0.05)	0.001
35858.9	18507.5	C1S2	(0.14, 0.1)	(0.95, 0.05)	(25, 15)	(0.95, 0.05)	0.001
37124.5	37124.5	Heuristic	(0.14, 0.1)	(0.95, 0.05)	(25, 15)	(0.95, 0.05)	0.001
35859.5	18510.9	C*S	(0.14, 0.1)	(0.95, 0.05)	(25, 15)	(0.85, 0.15)	0.001
35934.8	18608.4	C only	(0.14, 0.1)	(0.95, 0.05)	(25, 15)	(0.85, 0.15)	0.001
35931.8	18597.7	Random	(0.14, 0.1)	(0.95, 0.05)	(25, 15)	(0.85, 0.15)	0.001
35859.5	18511.8	S1C2	(0.14, 0.1)	(0.95, 0.05)	(25, 15)	(0.85, 0.15)	0.001
35859.5	18510.9	C1S2	(0.14, 0.1)	(0.95, 0.05)	(25, 15)	(0.85, 0.15)	0.001
37147.7	37147.7	Heuristic	(0.14, 0.1)	(0.95, 0.05)	(25, 15)	(0.85, 0.15)	0.001
35860.2	18516.5	C*S	(0.14, 0.1)	(0.95, 0.05)	(25, 15)	(0.75, 0.25)	0.001
35937.6	18616	C only	(0.14, 0.1)	(0.95, 0.05)	(25, 15)	(0.75, 0.25)	0.001
35932.9	18596.2	Random	(0.14, 0.1)	(0.95, 0.05)	(25, 15)	(0.75, 0.25)	0.001
35860.2	18517.7	S1C2	(0.14, 0.1)	(0.95, 0.05)	(25, 15)	(0.75, 0.25)	0.001
35860.2	18516.5	C1S2	(0.14, 0.1)	(0.95, 0.05)	(25, 15)	(0.75, 0.25)	0.001
36476.5	36476.5	Heuristic	(0.14, 0.1)	(0.95, 0.05)	(25, 15)	(0.75, 0.25)	0.001
35564.9	18363.2	C*S	(0.14, 0.1)	(0.95, 0.05)	(25, 15)	(0.65, 0.35)	0.001
35651.4	18469.3	C only	(0.14, 0.1)	(0.95, 0.05)	(25, 15)	(0.65, 0.35)	0.001
35935.5	18596.5	Random	(0.14, 0.1)	(0.95, 0.05)	(25, 15)	(0.65, 0.35)	0.001
35564.9	18364.4	S1C2	(0.14, 0.1)	(0.95, 0.05)	(25, 15)	(0.65, 0.35)	0.001
35564.9	18363.2	C1S2	(0.14, 0.1)	(0.95, 0.05)	(25, 15)	(0.65, 0.35)	0.001
36492.5	36492.5	Heuristic	(0.14, 0.1)	(0.95, 0.05)	(25, 15)	(0.65, 0.35)	0.001
35429.5	18350.4	C*S	(0.14, 0.1)	(0.95, 0.05)	(25, 15)	(0.55, 0.45)	0.001
35523.9	18453.1	C only	(0.14, 0.1)	(0.95, 0.05)	(25, 15)	(0.55, 0.45)	0.001
35522.3	18422	Random	(0.14, 0.1)	(0.95, 0.05)	(25, 15)	(0.55, 0.45)	0.001
35429.5	18350.3	S1C2	(0.14, 0.1)	(0.95, 0.05)	(25, 15)	(0.55, 0.45)	0.001
35429.5	18350.4	C1S2	(0.14, 0.1)	(0.95, 0.05)	(25, 15)	(0.55, 0.45)	0.001
36081.9	36081.9	Heuristic	(0.14, 0.1)	(0.95, 0.05)	(25, 15)	(0.55, 0.45)	0.001
35858.9	18506.3	C*S	(0.14, 0.1)	(0.95, 0.05)	(25, 10)	(0.95, 0.05)	0.001
35937.5	18608.2	C only	(0.14, 0.1)	(0.95, 0.05)	(25, 10)	(0.95, 0.05)	0.001
35938.4	18604.4	Random	(0.14, 0.1)	(0.95, 0.05)	(25, 10)	(0.95, 0.05)	0.001
35858.9	18506.7	S1C2	(0.14, 0.1)	(0.95, 0.05)	(25, 10)	(0.95, 0.05)	0.001
35858.9	18506.3	C1S2	(0.14, 0.1)	(0.95, 0.05)	(25, 10)	(0.95, 0.05)	0.001
36624	36624	Heuristic	(0.14, 0.1)	(0.95, 0.05)	(25, 10)	(0.95, 0.05)	0.001
35859.6	18508.8	C*S	(0.14, 0.1)	(0.95, 0.05)	(25, 10)	(0.85, 0.15)	0.001
35936.8	18610.3	C only	(0.14, 0.1)	(0.95, 0.05)	(25, 10)	(0.85, 0.15)	0.001
35936	18600.5	Random	(0.14, 0.1)	(0.95, 0.05)	(25, 10)	(0.85, 0.15)	0.001
35859.6	18509.7	S1C2	(0.14, 0.1)	(0.95, 0.05)	(25, 10)	(0.85, 0.15)	0.001
35859.6	18508.8	C1S2	(0.14, 0.1)	(0.95, 0.05)	(25, 10)	(0.85, 0.15)	0.001
36475.8	36475.8	Heuristic	(0.14, 0.1)	(0.95, 0.05)	(25, 10)	(0.85, 0.15)	0.001
35476.4	18333.8	C*S	(0.14, 0.1)	(0.95, 0.05)	(25, 10)	(0.75, 0.25)	0.001
35561.2	18441	C only	(0.14, 0.1)	(0.95, 0.05)	(25, 10)	(0.75, 0.25)	0.001
35577.6	18427.5	Random	(0.14, 0.1)	(0.95, 0.05)	(25, 10)	(0.75, 0.25)	0.001
35476.4	18335	S1C2	(0.14, 0.1)	(0.95, 0.05)	(25, 10)	(0.75, 0.25)	0.001
35476.4	18333.8	C1S2	(0.14, 0.1)	(0.95, 0.05)	(25, 10)	(0.75, 0.25)	0.001
36086.8	36086.8	Heuristic	(0.14, 0.1)	(0.95, 0.05)	(25, 10)	(0.75, 0.25)	0.001
35429.6	18320.7	C*S	(0.14, 0.1)	(0.95, 0.05)	(25, 10)	(0.65, 0.35)	0.001
35515.6	18421.5	C only	(0.14, 0.1)	(0.95, 0.05)	(25, 10)	(0.65, 0.35)	0.001
35517.9	18401.8	Random	(0.14, 0.1)	(0.95, 0.05)	(25, 10)	(0.65, 0.35)	0.001
35429.6	18321.9	S1C2	(0.14, 0.1)	(0.95, 0.05)	(25, 10)	(0.65, 0.35)	0.001
35429.6	18320.7	C1S2	(0.14, 0.1)	(0.95, 0.05)	(25, 10)	(0.65, 0.35)	0.001
36045.2	36045.2	Heuristic	(0.14, 0.1)	(0.95, 0.05)	(25, 10)	(0.65, 0.35)	0.001
35435.3	18315.7	C*S	(0.14, 0.1)	(0.95, 0.05)	(25, 10)	(0.55, 0.45)	0.001
35523.6	18416.6	C only	(0.14, 0.1)	(0.95, 0.05)	(25, 10)	(0.55, 0.45)	0.001
35524.1	18384.6	Random	(0.14, 0.1)	(0.95, 0.05)	(25, 10)	(0.55, 0.45)	0.001
35435.3	18315.6	S1C2	(0.14, 0.1)	(0.95, 0.05)	(25, 10)	(0.55, 0.45)	0.001
35435.3	18315.7	C1S2	(0.14, 0.1)	(0.95, 0.05)	(25, 10)	(0.55, 0.45)	0.001
36856.3	36856.3	Heuristic	(0.14, 0.1)	(0.95, 0.05)	(25, 10)	(0.55, 0.45)	0.001
35426.5	18298.2	C*S	(0.14, 0.1)	(0.95, 0.05)	(20, 10)	(0.95, 0.05)	0.001
35519	18407	C only	(0.14, 0.1)	(0.95, 0.05)	(20, 10)	(0.95, 0.05)	0.001
35516.7	18401.4	Random	(0.14, 0.1)	(0.95, 0.05)	(20, 10)	(0.95, 0.05)	0.001
35426.5	18298.6	S1C2	(0.14, 0.1)	(0.95, 0.05)	(20, 10)	(0.95, 0.05)	0.001
35426.5	18298.2	C1S2	(0.14, 0.1)	(0.95, 0.05)	(20, 10)	(0.95, 0.05)	0.001
36227	36227	Heuristic	(0.14, 0.1)	(0.95, 0.05)	(20, 10)	(0.95, 0.05)	0.001
35430	18290.6	C*S	(0.14, 0.1)	(0.95, 0.05)	(20, 10)	(0.85, 0.15)	0.001
35519	18395.9	C only	(0.14, 0.1)	(0.95, 0.05)	(20, 10)	(0.85, 0.15)	0.001
35517.4	18388.1	Random	(0.14, 0.1)	(0.95, 0.05)	(20, 10)	(0.85, 0.15)	0.001
35430	18291.4	S1C2	(0.14, 0.1)	(0.95, 0.05)	(20, 10)	(0.85, 0.15)	0.001
35430	18290.6	C1S2	(0.14, 0.1)	(0.95, 0.05)	(20, 10)	(0.85, 0.15)	0.001
36291.6	36291.6	Heuristic	(0.14, 0.1)	(0.95, 0.05)	(20, 10)	(0.85, 0.15)	0.001
35433.8	18286.5	C*S	(0.14, 0.1)	(0.95, 0.05)	(20, 10)	(0.75, 0.25)	0.001
35521.1	18390.4	C only	(0.14, 0.1)	(0.95, 0.05)	(20, 10)	(0.75, 0.25)	0.001
35523.1	18378.5	Random	(0.14, 0.1)	(0.95, 0.05)	(20, 10)	(0.75, 0.25)	0.001
35433.8	18287.7	S1C2	(0.14, 0.1)	(0.95, 0.05)	(20, 10)	(0.75, 0.25)	0.001
35433.8	18286.5	C1S2	(0.14, 0.1)	(0.95, 0.05)	(20, 10)	(0.75, 0.25)	0.001
36437.1	36437.1	Heuristic	(0.14, 0.1)	(0.95, 0.05)	(20, 10)	(0.75, 0.25)	0.001
35438	18286.7	C*S	(0.14, 0.1)	(0.95, 0.05)	(20, 10)	(0.65, 0.35)	0.001
35527	18391.8	C only	(0.14, 0.1)	(0.95, 0.05)	(20, 10)	(0.65, 0.35)	0.001
35523.2	18364.9	Random	(0.14, 0.1)	(0.95, 0.05)	(20, 10)	(0.65, 0.35)	0.001
35438	18287.9	S1C2	(0.14, 0.1)	(0.95, 0.05)	(20, 10)	(0.65, 0.35)	0.001
35438	18286.7	C1S2	(0.14, 0.1)	(0.95, 0.05)	(20, 10)	(0.65, 0.35)	0.001
35990.6	35990.6	Heuristic	(0.14, 0.1)	(0.95, 0.05)	(20, 10)	(0.65, 0.35)	0.001
35442.6	18291.7	C*S	(0.14, 0.1)	(0.95, 0.05)	(20, 10)	(0.55, 0.45)	0.001
35535.2	18397.4	C only	(0.14, 0.1)	(0.95, 0.05)	(20, 10)	(0.55, 0.45)	0.001
35530.9	18361.7	Random	(0.14, 0.1)	(0.95, 0.05)	(20, 10)	(0.55, 0.45)	0.001
35442.6	18292.2	S1C2	(0.14, 0.1)	(0.95, 0.05)	(20, 10)	(0.55, 0.45)	0.001
35442.6	18291.7	C1S2	(0.14, 0.1)	(0.95, 0.05)	(20, 10)	(0.55, 0.45)	0.001
35971.7	35971.7	Heuristic	(0.14, 0.1)	(0.95, 0.05)	(20, 10)	(0.55, 0.45)	0.001
35427.9	18291.3	C*S	(0.14, 0.1)	(0.95, 0.05)	(20, 5)	(0.95, 0.05)	0.001
35523.4	18402.1	C only	(0.14, 0.1)	(0.95, 0.05)	(20, 5)	(0.95, 0.05)	0.001
35523.4	18399.6	Random	(0.14, 0.1)	(0.95, 0.05)	(20, 5)	(0.95, 0.05)	0.001
35427.9	18291.6	S1C2	(0.14, 0.1)	(0.95, 0.05)	(20, 5)	(0.95, 0.05)	0.001
35427.9	18291.3	C1S2	(0.14, 0.1)	(0.95, 0.05)	(20, 5)	(0.95, 0.05)	0.001
36216.6	36216.6	Heuristic	(0.14, 0.1)	(0.95, 0.05)	(20, 5)	(0.95, 0.05)	0.001
35433	18278.7	C*S	(0.14, 0.1)	(0.95, 0.05)	(20, 5)	(0.85, 0.15)	0.001
35523	18387.1	C only	(0.14, 0.1)	(0.95, 0.05)	(20, 5)	(0.85, 0.15)	0.001
35522.2	18377.9	Random	(0.14, 0.1)	(0.95, 0.05)	(20, 5)	(0.85, 0.15)	0.001
35433	18279.5	S1C2	(0.14, 0.1)	(0.95, 0.05)	(20, 5)	(0.85, 0.15)	0.001
35433	18278.7	C1S2	(0.14, 0.1)	(0.95, 0.05)	(20, 5)	(0.85, 0.15)	0.001
36000.1	36000.1	Heuristic	(0.14, 0.1)	(0.95, 0.05)	(20, 5)	(0.85, 0.15)	0.001
35438.6	18271.4	C*S	(0.14, 0.1)	(0.95, 0.05)	(20, 5)	(0.75, 0.25)	0.001
35524.8	18375.5	C only	(0.14, 0.1)	(0.95, 0.05)	(20, 5)	(0.75, 0.25)	0.001
35533.1	18370.5	Random	(0.14, 0.1)	(0.95, 0.05)	(20, 5)	(0.75, 0.25)	0.001
35438.6	18272.6	S1C2	(0.14, 0.1)	(0.95, 0.05)	(20, 5)	(0.75, 0.25)	0.001
35438.6	18271.4	C1S2	(0.14, 0.1)	(0.95, 0.05)	(20, 5)	(0.75, 0.25)	0.001
35987.6	35987.6	Heuristic	(0.14, 0.1)	(0.95, 0.05)	(20, 5)	(0.75, 0.25)	0.001
35104.5	18112.5	C*S	(0.14, 0.1)	(0.95, 0.05)	(20, 5)	(0.65, 0.35)	0.001
35201	18225.6	C only	(0.14, 0.1)	(0.95, 0.05)	(20, 5)	(0.65, 0.35)	0.001
35237.6	18204.3	Random	(0.14, 0.1)	(0.95, 0.05)	(20, 5)	(0.65, 0.35)	0.001
35104.5	18113.6	S1C2	(0.14, 0.1)	(0.95, 0.05)	(20, 5)	(0.65, 0.35)	0.001
35104.5	18112.5	C1S2	(0.14, 0.1)	(0.95, 0.05)	(20, 5)	(0.65, 0.35)	0.001
35991.5	35991.5	Heuristic	(0.14, 0.1)	(0.95, 0.05)	(20, 5)	(0.65, 0.35)	0.001
34983.3	18075.1	C*S	(0.14, 0.1)	(0.95, 0.05)	(20, 5)	(0.55, 0.45)	0.001
35086.9	18189.1	C only	(0.14, 0.1)	(0.95, 0.05)	(20, 5)	(0.55, 0.45)	0.001
35083.3	18160.2	Random	(0.14, 0.1)	(0.95, 0.05)	(20, 5)	(0.55, 0.45)	0.001
34983.3	18075.5	S1C2	(0.14, 0.1)	(0.95, 0.05)	(20, 5)	(0.55, 0.45)	0.001
34983.3	18075.1	C1S2	(0.14, 0.1)	(0.95, 0.05)	(20, 5)	(0.55, 0.45)	0.001
35575.7	35575.7	Heuristic	(0.14, 0.1)	(0.95, 0.05)	(20, 5)	(0.55, 0.45)	0.001
34506	17798.2	C*S	(0.14, 0.1)	(0.95, 0.05)	(10, 5)	(0.95, 0.05)	0.001
34619.3	17920.9	C only	(0.14, 0.1)	(0.95, 0.05)	(10, 5)	(0.95, 0.05)	0.001
34621.1	17919.1	Random	(0.14, 0.1)	(0.95, 0.05)	(10, 5)	(0.95, 0.05)	0.001
34506	17798.6	S1C2	(0.14, 0.1)	(0.95, 0.05)	(10, 5)	(0.95, 0.05)	0.001
34506	17798.2	C1S2	(0.14, 0.1)	(0.95, 0.05)	(10, 5)	(0.95, 0.05)	0.001
35274.5	35274.5	Heuristic	(0.14, 0.1)	(0.95, 0.05)	(10, 5)	(0.95, 0.05)	0.001
34529.9	17778.7	C*S	(0.14, 0.1)	(0.95, 0.05)	(10, 5)	(0.85, 0.15)	0.001
34639.5	17898.4	C only	(0.14, 0.1)	(0.95, 0.05)	(10, 5)	(0.85, 0.15)	0.001
34650	17901.3	Random	(0.14, 0.1)	(0.95, 0.05)	(10, 5)	(0.85, 0.15)	0.001
34529.9	17779.5	S1C2	(0.14, 0.1)	(0.95, 0.05)	(10, 5)	(0.85, 0.15)	0.001
34529.9	17778.7	C1S2	(0.14, 0.1)	(0.95, 0.05)	(10, 5)	(0.85, 0.15)	0.001
35353.2	35353.2	Heuristic	(0.14, 0.1)	(0.95, 0.05)	(10, 5)	(0.85, 0.15)	0.001
34251.8	17638.9	C*S	(0.14, 0.1)	(0.95, 0.05)	(10, 5)	(0.75, 0.25)	0.001
34376.3	17773.6	C only	(0.14, 0.1)	(0.95, 0.05)	(10, 5)	(0.75, 0.25)	0.001
34392.2	17760.5	Random	(0.14, 0.1)	(0.95, 0.05)	(10, 5)	(0.75, 0.25)	0.001
34251.8	17640.2	S1C2	(0.14, 0.1)	(0.95, 0.05)	(10, 5)	(0.75, 0.25)	0.001
34251.8	17638.9	C1S2	(0.14, 0.1)	(0.95, 0.05)	(10, 5)	(0.75, 0.25)	0.001
35079.2	35079.2	Heuristic	(0.14, 0.1)	(0.95, 0.05)	(10, 5)	(0.75, 0.25)	0.001
34096.5	17598.6	C*S	(0.14, 0.1)	(0.95, 0.05)	(10, 5)	(0.65, 0.35)	0.001
34215.3	17730.2	C only	(0.14, 0.1)	(0.95, 0.05)	(10, 5)	(0.65, 0.35)	0.001
34240	17709.4	Random	(0.14, 0.1)	(0.95, 0.05)	(10, 5)	(0.65, 0.35)	0.001
34096.5	17599.7	S1C2	(0.14, 0.1)	(0.95, 0.05)	(10, 5)	(0.65, 0.35)	0.001
34096.5	17598.6	C1S2	(0.14, 0.1)	(0.95, 0.05)	(10, 5)	(0.65, 0.35)	0.001
34559.8	34559.8	Heuristic	(0.14, 0.1)	(0.95, 0.05)	(10, 5)	(0.65, 0.35)	0.001
33854.5	17478.7	C*S	(0.14, 0.1)	(0.95, 0.05)	(10, 5)	(0.55, 0.45)	0.001
33984.5	17609.7	C only	(0.14, 0.1)	(0.95, 0.05)	(10, 5)	(0.55, 0.45)	0.001
34017.7	17590.7	Random	(0.14, 0.1)	(0.95, 0.05)	(10, 5)	(0.55, 0.45)	0.001
33854.5	17478	S1C2	(0.14, 0.1)	(0.95, 0.05)	(10, 5)	(0.55, 0.45)	0.001
33854.5	17478.7	C1S2	(0.14, 0.1)	(0.95, 0.05)	(10, 5)	(0.55, 0.45)	0.001
34584.6	34584.6	Heuristic	(0.14, 0.1)	(0.95, 0.05)	(10, 5)	(0.55, 0.45)	0.001
34608.8	17419.3	C*S	(0.14, 0.1)	(0.85, 0.15)	(25, 15)	(0.95, 0.05)	0.001
34765.9	17618.8	C only	(0.14, 0.1)	(0.85, 0.15)	(25, 15)	(0.95, 0.05)	0.001
34758.3	17608.9	Random	(0.14, 0.1)	(0.85, 0.15)	(25, 15)	(0.95, 0.05)	0.001
34608.8	17420.1	S1C2	(0.14, 0.1)	(0.85, 0.15)	(25, 15)	(0.95, 0.05)	0.001
34608.8	17419.3	C1S2	(0.14, 0.1)	(0.85, 0.15)	(25, 15)	(0.95, 0.05)	0.001
35811	35811	Heuristic	(0.14, 0.1)	(0.85, 0.15)	(25, 15)	(0.95, 0.05)	0.001
34610.9	17423.4	C*S	(0.14, 0.1)	(0.85, 0.15)	(25, 15)	(0.85, 0.15)	0.001
34767.5	17621.9	C only	(0.14, 0.1)	(0.85, 0.15)	(25, 15)	(0.85, 0.15)	0.001
34771.2	17619.7	Random	(0.14, 0.1)	(0.85, 0.15)	(25, 15)	(0.85, 0.15)	0.001
34610.9	17425.2	S1C2	(0.14, 0.1)	(0.85, 0.15)	(25, 15)	(0.85, 0.15)	0.001
34610.9	17423.4	C1S2	(0.14, 0.1)	(0.85, 0.15)	(25, 15)	(0.85, 0.15)	0.001
35978.1	35978.1	Heuristic	(0.14, 0.1)	(0.85, 0.15)	(25, 15)	(0.85, 0.15)	0.001
34613.2	17429.6	C*S	(0.14, 0.1)	(0.85, 0.15)	(25, 15)	(0.75, 0.25)	0.001
34764.3	17621.9	C only	(0.14, 0.1)	(0.85, 0.15)	(25, 15)	(0.75, 0.25)	0.001
34763.4	17607.9	Random	(0.14, 0.1)	(0.85, 0.15)	(25, 15)	(0.75, 0.25)	0.001
34613.2	17432.1	S1C2	(0.14, 0.1)	(0.85, 0.15)	(25, 15)	(0.75, 0.25)	0.001
34613.2	17429.6	C1S2	(0.14, 0.1)	(0.85, 0.15)	(25, 15)	(0.75, 0.25)	0.001
35846.9	35846.9	Heuristic	(0.14, 0.1)	(0.85, 0.15)	(25, 15)	(0.75, 0.25)	0.001
34344	17291.1	C*S	(0.14, 0.1)	(0.85, 0.15)	(25, 15)	(0.65, 0.35)	0.001
34514.6	17495.9	C only	(0.14, 0.1)	(0.85, 0.15)	(25, 15)	(0.65, 0.35)	0.001
34766.4	17608.9	Random	(0.14, 0.1)	(0.85, 0.15)	(25, 15)	(0.65, 0.35)	0.001
34344	17293.2	S1C2	(0.14, 0.1)	(0.85, 0.15)	(25, 15)	(0.65, 0.35)	0.001
34344	17291.1	C1S2	(0.14, 0.1)	(0.85, 0.15)	(25, 15)	(0.65, 0.35)	0.001
35203	35203	Heuristic	(0.14, 0.1)	(0.85, 0.15)	(25, 15)	(0.65, 0.35)	0.001
34177.6	17268.5	C*S	(0.14, 0.1)	(0.85, 0.15)	(25, 15)	(0.55, 0.45)	0.001
34343.7	17468.7	C only	(0.14, 0.1)	(0.85, 0.15)	(25, 15)	(0.55, 0.45)	0.001
34363.7	17444.6	Random	(0.14, 0.1)	(0.85, 0.15)	(25, 15)	(0.55, 0.45)	0.001
34177.6	17267.3	S1C2	(0.14, 0.1)	(0.85, 0.15)	(25, 15)	(0.55, 0.45)	0.001
34177.6	17268.5	C1S2	(0.14, 0.1)	(0.85, 0.15)	(25, 15)	(0.55, 0.45)	0.001
34799.5	34799.5	Heuristic	(0.14, 0.1)	(0.85, 0.15)	(25, 15)	(0.55, 0.45)	0.001
34609.6	17418.2	C*S	(0.14, 0.1)	(0.85, 0.15)	(25, 10)	(0.95, 0.05)	0.001
34764.8	17615.5	C only	(0.14, 0.1)	(0.85, 0.15)	(25, 10)	(0.95, 0.05)	0.001
34763.7	17611.5	Random	(0.14, 0.1)	(0.85, 0.15)	(25, 10)	(0.95, 0.05)	0.001
34609.6	17419.1	S1C2	(0.14, 0.1)	(0.85, 0.15)	(25, 10)	(0.95, 0.05)	0.001
34609.6	17418.2	C1S2	(0.14, 0.1)	(0.85, 0.15)	(25, 10)	(0.95, 0.05)	0.001
35819	35819	Heuristic	(0.14, 0.1)	(0.85, 0.15)	(25, 10)	(0.95, 0.05)	0.001
34612.4	17421.4	C*S	(0.14, 0.1)	(0.85, 0.15)	(25, 10)	(0.85, 0.15)	0.001
34766.8	17619.1	C only	(0.14, 0.1)	(0.85, 0.15)	(25, 10)	(0.85, 0.15)	0.001
34762.6	17608	Random	(0.14, 0.1)	(0.85, 0.15)	(25, 10)	(0.85, 0.15)	0.001
34612.4	17423.2	S1C2	(0.14, 0.1)	(0.85, 0.15)	(25, 10)	(0.85, 0.15)	0.001
34612.4	17421.4	C1S2	(0.14, 0.1)	(0.85, 0.15)	(25, 10)	(0.85, 0.15)	0.001
35187	35187	Heuristic	(0.14, 0.1)	(0.85, 0.15)	(25, 10)	(0.85, 0.15)	0.001
34237.6	17247.7	C*S	(0.14, 0.1)	(0.85, 0.15)	(25, 10)	(0.75, 0.25)	0.001
34403.4	17456.1	C only	(0.14, 0.1)	(0.85, 0.15)	(25, 10)	(0.75, 0.25)	0.001
34424.7	17447.8	Random	(0.14, 0.1)	(0.85, 0.15)	(25, 10)	(0.75, 0.25)	0.001
34237.6	17250.2	S1C2	(0.14, 0.1)	(0.85, 0.15)	(25, 10)	(0.75, 0.25)	0.001
34237.6	17247.7	C1S2	(0.14, 0.1)	(0.85, 0.15)	(25, 10)	(0.75, 0.25)	0.001
35600.7	35600.7	Heuristic	(0.14, 0.1)	(0.85, 0.15)	(25, 10)	(0.75, 0.25)	0.001
34155.5	17237.4	C*S	(0.14, 0.1)	(0.85, 0.15)	(25, 10)	(0.65, 0.35)	0.001
34343.1	17448.5	C only	(0.14, 0.1)	(0.85, 0.15)	(25, 10)	(0.65, 0.35)	0.001
34332	17419.7	Random	(0.14, 0.1)	(0.85, 0.15)	(25, 10)	(0.65, 0.35)	0.001
34155.5	17239.5	S1C2	(0.14, 0.1)	(0.85, 0.15)	(25, 10)	(0.65, 0.35)	0.001
34155.5	17237.4	C1S2	(0.14, 0.1)	(0.85, 0.15)	(25, 10)	(0.65, 0.35)	0.001
34770.5	34770.5	Heuristic	(0.14, 0.1)	(0.85, 0.15)	(25, 10)	(0.65, 0.35)	0.001
34170	17235.9	C*S	(0.14, 0.1)	(0.85, 0.15)	(25, 10)	(0.55, 0.45)	0.001
34344.1	17433	C only	(0.14, 0.1)	(0.85, 0.15)	(25, 10)	(0.55, 0.45)	0.001
34343.3	17405.5	Random	(0.14, 0.1)	(0.85, 0.15)	(25, 10)	(0.55, 0.45)	0.001
34170	17234.9	S1C2	(0.14, 0.1)	(0.85, 0.15)	(25, 10)	(0.55, 0.45)	0.001
34170	17235.9	C1S2	(0.14, 0.1)	(0.85, 0.15)	(25, 10)	(0.55, 0.45)	0.001
35537.1	35537.1	Heuristic	(0.14, 0.1)	(0.85, 0.15)	(25, 10)	(0.55, 0.45)	0.001
34151.3	17212.7	C*S	(0.14, 0.1)	(0.85, 0.15)	(20, 10)	(0.95, 0.05)	0.001
34340.3	17429.1	C only	(0.14, 0.1)	(0.85, 0.15)	(20, 10)	(0.95, 0.05)	0.001
34338.1	17422.7	Random	(0.14, 0.1)	(0.85, 0.15)	(20, 10)	(0.95, 0.05)	0.001
34151.3	17213.6	S1C2	(0.14, 0.1)	(0.85, 0.15)	(20, 10)	(0.95, 0.05)	0.001
34151.3	17212.7	C1S2	(0.14, 0.1)	(0.85, 0.15)	(20, 10)	(0.95, 0.05)	0.001
35545.2	35545.2	Heuristic	(0.14, 0.1)	(0.85, 0.15)	(20, 10)	(0.95, 0.05)	0.001
34160.7	17205.9	C*S	(0.14, 0.1)	(0.85, 0.15)	(20, 10)	(0.85, 0.15)	0.001
34345.3	17419.4	C only	(0.14, 0.1)	(0.85, 0.15)	(20, 10)	(0.85, 0.15)	0.001
34347.4	17415.4	Random	(0.14, 0.1)	(0.85, 0.15)	(20, 10)	(0.85, 0.15)	0.001
34160.7	17207.8	S1C2	(0.14, 0.1)	(0.85, 0.15)	(20, 10)	(0.85, 0.15)	0.001
34160.7	17205.9	C1S2	(0.14, 0.1)	(0.85, 0.15)	(20, 10)	(0.85, 0.15)	0.001
35485.8	35485.8	Heuristic	(0.14, 0.1)	(0.85, 0.15)	(20, 10)	(0.85, 0.15)	0.001
34170	17203.5	C*S	(0.14, 0.1)	(0.85, 0.15)	(20, 10)	(0.75, 0.25)	0.001
34348.8	17414.8	C only	(0.14, 0.1)	(0.85, 0.15)	(20, 10)	(0.75, 0.25)	0.001
34354.8	17405.4	Random	(0.14, 0.1)	(0.85, 0.15)	(20, 10)	(0.75, 0.25)	0.001
34170	17206.1	S1C2	(0.14, 0.1)	(0.85, 0.15)	(20, 10)	(0.75, 0.25)	0.001
34170	17203.5	C1S2	(0.14, 0.1)	(0.85, 0.15)	(20, 10)	(0.75, 0.25)	0.001
34736.7	34736.7	Heuristic	(0.14, 0.1)	(0.85, 0.15)	(20, 10)	(0.75, 0.25)	0.001
34179.1	17205.6	C*S	(0.14, 0.1)	(0.85, 0.15)	(20, 10)	(0.65, 0.35)	0.001
34354.6	17410.7	C only	(0.14, 0.1)	(0.85, 0.15)	(20, 10)	(0.65, 0.35)	0.001
34365.6	17401.6	Random	(0.14, 0.1)	(0.85, 0.15)	(20, 10)	(0.65, 0.35)	0.001
34179.1	17207.8	S1C2	(0.14, 0.1)	(0.85, 0.15)	(20, 10)	(0.65, 0.35)	0.001
34179.1	17205.6	C1S2	(0.14, 0.1)	(0.85, 0.15)	(20, 10)	(0.65, 0.35)	0.001
35498.4	35498.4	Heuristic	(0.14, 0.1)	(0.85, 0.15)	(20, 10)	(0.65, 0.35)	0.001
34188.2	17212	C*S	(0.14, 0.1)	(0.85, 0.15)	(20, 10)	(0.55, 0.45)	0.001
34369.5	17421	C only	(0.14, 0.1)	(0.85, 0.15)	(20, 10)	(0.55, 0.45)	0.001
34359.2	17380.5	Random	(0.14, 0.1)	(0.85, 0.15)	(20, 10)	(0.55, 0.45)	0.001
34188.2	17210.6	S1C2	(0.14, 0.1)	(0.85, 0.15)	(20, 10)	(0.55, 0.45)	0.001
34188.2	17212	C1S2	(0.14, 0.1)	(0.85, 0.15)	(20, 10)	(0.55, 0.45)	0.001
34716.1	34716.1	Heuristic	(0.14, 0.1)	(0.85, 0.15)	(20, 10)	(0.55, 0.45)	0.001
34155.6	17206.2	C*S	(0.14, 0.1)	(0.85, 0.15)	(20, 5)	(0.95, 0.05)	0.001
34341.3	17422.2	C only	(0.14, 0.1)	(0.85, 0.15)	(20, 5)	(0.95, 0.05)	0.001
34340.4	17419.1	Random	(0.14, 0.1)	(0.85, 0.15)	(20, 5)	(0.95, 0.05)	0.001
34155.6	17207	S1C2	(0.14, 0.1)	(0.85, 0.15)	(20, 5)	(0.95, 0.05)	0.001
34155.6	17206.2	C1S2	(0.14, 0.1)	(0.85, 0.15)	(20, 5)	(0.95, 0.05)	0.001
34836.2	34836.2	Heuristic	(0.14, 0.1)	(0.85, 0.15)	(20, 5)	(0.95, 0.05)	0.001
34169.1	17195.2	C*S	(0.14, 0.1)	(0.85, 0.15)	(20, 5)	(0.85, 0.15)	0.001
34345.9	17404.4	C only	(0.14, 0.1)	(0.85, 0.15)	(20, 5)	(0.85, 0.15)	0.001
34361.2	17411.6	Random	(0.14, 0.1)	(0.85, 0.15)	(20, 5)	(0.85, 0.15)	0.001
34169.1	17197.1	S1C2	(0.14, 0.1)	(0.85, 0.15)	(20, 5)	(0.85, 0.15)	0.001
34169.1	17195.2	C1S2	(0.14, 0.1)	(0.85, 0.15)	(20, 5)	(0.85, 0.15)	0.001
34735.9	34735.9	Heuristic	(0.14, 0.1)	(0.85, 0.15)	(20, 5)	(0.85, 0.15)	0.001
34181.7	17189.7	C*S	(0.14, 0.1)	(0.85, 0.15)	(20, 5)	(0.75, 0.25)	0.001
34359.1	17401.7	C only	(0.14, 0.1)	(0.85, 0.15)	(20, 5)	(0.75, 0.25)	0.001
34358.4	17384.2	Random	(0.14, 0.1)	(0.85, 0.15)	(20, 5)	(0.75, 0.25)	0.001
34181.7	17192.3	S1C2	(0.14, 0.1)	(0.85, 0.15)	(20, 5)	(0.75, 0.25)	0.001
34181.7	17189.7	C1S2	(0.14, 0.1)	(0.85, 0.15)	(20, 5)	(0.75, 0.25)	0.001
35490.7	35490.7	Heuristic	(0.14, 0.1)	(0.85, 0.15)	(20, 5)	(0.75, 0.25)	0.001
33860.5	17033.6	C*S	(0.14, 0.1)	(0.85, 0.15)	(20, 5)	(0.65, 0.35)	0.001
34052.5	17257.4	C only	(0.14, 0.1)	(0.85, 0.15)	(20, 5)	(0.65, 0.35)	0.001
34092	17243.6	Random	(0.14, 0.1)	(0.85, 0.15)	(20, 5)	(0.65, 0.35)	0.001
33860.5	17035.8	S1C2	(0.14, 0.1)	(0.85, 0.15)	(20, 5)	(0.65, 0.35)	0.001
33860.5	17033.6	C1S2	(0.14, 0.1)	(0.85, 0.15)	(20, 5)	(0.65, 0.35)	0.001
34709.7	34709.7	Heuristic	(0.14, 0.1)	(0.85, 0.15)	(20, 5)	(0.65, 0.35)	0.001
33712.1	17003.4	C*S	(0.14, 0.1)	(0.85, 0.15)	(20, 5)	(0.55, 0.45)	0.001
33922.1	17224.5	C only	(0.14, 0.1)	(0.85, 0.15)	(20, 5)	(0.55, 0.45)	0.001
33905.2	17188.8	Random	(0.14, 0.1)	(0.85, 0.15)	(20, 5)	(0.55, 0.45)	0.001
33712.1	17001.6	S1C2	(0.14, 0.1)	(0.85, 0.15)	(20, 5)	(0.55, 0.45)	0.001
33712.1	17003.4	C1S2	(0.14, 0.1)	(0.85, 0.15)	(20, 5)	(0.55, 0.45)	0.001
34299.6	34299.6	Heuristic	(0.14, 0.1)	(0.85, 0.15)	(20, 5)	(0.55, 0.45)	0.001
33229.4	16725.7	C*S	(0.14, 0.1)	(0.85, 0.15)	(10, 5)	(0.95, 0.05)	0.001
33458.9	16971.7	C only	(0.14, 0.1)	(0.85, 0.15)	(10, 5)	(0.95, 0.05)	0.001
33461.7	16972.1	Random	(0.14, 0.1)	(0.85, 0.15)	(10, 5)	(0.95, 0.05)	0.001
33229.4	16726.7	S1C2	(0.14, 0.1)	(0.85, 0.15)	(10, 5)	(0.95, 0.05)	0.001
33229.4	16725.7	C1S2	(0.14, 0.1)	(0.85, 0.15)	(10, 5)	(0.95, 0.05)	0.001
34831.4	34831.4	Heuristic	(0.14, 0.1)	(0.85, 0.15)	(10, 5)	(0.95, 0.05)	0.001
33260.4	16707.9	C*S	(0.14, 0.1)	(0.85, 0.15)	(10, 5)	(0.85, 0.15)	0.001
33493.1	16958.6	C only	(0.14, 0.1)	(0.85, 0.15)	(10, 5)	(0.85, 0.15)	0.001
33488.3	16950	Random	(0.14, 0.1)	(0.85, 0.15)	(10, 5)	(0.85, 0.15)	0.001
33260.4	16709.8	S1C2	(0.14, 0.1)	(0.85, 0.15)	(10, 5)	(0.85, 0.15)	0.001
33260.4	16707.9	C1S2	(0.14, 0.1)	(0.85, 0.15)	(10, 5)	(0.85, 0.15)	0.001
34343.6	34343.6	Heuristic	(0.14, 0.1)	(0.85, 0.15)	(10, 5)	(0.85, 0.15)	0.001
32999.3	16572	C*S	(0.14, 0.1)	(0.85, 0.15)	(10, 5)	(0.75, 0.25)	0.001
33242.3	16835.5	C only	(0.14, 0.1)	(0.85, 0.15)	(10, 5)	(0.75, 0.25)	0.001
33260.7	16823.3	Random	(0.14, 0.1)	(0.85, 0.15)	(10, 5)	(0.75, 0.25)	0.001
32999.3	16574.8	S1C2	(0.14, 0.1)	(0.85, 0.15)	(10, 5)	(0.75, 0.25)	0.001
32999.3	16572	C1S2	(0.14, 0.1)	(0.85, 0.15)	(10, 5)	(0.75, 0.25)	0.001
34495.5	34495.5	Heuristic	(0.14, 0.1)	(0.85, 0.15)	(10, 5)	(0.75, 0.25)	0.001
32860.8	16534.6	C*S	(0.14, 0.1)	(0.85, 0.15)	(10, 5)	(0.65, 0.35)	0.001
33098.4	16793	C only	(0.14, 0.1)	(0.85, 0.15)	(10, 5)	(0.65, 0.35)	0.001
33123	16775.7	Random	(0.14, 0.1)	(0.85, 0.15)	(10, 5)	(0.65, 0.35)	0.001
32860.8	16536.5	S1C2	(0.14, 0.1)	(0.85, 0.15)	(10, 5)	(0.65, 0.35)	0.001
32860.8	16534.6	C1S2	(0.14, 0.1)	(0.85, 0.15)	(10, 5)	(0.65, 0.35)	0.001
34453.9	34453.9	Heuristic	(0.14, 0.1)	(0.85, 0.15)	(10, 5)	(0.65, 0.35)	0.001
32588.9	16421.7	C*S	(0.14, 0.1)	(0.85, 0.15)	(10, 5)	(0.55, 0.45)	0.001
32855.4	16686.5	C only	(0.14, 0.1)	(0.85, 0.15)	(10, 5)	(0.55, 0.45)	0.001
32878	16660.9	Random	(0.14, 0.1)	(0.85, 0.15)	(10, 5)	(0.55, 0.45)	0.001
32588.9	16418.4	S1C2	(0.14, 0.1)	(0.85, 0.15)	(10, 5)	(0.55, 0.45)	0.001
32588.9	16421.7	C1S2	(0.14, 0.1)	(0.85, 0.15)	(10, 5)	(0.55, 0.45)	0.001
33307.7	33307.7	Heuristic	(0.14, 0.1)	(0.85, 0.15)	(10, 5)	(0.55, 0.45)	0.001
33358.8	16332.2	C*S	(0.14, 0.1)	(0.75, 0.25)	(25, 15)	(0.95, 0.05)	0.001
33586.9	16621.2	C only	(0.14, 0.1)	(0.75, 0.25)	(25, 15)	(0.95, 0.05)	0.001
33590.4	16623.2	Random	(0.14, 0.1)	(0.75, 0.25)	(25, 15)	(0.95, 0.05)	0.001
33358.8	16333.6	S1C2	(0.14, 0.1)	(0.75, 0.25)	(25, 15)	(0.95, 0.05)	0.001
33358.8	16332.2	C1S2	(0.14, 0.1)	(0.75, 0.25)	(25, 15)	(0.95, 0.05)	0.001
34514.5	34514.5	Heuristic	(0.14, 0.1)	(0.75, 0.25)	(25, 15)	(0.95, 0.05)	0.001
33362.5	16337	C*S	(0.14, 0.1)	(0.75, 0.25)	(25, 15)	(0.85, 0.15)	0.001
33587.3	16624.4	C only	(0.14, 0.1)	(0.75, 0.25)	(25, 15)	(0.85, 0.15)	0.001
33591.2	16617.3	Random	(0.14, 0.1)	(0.75, 0.25)	(25, 15)	(0.85, 0.15)	0.001
33362.5	16339.8	S1C2	(0.14, 0.1)	(0.75, 0.25)	(25, 15)	(0.85, 0.15)	0.001
33362.5	16337	C1S2	(0.14, 0.1)	(0.75, 0.25)	(25, 15)	(0.85, 0.15)	0.001
34597.9	34597.9	Heuristic	(0.14, 0.1)	(0.75, 0.25)	(25, 15)	(0.85, 0.15)	0.001
33366.3	16344.3	C*S	(0.14, 0.1)	(0.75, 0.25)	(25, 15)	(0.75, 0.25)	0.001
33591.2	16628.8	C only	(0.14, 0.1)	(0.75, 0.25)	(25, 15)	(0.75, 0.25)	0.001
33591.8	16615.3	Random	(0.14, 0.1)	(0.75, 0.25)	(25, 15)	(0.75, 0.25)	0.001
33366.3	16348	S1C2	(0.14, 0.1)	(0.75, 0.25)	(25, 15)	(0.75, 0.25)	0.001
33366.3	16344.3	C1S2	(0.14, 0.1)	(0.75, 0.25)	(25, 15)	(0.75, 0.25)	0.001
33899.3	33899.3	Heuristic	(0.14, 0.1)	(0.75, 0.25)	(25, 15)	(0.75, 0.25)	0.001
33116	16215.5	C*S	(0.14, 0.1)	(0.75, 0.25)	(25, 15)	(0.65, 0.35)	0.001
33380.2	16522.7	C only	(0.14, 0.1)	(0.75, 0.25)	(25, 15)	(0.65, 0.35)	0.001
33596.1	16615.8	Random	(0.14, 0.1)	(0.75, 0.25)	(25, 15)	(0.65, 0.35)	0.001
33116	16217.5	S1C2	(0.14, 0.1)	(0.75, 0.25)	(25, 15)	(0.65, 0.35)	0.001
33116	16215.5	C1S2	(0.14, 0.1)	(0.75, 0.25)	(25, 15)	(0.65, 0.35)	0.001
33915.4	33915.4	Heuristic	(0.14, 0.1)	(0.75, 0.25)	(25, 15)	(0.65, 0.35)	0.001
32944.5	16189.4	C*S	(0.14, 0.1)	(0.75, 0.25)	(25, 15)	(0.55, 0.45)	0.001
33193.1	16482.9	C only	(0.14, 0.1)	(0.75, 0.25)	(25, 15)	(0.55, 0.45)	0.001
33209.4	16457.7	Random	(0.14, 0.1)	(0.75, 0.25)	(25, 15)	(0.55, 0.45)	0.001
32944.5	16184.9	S1C2	(0.14, 0.1)	(0.75, 0.25)	(25, 15)	(0.55, 0.45)	0.001
32944.5	16189.4	C1S2	(0.14, 0.1)	(0.75, 0.25)	(25, 15)	(0.55, 0.45)	0.001
34293.8	34293.8	Heuristic	(0.14, 0.1)	(0.75, 0.25)	(25, 15)	(0.55, 0.45)	0.001
33360.4	16331.3	C*S	(0.14, 0.1)	(0.75, 0.25)	(25, 10)	(0.95, 0.05)	0.001
33584	16617.5	C only	(0.14, 0.1)	(0.75, 0.25)	(25, 10)	(0.95, 0.05)	0.001
33593.3	16622.7	Random	(0.14, 0.1)	(0.75, 0.25)	(25, 10)	(0.95, 0.05)	0.001
33360.4	16332.7	S1C2	(0.14, 0.1)	(0.75, 0.25)	(25, 10)	(0.95, 0.05)	0.001
33360.4	16331.3	C1S2	(0.14, 0.1)	(0.75, 0.25)	(25, 10)	(0.95, 0.05)	0.001
34522.9	34522.9	Heuristic	(0.14, 0.1)	(0.75, 0.25)	(25, 10)	(0.95, 0.05)	0.001
33365.5	16335.3	C*S	(0.14, 0.1)	(0.75, 0.25)	(25, 10)	(0.85, 0.15)	0.001
33593.2	16623.1	C only	(0.14, 0.1)	(0.75, 0.25)	(25, 10)	(0.85, 0.15)	0.001
33591.5	16616.6	Random	(0.14, 0.1)	(0.75, 0.25)	(25, 10)	(0.85, 0.15)	0.001
33365.5	16338.1	S1C2	(0.14, 0.1)	(0.75, 0.25)	(25, 10)	(0.85, 0.15)	0.001
33365.5	16335.3	C1S2	(0.14, 0.1)	(0.75, 0.25)	(25, 10)	(0.85, 0.15)	0.001
33898.4	33898.4	Heuristic	(0.14, 0.1)	(0.75, 0.25)	(25, 10)	(0.85, 0.15)	0.001
32998.8	16163.8	C*S	(0.14, 0.1)	(0.75, 0.25)	(25, 10)	(0.75, 0.25)	0.001
33250.2	16473.4	C only	(0.14, 0.1)	(0.75, 0.25)	(25, 10)	(0.75, 0.25)	0.001
33257.5	16457.1	Random	(0.14, 0.1)	(0.75, 0.25)	(25, 10)	(0.75, 0.25)	0.001
32998.8	16167.5	S1C2	(0.14, 0.1)	(0.75, 0.25)	(25, 10)	(0.75, 0.25)	0.001
32998.8	16163.8	C1S2	(0.14, 0.1)	(0.75, 0.25)	(25, 10)	(0.75, 0.25)	0.001
33517.6	33517.6	Heuristic	(0.14, 0.1)	(0.75, 0.25)	(25, 10)	(0.75, 0.25)	0.001
32881.8	16155.8	C*S	(0.14, 0.1)	(0.75, 0.25)	(25, 10)	(0.65, 0.35)	0.001
33163.1	16467.5	C only	(0.14, 0.1)	(0.75, 0.25)	(25, 10)	(0.65, 0.35)	0.001
33155.2	16443.2	Random	(0.14, 0.1)	(0.75, 0.25)	(25, 10)	(0.65, 0.35)	0.001
32881.8	16158.1	S1C2	(0.14, 0.1)	(0.75, 0.25)	(25, 10)	(0.65, 0.35)	0.001
32881.8	16155.8	C1S2	(0.14, 0.1)	(0.75, 0.25)	(25, 10)	(0.65, 0.35)	0.001
33496	33496	Heuristic	(0.14, 0.1)	(0.75, 0.25)	(25, 10)	(0.65, 0.35)	0.001
32905.1	16156.8	C*S	(0.14, 0.1)	(0.75, 0.25)	(25, 10)	(0.55, 0.45)	0.001
33181.6	16461.7	C only	(0.14, 0.1)	(0.75, 0.25)	(25, 10)	(0.55, 0.45)	0.001
33170	16423.4	Random	(0.14, 0.1)	(0.75, 0.25)	(25, 10)	(0.55, 0.45)	0.001
32905.1	16151.7	S1C2	(0.14, 0.1)	(0.75, 0.25)	(25, 10)	(0.55, 0.45)	0.001
32905.1	16156.8	C1S2	(0.14, 0.1)	(0.75, 0.25)	(25, 10)	(0.55, 0.45)	0.001
34253.5	34253.5	Heuristic	(0.14, 0.1)	(0.75, 0.25)	(25, 10)	(0.55, 0.45)	0.001
32876.1	16128.3	C*S	(0.14, 0.1)	(0.75, 0.25)	(20, 10)	(0.95, 0.05)	0.001
33162.2	16453.2	C only	(0.14, 0.1)	(0.75, 0.25)	(20, 10)	(0.95, 0.05)	0.001
33152.8	16441.9	Random	(0.14, 0.1)	(0.75, 0.25)	(20, 10)	(0.95, 0.05)	0.001
32876.1	16129.6	S1C2	(0.14, 0.1)	(0.75, 0.25)	(20, 10)	(0.95, 0.05)	0.001
32876.1	16128.3	C1S2	(0.14, 0.1)	(0.75, 0.25)	(20, 10)	(0.95, 0.05)	0.001
33495.4	33495.4	Heuristic	(0.14, 0.1)	(0.75, 0.25)	(20, 10)	(0.95, 0.05)	0.001
32891.6	16123.2	C*S	(0.14, 0.1)	(0.75, 0.25)	(20, 10)	(0.85, 0.15)	0.001
33172.2	16443.4	C only	(0.14, 0.1)	(0.75, 0.25)	(20, 10)	(0.85, 0.15)	0.001
33164.8	16433.8	Random	(0.14, 0.1)	(0.75, 0.25)	(20, 10)	(0.85, 0.15)	0.001
32891.6	16125.9	S1C2	(0.14, 0.1)	(0.75, 0.25)	(20, 10)	(0.85, 0.15)	0.001
32891.6	16123.2	C1S2	(0.14, 0.1)	(0.75, 0.25)	(20, 10)	(0.85, 0.15)	0.001
33509.4	33509.4	Heuristic	(0.14, 0.1)	(0.75, 0.25)	(20, 10)	(0.85, 0.15)	0.001
32906.4	16121.4	C*S	(0.14, 0.1)	(0.75, 0.25)	(20, 10)	(0.75, 0.25)	0.001
33175.2	16431.8	C only	(0.14, 0.1)	(0.75, 0.25)	(20, 10)	(0.75, 0.25)	0.001
33168.6	16413.7	Random	(0.14, 0.1)	(0.75, 0.25)	(20, 10)	(0.75, 0.25)	0.001
32906.4	16124.9	S1C2	(0.14, 0.1)	(0.75, 0.25)	(20, 10)	(0.75, 0.25)	0.001
32906.4	16121.4	C1S2	(0.14, 0.1)	(0.75, 0.25)	(20, 10)	(0.75, 0.25)	0.001
33472.6	33472.6	Heuristic	(0.14, 0.1)	(0.75, 0.25)	(20, 10)	(0.75, 0.25)	0.001
32920.5	16126.5	C*S	(0.14, 0.1)	(0.75, 0.25)	(20, 10)	(0.65, 0.35)	0.001
33191.3	16437.8	C only	(0.14, 0.1)	(0.75, 0.25)	(20, 10)	(0.65, 0.35)	0.001
33180.4	16406.8	Random	(0.14, 0.1)	(0.75, 0.25)	(20, 10)	(0.65, 0.35)	0.001
32920.5	16128.7	S1C2	(0.14, 0.1)	(0.75, 0.25)	(20, 10)	(0.65, 0.35)	0.001
32920.5	16126.5	C1S2	(0.14, 0.1)	(0.75, 0.25)	(20, 10)	(0.65, 0.35)	0.001
34241.4	34241.4	Heuristic	(0.14, 0.1)	(0.75, 0.25)	(20, 10)	(0.65, 0.35)	0.001
32934.2	16138.3	C*S	(0.14, 0.1)	(0.75, 0.25)	(20, 10)	(0.55, 0.45)	0.001
33195.5	16434.1	C only	(0.14, 0.1)	(0.75, 0.25)	(20, 10)	(0.55, 0.45)	0.001
33198.6	16410.5	Random	(0.14, 0.1)	(0.75, 0.25)	(20, 10)	(0.55, 0.45)	0.001
32934.2	16133.6	S1C2	(0.14, 0.1)	(0.75, 0.25)	(20, 10)	(0.55, 0.45)	0.001
32934.2	16138.3	C1S2	(0.14, 0.1)	(0.75, 0.25)	(20, 10)	(0.55, 0.45)	0.001
34224.3	34224.3	Heuristic	(0.14, 0.1)	(0.75, 0.25)	(20, 10)	(0.55, 0.45)	0.001
32883.5	16122.2	C*S	(0.14, 0.1)	(0.75, 0.25)	(20, 5)	(0.95, 0.05)	0.001
33157.2	16437.8	C only	(0.14, 0.1)	(0.75, 0.25)	(20, 5)	(0.95, 0.05)	0.001
33156	16434	Random	(0.14, 0.1)	(0.75, 0.25)	(20, 5)	(0.95, 0.05)	0.001
32883.5	16123.4	S1C2	(0.14, 0.1)	(0.75, 0.25)	(20, 5)	(0.95, 0.05)	0.001
32883.5	16122.2	C1S2	(0.14, 0.1)	(0.75, 0.25)	(20, 5)	(0.95, 0.05)	0.001
33488.6	33488.6	Heuristic	(0.14, 0.1)	(0.75, 0.25)	(20, 5)	(0.95, 0.05)	0.001
32905.3	16112.9	C*S	(0.14, 0.1)	(0.75, 0.25)	(20, 5)	(0.85, 0.15)	0.001
33186.4	16438.3	C only	(0.14, 0.1)	(0.75, 0.25)	(20, 5)	(0.85, 0.15)	0.001
33180.4	16425.5	Random	(0.14, 0.1)	(0.75, 0.25)	(20, 5)	(0.85, 0.15)	0.001
32905.3	16115.9	S1C2	(0.14, 0.1)	(0.75, 0.25)	(20, 5)	(0.85, 0.15)	0.001
32905.3	16112.9	C1S2	(0.14, 0.1)	(0.75, 0.25)	(20, 5)	(0.85, 0.15)	0.001
33471.8	33471.8	Heuristic	(0.14, 0.1)	(0.75, 0.25)	(20, 5)	(0.85, 0.15)	0.001
32925	16109.2	C*S	(0.14, 0.1)	(0.75, 0.25)	(20, 5)	(0.75, 0.25)	0.001
33185.9	16417.3	C only	(0.14, 0.1)	(0.75, 0.25)	(20, 5)	(0.75, 0.25)	0.001
33198.4	16417.2	Random	(0.14, 0.1)	(0.75, 0.25)	(20, 5)	(0.75, 0.25)	0.001
32925	16112.9	S1C2	(0.14, 0.1)	(0.75, 0.25)	(20, 5)	(0.75, 0.25)	0.001
32925	16109.2	C1S2	(0.14, 0.1)	(0.75, 0.25)	(20, 5)	(0.75, 0.25)	0.001
33459.2	33459.2	Heuristic	(0.14, 0.1)	(0.75, 0.25)	(20, 5)	(0.75, 0.25)	0.001
32616.4	15956.9	C*S	(0.14, 0.1)	(0.75, 0.25)	(20, 5)	(0.65, 0.35)	0.001
32912.5	16293.1	C only	(0.14, 0.1)	(0.75, 0.25)	(20, 5)	(0.65, 0.35)	0.001
32938.2	16270.6	Random	(0.14, 0.1)	(0.75, 0.25)	(20, 5)	(0.65, 0.35)	0.001
32616.4	15958.8	S1C2	(0.14, 0.1)	(0.75, 0.25)	(20, 5)	(0.65, 0.35)	0.001
32616.4	15956.9	C1S2	(0.14, 0.1)	(0.75, 0.25)	(20, 5)	(0.65, 0.35)	0.001
33926	33926	Heuristic	(0.14, 0.1)	(0.75, 0.25)	(20, 5)	(0.65, 0.35)	0.001
32441.3	15932.5	C*S	(0.14, 0.1)	(0.75, 0.25)	(20, 5)	(0.55, 0.45)	0.001
32742.1	16250.1	C only	(0.14, 0.1)	(0.75, 0.25)	(20, 5)	(0.55, 0.45)	0.001
32734.5	16224	Random	(0.14, 0.1)	(0.75, 0.25)	(20, 5)	(0.55, 0.45)	0.001
32441.3	15926.9	S1C2	(0.14, 0.1)	(0.75, 0.25)	(20, 5)	(0.55, 0.45)	0.001
32441.3	15932.5	C1S2	(0.14, 0.1)	(0.75, 0.25)	(20, 5)	(0.55, 0.45)	0.001
33017.2	33017.2	Heuristic	(0.14, 0.1)	(0.75, 0.25)	(20, 5)	(0.55, 0.45)	0.001
31993.2	15654.5	C*S	(0.14, 0.1)	(0.75, 0.25)	(10, 5)	(0.95, 0.05)	0.001
32308.5	16021.7	C only	(0.14, 0.1)	(0.75, 0.25)	(10, 5)	(0.95, 0.05)	0.001
32325.2	16033.3	Random	(0.14, 0.1)	(0.75, 0.25)	(10, 5)	(0.95, 0.05)	0.001
31993.2	15656	S1C2	(0.14, 0.1)	(0.75, 0.25)	(10, 5)	(0.95, 0.05)	0.001
31993.2	15654.5	C1S2	(0.14, 0.1)	(0.75, 0.25)	(10, 5)	(0.95, 0.05)	0.001
33548	33548	Heuristic	(0.14, 0.1)	(0.75, 0.25)	(10, 5)	(0.95, 0.05)	0.001
31990.9	15638.4	C*S	(0.14, 0.1)	(0.75, 0.25)	(10, 5)	(0.85, 0.15)	0.001
32340.7	16009.8	C only	(0.14, 0.1)	(0.75, 0.25)	(10, 5)	(0.85, 0.15)	0.001
32331.2	15998.6	Random	(0.14, 0.1)	(0.75, 0.25)	(10, 5)	(0.85, 0.15)	0.001
31990.9	15641.5	S1C2	(0.14, 0.1)	(0.75, 0.25)	(10, 5)	(0.85, 0.15)	0.001
31990.9	15638.4	C1S2	(0.14, 0.1)	(0.75, 0.25)	(10, 5)	(0.85, 0.15)	0.001
32565.8	32565.8	Heuristic	(0.14, 0.1)	(0.75, 0.25)	(10, 5)	(0.85, 0.15)	0.001
31746.4	15506.4	C*S	(0.14, 0.1)	(0.75, 0.25)	(10, 5)	(0.75, 0.25)	0.001
32099	15884.8	C only	(0.14, 0.1)	(0.75, 0.25)	(10, 5)	(0.75, 0.25)	0.001
32124.5	15883.1	Random	(0.14, 0.1)	(0.75, 0.25)	(10, 5)	(0.75, 0.25)	0.001
31746.4	15510	S1C2	(0.14, 0.1)	(0.75, 0.25)	(10, 5)	(0.75, 0.25)	0.001
31746.4	15506.4	C1S2	(0.14, 0.1)	(0.75, 0.25)	(10, 5)	(0.75, 0.25)	0.001
32100.8	32100.8	Heuristic	(0.14, 0.1)	(0.75, 0.25)	(10, 5)	(0.75, 0.25)	0.001
31624.6	15471.8	C*S	(0.14, 0.1)	(0.75, 0.25)	(10, 5)	(0.65, 0.35)	0.001
31983.1	15858.6	C only	(0.14, 0.1)	(0.75, 0.25)	(10, 5)	(0.65, 0.35)	0.001
31995.4	15833	Random	(0.14, 0.1)	(0.75, 0.25)	(10, 5)	(0.65, 0.35)	0.001
31624.6	15472.8	S1C2	(0.14, 0.1)	(0.75, 0.25)	(10, 5)	(0.65, 0.35)	0.001
31624.6	15471.8	C1S2	(0.14, 0.1)	(0.75, 0.25)	(10, 5)	(0.65, 0.35)	0.001
33160.9	33160.9	Heuristic	(0.14, 0.1)	(0.75, 0.25)	(10, 5)	(0.65, 0.35)	0.001
31323.2	15368.2	C*S	(0.14, 0.1)	(0.75, 0.25)	(10, 5)	(0.55, 0.45)	0.001
31715	15751.1	C only	(0.14, 0.1)	(0.75, 0.25)	(10, 5)	(0.55, 0.45)	0.001
31794.4	15758.4	Random	(0.14, 0.1)	(0.75, 0.25)	(10, 5)	(0.55, 0.45)	0.001
31323.2	15359.3	S1C2	(0.14, 0.1)	(0.75, 0.25)	(10, 5)	(0.55, 0.45)	0.001
31323.2	15368.2	C1S2	(0.14, 0.1)	(0.75, 0.25)	(10, 5)	(0.55, 0.45)	0.001
33190.6	33190.6	Heuristic	(0.14, 0.1)	(0.75, 0.25)	(10, 5)	(0.55, 0.45)	0.001
32109	15246.7	C*S	(0.14, 0.1)	(0.65, 0.35)	(25, 15)	(0.95, 0.05)	0.001
32417.5	15632.6	C only	(0.14, 0.1)	(0.65, 0.35)	(25, 15)	(0.95, 0.05)	0.001
32406.7	15621.1	Random	(0.14, 0.1)	(0.65, 0.35)	(25, 15)	(0.95, 0.05)	0.001
32109	15248.7	S1C2	(0.14, 0.1)	(0.65, 0.35)	(25, 15)	(0.95, 0.05)	0.001
32109	15246.7	C1S2	(0.14, 0.1)	(0.65, 0.35)	(25, 15)	(0.95, 0.05)	0.001
32623.2	32623.2	Heuristic	(0.14, 0.1)	(0.65, 0.35)	(25, 15)	(0.95, 0.05)	0.001
32114.4	15252.5	C*S	(0.14, 0.1)	(0.65, 0.35)	(25, 15)	(0.85, 0.15)	0.001
32411.7	15628	C only	(0.14, 0.1)	(0.65, 0.35)	(25, 15)	(0.85, 0.15)	0.001
32417.7	15624.6	Random	(0.14, 0.1)	(0.65, 0.35)	(25, 15)	(0.85, 0.15)	0.001
32114.4	15256.1	S1C2	(0.14, 0.1)	(0.65, 0.35)	(25, 15)	(0.85, 0.15)	0.001
32114.4	15252.5	C1S2	(0.14, 0.1)	(0.65, 0.35)	(25, 15)	(0.85, 0.15)	0.001
33246.3	33246.3	Heuristic	(0.14, 0.1)	(0.65, 0.35)	(25, 15)	(0.85, 0.15)	0.001
32119.8	15261.3	C*S	(0.14, 0.1)	(0.65, 0.35)	(25, 15)	(0.75, 0.25)	0.001
32421.1	15633.8	C only	(0.14, 0.1)	(0.65, 0.35)	(25, 15)	(0.75, 0.25)	0.001
32418.2	15621.6	Random	(0.14, 0.1)	(0.65, 0.35)	(25, 15)	(0.75, 0.25)	0.001
32119.8	15265	S1C2	(0.14, 0.1)	(0.65, 0.35)	(25, 15)	(0.75, 0.25)	0.001
32119.8	15261.3	C1S2	(0.14, 0.1)	(0.65, 0.35)	(25, 15)	(0.75, 0.25)	0.001
33256.6	33256.6	Heuristic	(0.14, 0.1)	(0.65, 0.35)	(25, 15)	(0.75, 0.25)	0.001
31881.2	15142	C*S	(0.14, 0.1)	(0.65, 0.35)	(25, 15)	(0.65, 0.35)	0.001
32252.5	15557.5	C only	(0.14, 0.1)	(0.65, 0.35)	(25, 15)	(0.65, 0.35)	0.001
32416.8	15614.3	Random	(0.14, 0.1)	(0.65, 0.35)	(25, 15)	(0.65, 0.35)	0.001
31881.2	15141.5	S1C2	(0.14, 0.1)	(0.65, 0.35)	(25, 15)	(0.65, 0.35)	0.001
31881.2	15142	C1S2	(0.14, 0.1)	(0.65, 0.35)	(25, 15)	(0.65, 0.35)	0.001
32628.3	32628.3	Heuristic	(0.14, 0.1)	(0.65, 0.35)	(25, 15)	(0.65, 0.35)	0.001
31711.8	15115.5	C*S	(0.14, 0.1)	(0.65, 0.35)	(25, 15)	(0.55, 0.45)	0.001
32036.6	15495.7	C only	(0.14, 0.1)	(0.65, 0.35)	(25, 15)	(0.55, 0.45)	0.001
32049.2	15466	Random	(0.14, 0.1)	(0.65, 0.35)	(25, 15)	(0.55, 0.45)	0.001
31711.8	15103.2	S1C2	(0.14, 0.1)	(0.65, 0.35)	(25, 15)	(0.55, 0.45)	0.001
31711.8	15115.5	C1S2	(0.14, 0.1)	(0.65, 0.35)	(25, 15)	(0.55, 0.45)	0.001
33004.7	33004.7	Heuristic	(0.14, 0.1)	(0.65, 0.35)	(25, 15)	(0.55, 0.45)	0.001
32111.3	15245.9	C*S	(0.14, 0.1)	(0.65, 0.35)	(25, 10)	(0.95, 0.05)	0.001
32419.7	15634	C only	(0.14, 0.1)	(0.65, 0.35)	(25, 10)	(0.95, 0.05)	0.001
32404.9	15617.2	Random	(0.14, 0.1)	(0.65, 0.35)	(25, 10)	(0.95, 0.05)	0.001
32111.3	15247.9	S1C2	(0.14, 0.1)	(0.65, 0.35)	(25, 10)	(0.95, 0.05)	0.001
32111.3	15245.9	C1S2	(0.14, 0.1)	(0.65, 0.35)	(25, 10)	(0.95, 0.05)	0.001
33247.3	33247.3	Heuristic	(0.14, 0.1)	(0.65, 0.35)	(25, 10)	(0.95, 0.05)	0.001
32118.7	15251	C*S	(0.14, 0.1)	(0.65, 0.35)	(25, 10)	(0.85, 0.15)	0.001
32423.8	15634.4	C only	(0.14, 0.1)	(0.65, 0.35)	(25, 10)	(0.85, 0.15)	0.001
32413.8	15619.8	Random	(0.14, 0.1)	(0.65, 0.35)	(25, 10)	(0.85, 0.15)	0.001
32118.7	15254.6	S1C2	(0.14, 0.1)	(0.65, 0.35)	(25, 10)	(0.85, 0.15)	0.001
32118.7	15251	C1S2	(0.14, 0.1)	(0.65, 0.35)	(25, 10)	(0.85, 0.15)	0.001
33290.3	33290.3	Heuristic	(0.14, 0.1)	(0.65, 0.35)	(25, 10)	(0.85, 0.15)	0.001
31760.1	15080.1	C*S	(0.14, 0.1)	(0.65, 0.35)	(25, 10)	(0.75, 0.25)	0.001
32098.1	15492.9	C only	(0.14, 0.1)	(0.65, 0.35)	(25, 10)	(0.75, 0.25)	0.001
32109.2	15479.6	Random	(0.14, 0.1)	(0.65, 0.35)	(25, 10)	(0.75, 0.25)	0.001
31760.1	15082.9	S1C2	(0.14, 0.1)	(0.65, 0.35)	(25, 10)	(0.75, 0.25)	0.001
31760.1	15080.1	C1S2	(0.14, 0.1)	(0.65, 0.35)	(25, 10)	(0.75, 0.25)	0.001
33025.6	33025.6	Heuristic	(0.14, 0.1)	(0.65, 0.35)	(25, 10)	(0.75, 0.25)	0.001
31611.8	15078.2	C*S	(0.14, 0.1)	(0.65, 0.35)	(25, 10)	(0.65, 0.35)	0.001
31976.4	15481	C only	(0.14, 0.1)	(0.65, 0.35)	(25, 10)	(0.65, 0.35)	0.001
31968.5	15459.4	Random	(0.14, 0.1)	(0.65, 0.35)	(25, 10)	(0.65, 0.35)	0.001
31611.8	15077.6	S1C2	(0.14, 0.1)	(0.65, 0.35)	(25, 10)	(0.65, 0.35)	0.001
31611.8	15078.2	C1S2	(0.14, 0.1)	(0.65, 0.35)	(25, 10)	(0.65, 0.35)	0.001
32221.6	32221.6	Heuristic	(0.14, 0.1)	(0.65, 0.35)	(25, 10)	(0.65, 0.35)	0.001
31640.9	15085.8	C*S	(0.14, 0.1)	(0.65, 0.35)	(25, 10)	(0.55, 0.45)	0.001
32003.2	15478.3	C only	(0.14, 0.1)	(0.65, 0.35)	(25, 10)	(0.55, 0.45)	0.001
31995.1	15446	Random	(0.14, 0.1)	(0.65, 0.35)	(25, 10)	(0.55, 0.45)	0.001
31640.9	15073.6	S1C2	(0.14, 0.1)	(0.65, 0.35)	(25, 10)	(0.55, 0.45)	0.001
31640.9	15085.8	C1S2	(0.14, 0.1)	(0.65, 0.35)	(25, 10)	(0.55, 0.45)	0.001
32979.2	32979.2	Heuristic	(0.14, 0.1)	(0.65, 0.35)	(25, 10)	(0.55, 0.45)	0.001
31620.9	15045.5	C*S	(0.14, 0.1)	(0.65, 0.35)	(20, 10)	(0.95, 0.05)	0.001
31972.3	15463.4	C only	(0.14, 0.1)	(0.65, 0.35)	(20, 10)	(0.95, 0.05)	0.001
31965.8	15453.4	Random	(0.14, 0.1)	(0.65, 0.35)	(20, 10)	(0.95, 0.05)	0.001
31620.9	15047.5	S1C2	(0.14, 0.1)	(0.65, 0.35)	(20, 10)	(0.95, 0.05)	0.001
31620.9	15045.5	C1S2	(0.14, 0.1)	(0.65, 0.35)	(20, 10)	(0.95, 0.05)	0.001
32219.8	32219.8	Heuristic	(0.14, 0.1)	(0.65, 0.35)	(20, 10)	(0.95, 0.05)	0.001
31622.7	15042.2	C*S	(0.14, 0.1)	(0.65, 0.35)	(20, 10)	(0.85, 0.15)	0.001
31992.2	15458.2	C only	(0.14, 0.1)	(0.65, 0.35)	(20, 10)	(0.85, 0.15)	0.001
31988	15451.7	Random	(0.14, 0.1)	(0.65, 0.35)	(20, 10)	(0.85, 0.15)	0.001
31622.7	15045.8	S1C2	(0.14, 0.1)	(0.65, 0.35)	(20, 10)	(0.85, 0.15)	0.001
31622.7	15042.2	C1S2	(0.14, 0.1)	(0.65, 0.35)	(20, 10)	(0.85, 0.15)	0.001
33020.8	33020.8	Heuristic	(0.14, 0.1)	(0.65, 0.35)	(20, 10)	(0.85, 0.15)	0.001
31643.1	15043.4	C*S	(0.14, 0.1)	(0.65, 0.35)	(20, 10)	(0.75, 0.25)	0.001
32003.2	15451.4	C only	(0.14, 0.1)	(0.65, 0.35)	(20, 10)	(0.75, 0.25)	0.001
32000.1	15439.9	Random	(0.14, 0.1)	(0.65, 0.35)	(20, 10)	(0.75, 0.25)	0.001
31643.1	15047	S1C2	(0.14, 0.1)	(0.65, 0.35)	(20, 10)	(0.75, 0.25)	0.001
31643.1	15043.4	C1S2	(0.14, 0.1)	(0.65, 0.35)	(20, 10)	(0.75, 0.25)	0.001
32208.8	32208.8	Heuristic	(0.14, 0.1)	(0.65, 0.35)	(20, 10)	(0.75, 0.25)	0.001
31662.3	15050.9	C*S	(0.14, 0.1)	(0.65, 0.35)	(20, 10)	(0.65, 0.35)	0.001
32021.5	15457.6	C only	(0.14, 0.1)	(0.65, 0.35)	(20, 10)	(0.65, 0.35)	0.001
32005.9	15424.1	Random	(0.14, 0.1)	(0.65, 0.35)	(20, 10)	(0.65, 0.35)	0.001
31662.3	15050.4	S1C2	(0.14, 0.1)	(0.65, 0.35)	(20, 10)	(0.65, 0.35)	0.001
31662.3	15050.9	C1S2	(0.14, 0.1)	(0.65, 0.35)	(20, 10)	(0.65, 0.35)	0.001
32971.7	32971.7	Heuristic	(0.14, 0.1)	(0.65, 0.35)	(20, 10)	(0.65, 0.35)	0.001
31680.7	15067.6	C*S	(0.14, 0.1)	(0.65, 0.35)	(20, 10)	(0.55, 0.45)	0.001
32034.4	15458.1	C only	(0.14, 0.1)	(0.65, 0.35)	(20, 10)	(0.55, 0.45)	0.001
32021.8	15421.2	Random	(0.14, 0.1)	(0.65, 0.35)	(20, 10)	(0.55, 0.45)	0.001
31680.7	15055.1	S1C2	(0.14, 0.1)	(0.65, 0.35)	(20, 10)	(0.55, 0.45)	0.001
31680.7	15067.6	C1S2	(0.14, 0.1)	(0.65, 0.35)	(20, 10)	(0.55, 0.45)	0.001
32961.6	32961.6	Heuristic	(0.14, 0.1)	(0.65, 0.35)	(20, 10)	(0.55, 0.45)	0.001
31611.5	15039.8	C*S	(0.14, 0.1)	(0.65, 0.35)	(20, 5)	(0.95, 0.05)	0.001
31971.6	15452.7	C only	(0.14, 0.1)	(0.65, 0.35)	(20, 5)	(0.95, 0.05)	0.001
31975.7	15453.1	Random	(0.14, 0.1)	(0.65, 0.35)	(20, 5)	(0.95, 0.05)	0.001
31611.5	15041.9	S1C2	(0.14, 0.1)	(0.65, 0.35)	(20, 5)	(0.95, 0.05)	0.001
31611.5	15039.8	C1S2	(0.14, 0.1)	(0.65, 0.35)	(20, 5)	(0.95, 0.05)	0.001
32979.8	32979.8	Heuristic	(0.14, 0.1)	(0.65, 0.35)	(20, 5)	(0.95, 0.05)	0.001
31641.7	15032.8	C*S	(0.14, 0.1)	(0.65, 0.35)	(20, 5)	(0.85, 0.15)	0.001
32003.9	15448.3	C only	(0.14, 0.1)	(0.65, 0.35)	(20, 5)	(0.85, 0.15)	0.001
31994.5	15435.9	Random	(0.14, 0.1)	(0.65, 0.35)	(20, 5)	(0.85, 0.15)	0.001
31641.7	15036.4	S1C2	(0.14, 0.1)	(0.65, 0.35)	(20, 5)	(0.85, 0.15)	0.001
31641.7	15032.8	C1S2	(0.14, 0.1)	(0.65, 0.35)	(20, 5)	(0.85, 0.15)	0.001
32207.8	32207.8	Heuristic	(0.14, 0.1)	(0.65, 0.35)	(20, 5)	(0.85, 0.15)	0.001
31668.6	15031.6	C*S	(0.14, 0.1)	(0.65, 0.35)	(20, 5)	(0.75, 0.25)	0.001
32024	15441.5	C only	(0.14, 0.1)	(0.65, 0.35)	(20, 5)	(0.75, 0.25)	0.001
32023.2	15432.1	Random	(0.14, 0.1)	(0.65, 0.35)	(20, 5)	(0.75, 0.25)	0.001
31668.6	15035.1	S1C2	(0.14, 0.1)	(0.65, 0.35)	(20, 5)	(0.75, 0.25)	0.001
31668.6	15031.6	C1S2	(0.14, 0.1)	(0.65, 0.35)	(20, 5)	(0.75, 0.25)	0.001
32978.4	32978.4	Heuristic	(0.14, 0.1)	(0.65, 0.35)	(20, 5)	(0.75, 0.25)	0.001
31372.4	14883.9	C*S	(0.14, 0.1)	(0.65, 0.35)	(20, 5)	(0.65, 0.35)	0.001
31753.7	15312.7	C only	(0.14, 0.1)	(0.65, 0.35)	(20, 5)	(0.65, 0.35)	0.001
31787.2	15303.2	Random	(0.14, 0.1)	(0.65, 0.35)	(20, 5)	(0.65, 0.35)	0.001
31372.4	14882.7	S1C2	(0.14, 0.1)	(0.65, 0.35)	(20, 5)	(0.65, 0.35)	0.001
31372.4	14883.9	C1S2	(0.14, 0.1)	(0.65, 0.35)	(20, 5)	(0.65, 0.35)	0.001
32962.3	32962.3	Heuristic	(0.14, 0.1)	(0.65, 0.35)	(20, 5)	(0.65, 0.35)	0.001
31171.2	14867	C*S	(0.14, 0.1)	(0.65, 0.35)	(20, 5)	(0.55, 0.45)	0.001
31577.1	15284.7	C only	(0.14, 0.1)	(0.65, 0.35)	(20, 5)	(0.55, 0.45)	0.001
31573	15264	Random	(0.14, 0.1)	(0.65, 0.35)	(20, 5)	(0.55, 0.45)	0.001
31171.2	14852.4	S1C2	(0.14, 0.1)	(0.65, 0.35)	(20, 5)	(0.55, 0.45)	0.001
31171.2	14867	C1S2	(0.14, 0.1)	(0.65, 0.35)	(20, 5)	(0.55, 0.45)	0.001
31745.6	31745.6	Heuristic	(0.14, 0.1)	(0.65, 0.35)	(20, 5)	(0.55, 0.45)	0.001
30766.4	14584.9	C*S	(0.14, 0.1)	(0.65, 0.35)	(10, 5)	(0.95, 0.05)	0.001
31191.8	15076.3	C only	(0.14, 0.1)	(0.65, 0.35)	(10, 5)	(0.95, 0.05)	0.001
31188.3	15066	Random	(0.14, 0.1)	(0.65, 0.35)	(10, 5)	(0.95, 0.05)	0.001
30766.4	14587	S1C2	(0.14, 0.1)	(0.65, 0.35)	(10, 5)	(0.95, 0.05)	0.001
30766.4	14584.9	C1S2	(0.14, 0.1)	(0.65, 0.35)	(10, 5)	(0.95, 0.05)	0.001
31246.9	31246.9	Heuristic	(0.14, 0.1)	(0.65, 0.35)	(10, 5)	(0.95, 0.05)	0.001
30721.5	14571.1	C*S	(0.14, 0.1)	(0.65, 0.35)	(10, 5)	(0.85, 0.15)	0.001
31183.2	15058	C only	(0.14, 0.1)	(0.65, 0.35)	(10, 5)	(0.85, 0.15)	0.001
31178.9	15049.8	Random	(0.14, 0.1)	(0.65, 0.35)	(10, 5)	(0.85, 0.15)	0.001
30721.5	14574.6	S1C2	(0.14, 0.1)	(0.65, 0.35)	(10, 5)	(0.85, 0.15)	0.001
30721.5	14571.1	C1S2	(0.14, 0.1)	(0.65, 0.35)	(10, 5)	(0.85, 0.15)	0.001
32312.6	32312.6	Heuristic	(0.14, 0.1)	(0.65, 0.35)	(10, 5)	(0.85, 0.15)	0.001
30493.2	14444	C*S	(0.14, 0.1)	(0.65, 0.35)	(10, 5)	(0.75, 0.25)	0.001
30969.4	14945.6	C only	(0.14, 0.1)	(0.65, 0.35)	(10, 5)	(0.75, 0.25)	0.001
30983.2	14937.1	Random	(0.14, 0.1)	(0.65, 0.35)	(10, 5)	(0.75, 0.25)	0.001
30493.2	14446.7	S1C2	(0.14, 0.1)	(0.65, 0.35)	(10, 5)	(0.75, 0.25)	0.001
30493.2	14444	C1S2	(0.14, 0.1)	(0.65, 0.35)	(10, 5)	(0.75, 0.25)	0.001
30846.3	30846.3	Heuristic	(0.14, 0.1)	(0.65, 0.35)	(10, 5)	(0.75, 0.25)	0.001
30388.2	14416.3	C*S	(0.14, 0.1)	(0.65, 0.35)	(10, 5)	(0.65, 0.35)	0.001
30848.3	14906.3	C only	(0.14, 0.1)	(0.65, 0.35)	(10, 5)	(0.65, 0.35)	0.001
30882.7	14905.6	Random	(0.14, 0.1)	(0.65, 0.35)	(10, 5)	(0.65, 0.35)	0.001
30388.2	14413.5	S1C2	(0.14, 0.1)	(0.65, 0.35)	(10, 5)	(0.65, 0.35)	0.001
30388.2	14416.3	C1S2	(0.14, 0.1)	(0.65, 0.35)	(10, 5)	(0.65, 0.35)	0.001
31898.3	31898.3	Heuristic	(0.14, 0.1)	(0.65, 0.35)	(10, 5)	(0.65, 0.35)	0.001
30084.2	14321.3	C*S	(0.14, 0.1)	(0.65, 0.35)	(10, 5)	(0.55, 0.45)	0.001
30581.6	14820.9	C only	(0.14, 0.1)	(0.65, 0.35)	(10, 5)	(0.55, 0.45)	0.001
30765.6	14862.5	Random	(0.14, 0.1)	(0.65, 0.35)	(10, 5)	(0.55, 0.45)	0.001
30084.2	14300.4	S1C2	(0.14, 0.1)	(0.65, 0.35)	(10, 5)	(0.55, 0.45)	0.001
30084.2	14321.3	C1S2	(0.14, 0.1)	(0.65, 0.35)	(10, 5)	(0.55, 0.45)	0.001
31903.8	31903.8	Heuristic	(0.14, 0.1)	(0.65, 0.35)	(10, 5)	(0.55, 0.45)	0.001
30859.6	14164	C*S	(0.14, 0.1)	(0.55, 0.45)	(25, 15)	(0.95, 0.05)	0.001
31240.3	14635.8	C only	(0.14, 0.1)	(0.55, 0.45)	(25, 15)	(0.95, 0.05)	0.001
31233.6	14624.4	Random	(0.14, 0.1)	(0.55, 0.45)	(25, 15)	(0.95, 0.05)	0.001
30859.6	14165.4	S1C2	(0.14, 0.1)	(0.55, 0.45)	(25, 15)	(0.95, 0.05)	0.001
30859.6	14164	C1S2	(0.14, 0.1)	(0.55, 0.45)	(25, 15)	(0.95, 0.05)	0.001
31997	31997	Heuristic	(0.14, 0.1)	(0.55, 0.45)	(25, 15)	(0.95, 0.05)	0.001
30866.8	14171.7	C*S	(0.14, 0.1)	(0.55, 0.45)	(25, 15)	(0.85, 0.15)	0.001
31242.7	14636.2	C only	(0.14, 0.1)	(0.55, 0.45)	(25, 15)	(0.85, 0.15)	0.001
31235.8	14624.4	Random	(0.14, 0.1)	(0.55, 0.45)	(25, 15)	(0.85, 0.15)	0.001
30866.8	14173.9	S1C2	(0.14, 0.1)	(0.55, 0.45)	(25, 15)	(0.85, 0.15)	0.001
30866.8	14171.7	C1S2	(0.14, 0.1)	(0.55, 0.45)	(25, 15)	(0.85, 0.15)	0.001
31995.4	31995.4	Heuristic	(0.14, 0.1)	(0.55, 0.45)	(25, 15)	(0.85, 0.15)	0.001
30873.9	14183.3	C*S	(0.14, 0.1)	(0.55, 0.45)	(25, 15)	(0.75, 0.25)	0.001
31239	14631.5	C only	(0.14, 0.1)	(0.55, 0.45)	(25, 15)	(0.75, 0.25)	0.001
31249.6	14629.7	Random	(0.14, 0.1)	(0.55, 0.45)	(25, 15)	(0.75, 0.25)	0.001
30873.9	14183.6	S1C2	(0.14, 0.1)	(0.55, 0.45)	(25, 15)	(0.75, 0.25)	0.001
30873.9	14183.3	C1S2	(0.14, 0.1)	(0.55, 0.45)	(25, 15)	(0.75, 0.25)	0.001
32006.6	32006.6	Heuristic	(0.14, 0.1)	(0.55, 0.45)	(25, 15)	(0.75, 0.25)	0.001
30640	14071.2	C*S	(0.14, 0.1)	(0.55, 0.45)	(25, 15)	(0.65, 0.35)	0.001
31111.5	14575.1	C only	(0.14, 0.1)	(0.55, 0.45)	(25, 15)	(0.65, 0.35)	0.001
31249.6	14624	Random	(0.14, 0.1)	(0.55, 0.45)	(25, 15)	(0.65, 0.35)	0.001
30640	14063.5	S1C2	(0.14, 0.1)	(0.55, 0.45)	(25, 15)	(0.65, 0.35)	0.001
30640	14071.2	C1S2	(0.14, 0.1)	(0.55, 0.45)	(25, 15)	(0.65, 0.35)	0.001
31999.2	31999.2	Heuristic	(0.14, 0.1)	(0.55, 0.45)	(25, 15)	(0.65, 0.35)	0.001
30479.8	14047.2	C*S	(0.14, 0.1)	(0.55, 0.45)	(25, 15)	(0.55, 0.45)	0.001
30889.1	14512.6	C only	(0.14, 0.1)	(0.55, 0.45)	(25, 15)	(0.55, 0.45)	0.001
30895.7	14480.9	Random	(0.14, 0.1)	(0.55, 0.45)	(25, 15)	(0.55, 0.45)	0.001
30479.8	14019.3	S1C2	(0.14, 0.1)	(0.55, 0.45)	(25, 15)	(0.55, 0.45)	0.001
30479.8	14047.2	C1S2	(0.14, 0.1)	(0.55, 0.45)	(25, 15)	(0.55, 0.45)	0.001
31718	31718	Heuristic	(0.14, 0.1)	(0.55, 0.45)	(25, 15)	(0.55, 0.45)	0.001
30862.7	14163.3	C*S	(0.14, 0.1)	(0.55, 0.45)	(25, 10)	(0.95, 0.05)	0.001
31236	14630.1	C only	(0.14, 0.1)	(0.55, 0.45)	(25, 10)	(0.95, 0.05)	0.001
31240.2	14631.6	Random	(0.14, 0.1)	(0.55, 0.45)	(25, 10)	(0.95, 0.05)	0.001
30862.7	14164.6	S1C2	(0.14, 0.1)	(0.55, 0.45)	(25, 10)	(0.95, 0.05)	0.001
30862.7	14163.3	C1S2	(0.14, 0.1)	(0.55, 0.45)	(25, 10)	(0.95, 0.05)	0.001
31995.8	31995.8	Heuristic	(0.14, 0.1)	(0.55, 0.45)	(25, 10)	(0.95, 0.05)	0.001
30872.5	14170.4	C*S	(0.14, 0.1)	(0.55, 0.45)	(25, 10)	(0.85, 0.15)	0.001
31243.6	14630.2	C only	(0.14, 0.1)	(0.55, 0.45)	(25, 10)	(0.85, 0.15)	0.001
31242.9	14622.4	Random	(0.14, 0.1)	(0.55, 0.45)	(25, 10)	(0.85, 0.15)	0.001
30872.5	14172.4	S1C2	(0.14, 0.1)	(0.55, 0.45)	(25, 10)	(0.85, 0.15)	0.001
30872.5	14170.4	C1S2	(0.14, 0.1)	(0.55, 0.45)	(25, 10)	(0.85, 0.15)	0.001
31993.3	31993.3	Heuristic	(0.14, 0.1)	(0.55, 0.45)	(25, 10)	(0.85, 0.15)	0.001
30521.8	14005.6	C*S	(0.14, 0.1)	(0.55, 0.45)	(25, 10)	(0.75, 0.25)	0.001
30940.4	14505	C only	(0.14, 0.1)	(0.55, 0.45)	(25, 10)	(0.75, 0.25)	0.001
30952.1	14493.1	Random	(0.14, 0.1)	(0.55, 0.45)	(25, 10)	(0.75, 0.25)	0.001
30521.8	14005.9	S1C2	(0.14, 0.1)	(0.55, 0.45)	(25, 10)	(0.75, 0.25)	0.001
30521.8	14005.6	C1S2	(0.14, 0.1)	(0.55, 0.45)	(25, 10)	(0.75, 0.25)	0.001
31735.6	31735.6	Heuristic	(0.14, 0.1)	(0.55, 0.45)	(25, 10)	(0.75, 0.25)	0.001
30388.9	14004.8	C*S	(0.14, 0.1)	(0.55, 0.45)	(25, 10)	(0.65, 0.35)	0.001
30796.1	14493.9	C only	(0.14, 0.1)	(0.55, 0.45)	(25, 10)	(0.65, 0.35)	0.001
30803.5	14470.3	Random	(0.14, 0.1)	(0.55, 0.45)	(25, 10)	(0.65, 0.35)	0.001
30388.9	13995.8	S1C2	(0.14, 0.1)	(0.55, 0.45)	(25, 10)	(0.65, 0.35)	0.001
30388.9	14004.8	C1S2	(0.14, 0.1)	(0.55, 0.45)	(25, 10)	(0.65, 0.35)	0.001
30947.8	30947.8	Heuristic	(0.14, 0.1)	(0.55, 0.45)	(25, 10)	(0.65, 0.35)	0.001
30378.1	14021.9	C*S	(0.14, 0.1)	(0.55, 0.45)	(25, 10)	(0.55, 0.45)	0.001
30826.8	14493.8	C only	(0.14, 0.1)	(0.55, 0.45)	(25, 10)	(0.55, 0.45)	0.001
30812.4	14460.1	Random	(0.14, 0.1)	(0.55, 0.45)	(25, 10)	(0.55, 0.45)	0.001
30378.1	13993.7	S1C2	(0.14, 0.1)	(0.55, 0.45)	(25, 10)	(0.55, 0.45)	0.001
30378.1	14021.9	C1S2	(0.14, 0.1)	(0.55, 0.45)	(25, 10)	(0.55, 0.45)	0.001
31707.5	31707.5	Heuristic	(0.14, 0.1)	(0.55, 0.45)	(25, 10)	(0.55, 0.45)	0.001
30396	13965.6	C*S	(0.14, 0.1)	(0.55, 0.45)	(20, 10)	(0.95, 0.05)	0.001
30805.5	14475.6	C only	(0.14, 0.1)	(0.55, 0.45)	(20, 10)	(0.95, 0.05)	0.001
30812	14480.2	Random	(0.14, 0.1)	(0.55, 0.45)	(20, 10)	(0.95, 0.05)	0.001
30396	13966.4	S1C2	(0.14, 0.1)	(0.55, 0.45)	(20, 10)	(0.95, 0.05)	0.001
30396	13965.6	C1S2	(0.14, 0.1)	(0.55, 0.45)	(20, 10)	(0.95, 0.05)	0.001
30944.5	30944.5	Heuristic	(0.14, 0.1)	(0.55, 0.45)	(20, 10)	(0.95, 0.05)	0.001
30354.4	13965	C*S	(0.14, 0.1)	(0.55, 0.45)	(20, 10)	(0.85, 0.15)	0.001
30803.7	14470.7	C only	(0.14, 0.1)	(0.55, 0.45)	(20, 10)	(0.85, 0.15)	0.001
30800	14457.8	Random	(0.14, 0.1)	(0.55, 0.45)	(20, 10)	(0.85, 0.15)	0.001
30354.4	13967.7	S1C2	(0.14, 0.1)	(0.55, 0.45)	(20, 10)	(0.85, 0.15)	0.001
30354.4	13965	C1S2	(0.14, 0.1)	(0.55, 0.45)	(20, 10)	(0.85, 0.15)	0.001
31703.8	31703.8	Heuristic	(0.14, 0.1)	(0.55, 0.45)	(20, 10)	(0.85, 0.15)	0.001
30380.4	13966.7	C*S	(0.14, 0.1)	(0.55, 0.45)	(20, 10)	(0.75, 0.25)	0.001
30830.8	14471.9	C only	(0.14, 0.1)	(0.55, 0.45)	(20, 10)	(0.75, 0.25)	0.001
30829.2	14461.4	Random	(0.14, 0.1)	(0.55, 0.45)	(20, 10)	(0.75, 0.25)	0.001
30380.4	13965.3	S1C2	(0.14, 0.1)	(0.55, 0.45)	(20, 10)	(0.75, 0.25)	0.001
30380.4	13966.7	C1S2	(0.14, 0.1)	(0.55, 0.45)	(20, 10)	(0.75, 0.25)	0.001
30945.3	30945.3	Heuristic	(0.14, 0.1)	(0.55, 0.45)	(20, 10)	(0.75, 0.25)	0.001
30404.9	13981.4	C*S	(0.14, 0.1)	(0.55, 0.45)	(20, 10)	(0.65, 0.35)	0.001
30852.5	14477	C only	(0.14, 0.1)	(0.55, 0.45)	(20, 10)	(0.65, 0.35)	0.001
30855.1	14462.9	Random	(0.14, 0.1)	(0.55, 0.45)	(20, 10)	(0.65, 0.35)	0.001
30404.9	13973	S1C2	(0.14, 0.1)	(0.55, 0.45)	(20, 10)	(0.65, 0.35)	0.001
30404.9	13981.4	C1S2	(0.14, 0.1)	(0.55, 0.45)	(20, 10)	(0.65, 0.35)	0.001
31706.3	31706.3	Heuristic	(0.14, 0.1)	(0.55, 0.45)	(20, 10)	(0.65, 0.35)	0.001
30428.5	14005.1	C*S	(0.14, 0.1)	(0.55, 0.45)	(20, 10)	(0.55, 0.45)	0.001
30857.4	14469.9	C only	(0.14, 0.1)	(0.55, 0.45)	(20, 10)	(0.55, 0.45)	0.001
30863.4	14448.9	Random	(0.14, 0.1)	(0.55, 0.45)	(20, 10)	(0.55, 0.45)	0.001
30428.5	13977	S1C2	(0.14, 0.1)	(0.55, 0.45)	(20, 10)	(0.55, 0.45)	0.001
30428.5	14005.1	C1S2	(0.14, 0.1)	(0.55, 0.45)	(20, 10)	(0.55, 0.45)	0.001
31701.8	31701.8	Heuristic	(0.14, 0.1)	(0.55, 0.45)	(20, 10)	(0.55, 0.45)	0.001
30354.7	13960.4	C*S	(0.14, 0.1)	(0.55, 0.45)	(20, 5)	(0.95, 0.05)	0.001
30799.3	14475.4	C only	(0.14, 0.1)	(0.55, 0.45)	(20, 5)	(0.95, 0.05)	0.001
30799.2	14474.4	Random	(0.14, 0.1)	(0.55, 0.45)	(20, 5)	(0.95, 0.05)	0.001
30354.7	13962.3	S1C2	(0.14, 0.1)	(0.55, 0.45)	(20, 5)	(0.95, 0.05)	0.001
30354.7	13960.4	C1S2	(0.14, 0.1)	(0.55, 0.45)	(20, 5)	(0.95, 0.05)	0.001
31705.1	31705.1	Heuristic	(0.14, 0.1)	(0.55, 0.45)	(20, 5)	(0.95, 0.05)	0.001
30378.6	13956.3	C*S	(0.14, 0.1)	(0.55, 0.45)	(20, 5)	(0.85, 0.15)	0.001
30822.7	14459.5	C only	(0.14, 0.1)	(0.55, 0.45)	(20, 5)	(0.85, 0.15)	0.001
30823.1	14457.5	Random	(0.14, 0.1)	(0.55, 0.45)	(20, 5)	(0.85, 0.15)	0.001
30378.6	13959.1	S1C2	(0.14, 0.1)	(0.55, 0.45)	(20, 5)	(0.85, 0.15)	0.001
30378.6	13956.3	C1S2	(0.14, 0.1)	(0.55, 0.45)	(20, 5)	(0.85, 0.15)	0.001
31700.6	31700.6	Heuristic	(0.14, 0.1)	(0.55, 0.45)	(20, 5)	(0.85, 0.15)	0.001
30412.8	13958.4	C*S	(0.14, 0.1)	(0.55, 0.45)	(20, 5)	(0.75, 0.25)	0.001
30857.5	14462.3	C only	(0.14, 0.1)	(0.55, 0.45)	(20, 5)	(0.75, 0.25)	0.001
30851.9	14449.6	Random	(0.14, 0.1)	(0.55, 0.45)	(20, 5)	(0.75, 0.25)	0.001
30412.8	13958.7	S1C2	(0.14, 0.1)	(0.55, 0.45)	(20, 5)	(0.75, 0.25)	0.001
30412.8	13958.4	C1S2	(0.14, 0.1)	(0.55, 0.45)	(20, 5)	(0.75, 0.25)	0.001
31711.9	31711.9	Heuristic	(0.14, 0.1)	(0.55, 0.45)	(20, 5)	(0.75, 0.25)	0.001
30129	13817.5	C*S	(0.14, 0.1)	(0.55, 0.45)	(20, 5)	(0.65, 0.35)	0.001
30602	14339.3	C only	(0.14, 0.1)	(0.55, 0.45)	(20, 5)	(0.65, 0.35)	0.001
30636.8	14332	Random	(0.14, 0.1)	(0.55, 0.45)	(20, 5)	(0.65, 0.35)	0.001
30129	13807.4	S1C2	(0.14, 0.1)	(0.55, 0.45)	(20, 5)	(0.65, 0.35)	0.001
30129	13817.5	C1S2	(0.14, 0.1)	(0.55, 0.45)	(20, 5)	(0.65, 0.35)	0.001
31704.6	31704.6	Heuristic	(0.14, 0.1)	(0.55, 0.45)	(20, 5)	(0.65, 0.35)	0.001
29931.5	13810.1	C*S	(0.14, 0.1)	(0.55, 0.45)	(20, 5)	(0.55, 0.45)	0.001
30416	14322.2	C only	(0.14, 0.1)	(0.55, 0.45)	(20, 5)	(0.55, 0.45)	0.001
30423.4	14295.4	Random	(0.14, 0.1)	(0.55, 0.45)	(20, 5)	(0.55, 0.45)	0.001
29931.5	13778.6	S1C2	(0.14, 0.1)	(0.55, 0.45)	(20, 5)	(0.55, 0.45)	0.001
29931.5	13810.1	C1S2	(0.14, 0.1)	(0.55, 0.45)	(20, 5)	(0.55, 0.45)	0.001
31361.4	31361.4	Heuristic	(0.14, 0.1)	(0.55, 0.45)	(20, 5)	(0.55, 0.45)	0.001
29539.3	13518.4	C*S	(0.14, 0.1)	(0.55, 0.45)	(10, 5)	(0.95, 0.05)	0.001
30060.8	14115.5	C only	(0.14, 0.1)	(0.55, 0.45)	(10, 5)	(0.95, 0.05)	0.001
30068.6	14116.3	Random	(0.14, 0.1)	(0.55, 0.45)	(10, 5)	(0.95, 0.05)	0.001
29539.3	13520.3	S1C2	(0.14, 0.1)	(0.55, 0.45)	(10, 5)	(0.95, 0.05)	0.001
29539.3	13518.4	C1S2	(0.14, 0.1)	(0.55, 0.45)	(10, 5)	(0.95, 0.05)	0.001
29969.8	29969.8	Heuristic	(0.14, 0.1)	(0.55, 0.45)	(10, 5)	(0.95, 0.05)	0.001
29462.2	13506.3	C*S	(0.14, 0.1)	(0.55, 0.45)	(10, 5)	(0.85, 0.15)	0.001
30023	14101.7	C only	(0.14, 0.1)	(0.55, 0.45)	(10, 5)	(0.85, 0.15)	0.001
30018.5	14092.6	Random	(0.14, 0.1)	(0.55, 0.45)	(10, 5)	(0.85, 0.15)	0.001
29462.2	13508.5	S1C2	(0.14, 0.1)	(0.55, 0.45)	(10, 5)	(0.85, 0.15)	0.001
29462.2	13506.3	C1S2	(0.14, 0.1)	(0.55, 0.45)	(10, 5)	(0.85, 0.15)	0.001
31012.1	31012.1	Heuristic	(0.14, 0.1)	(0.55, 0.45)	(10, 5)	(0.85, 0.15)	0.001
29240.2	13386.9	C*S	(0.14, 0.1)	(0.55, 0.45)	(10, 5)	(0.75, 0.25)	0.001
29836.8	14006	C only	(0.14, 0.1)	(0.55, 0.45)	(10, 5)	(0.75, 0.25)	0.001
29855.6	14004.9	Random	(0.14, 0.1)	(0.55, 0.45)	(10, 5)	(0.75, 0.25)	0.001
29240.2	13385	S1C2	(0.14, 0.1)	(0.55, 0.45)	(10, 5)	(0.75, 0.25)	0.001
29240.2	13386.9	C1S2	(0.14, 0.1)	(0.55, 0.45)	(10, 5)	(0.75, 0.25)	0.001
29591.6	29591.6	Heuristic	(0.14, 0.1)	(0.55, 0.45)	(10, 5)	(0.75, 0.25)	0.001
29152	13366.8	C*S	(0.14, 0.1)	(0.55, 0.45)	(10, 5)	(0.65, 0.35)	0.001
29739.7	13975.1	C only	(0.14, 0.1)	(0.55, 0.45)	(10, 5)	(0.65, 0.35)	0.001
29748.2	13953.9	Random	(0.14, 0.1)	(0.55, 0.45)	(10, 5)	(0.65, 0.35)	0.001
29152	13352.8	S1C2	(0.14, 0.1)	(0.55, 0.45)	(10, 5)	(0.65, 0.35)	0.001
29152	13366.8	C1S2	(0.14, 0.1)	(0.55, 0.45)	(10, 5)	(0.65, 0.35)	0.001
30647.1	30647.1	Heuristic	(0.14, 0.1)	(0.55, 0.45)	(10, 5)	(0.65, 0.35)	0.001
28874.1	13284.8	C*S	(0.14, 0.1)	(0.55, 0.45)	(10, 5)	(0.55, 0.45)	0.001
29477.2	13897.9	C only	(0.14, 0.1)	(0.55, 0.45)	(10, 5)	(0.55, 0.45)	0.001
29654.1	13924	Random	(0.14, 0.1)	(0.55, 0.45)	(10, 5)	(0.55, 0.45)	0.001
28874.1	13241.8	S1C2	(0.14, 0.1)	(0.55, 0.45)	(10, 5)	(0.55, 0.45)	0.001
28874.1	13284.8	C1S2	(0.14, 0.1)	(0.55, 0.45)	(10, 5)	(0.55, 0.45)	0.001
30621.3	30621.3	Heuristic	(0.14, 0.1)	(0.55, 0.45)	(10, 5)	(0.55, 0.45)	0.001
42489.7	20646.5	C*S	(0.2, 0.07)	(0.95, 0.05)	(25, 15)	(0.95, 0.05)	0.001
42662.2	20765.8	C only	(0.2, 0.07)	(0.95, 0.05)	(25, 15)	(0.95, 0.05)	0.001
42669.8	20768	Random	(0.2, 0.07)	(0.95, 0.05)	(25, 15)	(0.95, 0.05)	0.001
42489.7	20646.5	S1C2	(0.2, 0.07)	(0.95, 0.05)	(25, 15)	(0.95, 0.05)	0.001
42489.7	20643.4	C1S2	(0.2, 0.07)	(0.95, 0.05)	(25, 15)	(0.95, 0.05)	0.001
44400.8	44400.8	Heuristic	(0.2, 0.07)	(0.95, 0.05)	(25, 15)	(0.95, 0.05)	0.001
42487.8	20650.7	C*S	(0.2, 0.07)	(0.95, 0.05)	(25, 15)	(0.85, 0.15)	0.001
42667.7	20776.8	C only	(0.2, 0.07)	(0.95, 0.05)	(25, 15)	(0.85, 0.15)	0.001
42663.7	20762.8	Random	(0.2, 0.07)	(0.95, 0.05)	(25, 15)	(0.85, 0.15)	0.001
42487.8	20650.7	S1C2	(0.2, 0.07)	(0.95, 0.05)	(25, 15)	(0.85, 0.15)	0.001
42487.8	20643.6	C1S2	(0.2, 0.07)	(0.95, 0.05)	(25, 15)	(0.85, 0.15)	0.001
44430.6	44430.6	Heuristic	(0.2, 0.07)	(0.95, 0.05)	(25, 15)	(0.85, 0.15)	0.001
42486.2	20658	C*S	(0.2, 0.07)	(0.95, 0.05)	(25, 15)	(0.75, 0.25)	0.001
42658.9	20775.6	C only	(0.2, 0.07)	(0.95, 0.05)	(25, 15)	(0.75, 0.25)	0.001
42671.7	20765.6	Random	(0.2, 0.07)	(0.95, 0.05)	(25, 15)	(0.75, 0.25)	0.001
42486.2	20658	S1C2	(0.2, 0.07)	(0.95, 0.05)	(25, 15)	(0.75, 0.25)	0.001
42486.2	20647.3	C1S2	(0.2, 0.07)	(0.95, 0.05)	(25, 15)	(0.75, 0.25)	0.001
43048.6	43048.6	Heuristic	(0.2, 0.07)	(0.95, 0.05)	(25, 15)	(0.75, 0.25)	0.001
42071.3	20471	C*S	(0.2, 0.07)	(0.95, 0.05)	(25, 15)	(0.65, 0.35)	0.001
42271	20600.6	C only	(0.2, 0.07)	(0.95, 0.05)	(25, 15)	(0.65, 0.35)	0.001
42301.2	20582.5	Random	(0.2, 0.07)	(0.95, 0.05)	(25, 15)	(0.65, 0.35)	0.001
42071.3	20471	S1C2	(0.2, 0.07)	(0.95, 0.05)	(25, 15)	(0.65, 0.35)	0.001
42071.3	20456.1	C1S2	(0.2, 0.07)	(0.95, 0.05)	(25, 15)	(0.65, 0.35)	0.001
43070.6	43070.6	Heuristic	(0.2, 0.07)	(0.95, 0.05)	(25, 15)	(0.65, 0.35)	0.001
42002.1	20467.6	C*S	(0.2, 0.07)	(0.95, 0.05)	(25, 15)	(0.55, 0.45)	0.001
42215.8	20594.3	C only	(0.2, 0.07)	(0.95, 0.05)	(25, 15)	(0.55, 0.45)	0.001
42223.7	20565.1	Random	(0.2, 0.07)	(0.95, 0.05)	(25, 15)	(0.55, 0.45)	0.001
42002.1	20467.6	S1C2	(0.2, 0.07)	(0.95, 0.05)	(25, 15)	(0.55, 0.45)	0.001
42002.1	20452.1	C1S2	(0.2, 0.07)	(0.95, 0.05)	(25, 15)	(0.55, 0.45)	0.001
42555.3	42555.3	Heuristic	(0.2, 0.07)	(0.95, 0.05)	(25, 15)	(0.55, 0.45)	0.001
42488.5	20645.4	C*S	(0.2, 0.07)	(0.95, 0.05)	(25, 10)	(0.95, 0.05)	0.001
42668	20771	C only	(0.2, 0.07)	(0.95, 0.05)	(25, 10)	(0.95, 0.05)	0.001
42663.4	20762.7	Random	(0.2, 0.07)	(0.95, 0.05)	(25, 10)	(0.95, 0.05)	0.001
42488.5	20645.4	S1C2	(0.2, 0.07)	(0.95, 0.05)	(25, 10)	(0.95, 0.05)	0.001
42488.5	20642.3	C1S2	(0.2, 0.07)	(0.95, 0.05)	(25, 10)	(0.95, 0.05)	0.001
43339.4	43339.4	Heuristic	(0.2, 0.07)	(0.95, 0.05)	(25, 10)	(0.95, 0.05)	0.001
42485.6	20648.7	C*S	(0.2, 0.07)	(0.95, 0.05)	(25, 10)	(0.85, 0.15)	0.001
42656.1	20767.6	C only	(0.2, 0.07)	(0.95, 0.05)	(25, 10)	(0.85, 0.15)	0.001
42668.9	20763.9	Random	(0.2, 0.07)	(0.95, 0.05)	(25, 10)	(0.85, 0.15)	0.001
42485.6	20648.7	S1C2	(0.2, 0.07)	(0.95, 0.05)	(25, 10)	(0.85, 0.15)	0.001
42485.6	20641.5	C1S2	(0.2, 0.07)	(0.95, 0.05)	(25, 10)	(0.85, 0.15)	0.001
43047.8	43047.8	Heuristic	(0.2, 0.07)	(0.95, 0.05)	(25, 10)	(0.85, 0.15)	0.001
42002.2	20450.9	C*S	(0.2, 0.07)	(0.95, 0.05)	(25, 10)	(0.75, 0.25)	0.001
42224.3	20585.3	C only	(0.2, 0.07)	(0.95, 0.05)	(25, 10)	(0.75, 0.25)	0.001
42216.2	20566.2	Random	(0.2, 0.07)	(0.95, 0.05)	(25, 10)	(0.75, 0.25)	0.001
42002.2	20450.9	S1C2	(0.2, 0.07)	(0.95, 0.05)	(25, 10)	(0.75, 0.25)	0.001
42002.2	20439.9	C1S2	(0.2, 0.07)	(0.95, 0.05)	(25, 10)	(0.75, 0.25)	0.001
42564.3	42564.3	Heuristic	(0.2, 0.07)	(0.95, 0.05)	(25, 10)	(0.75, 0.25)	0.001
41993.2	20436.5	C*S	(0.2, 0.07)	(0.95, 0.05)	(25, 10)	(0.65, 0.35)	0.001
42209.2	20568.5	C only	(0.2, 0.07)	(0.95, 0.05)	(25, 10)	(0.65, 0.35)	0.001
42207.9	20546.7	Random	(0.2, 0.07)	(0.95, 0.05)	(25, 10)	(0.65, 0.35)	0.001
41993.2	20436.5	S1C2	(0.2, 0.07)	(0.95, 0.05)	(25, 10)	(0.65, 0.35)	0.001
41993.2	20422.1	C1S2	(0.2, 0.07)	(0.95, 0.05)	(25, 10)	(0.65, 0.35)	0.001
42497	42497	Heuristic	(0.2, 0.07)	(0.95, 0.05)	(25, 10)	(0.65, 0.35)	0.001
41987.8	20430.3	C*S	(0.2, 0.07)	(0.95, 0.05)	(25, 10)	(0.55, 0.45)	0.001
42195.3	20558.3	C only	(0.2, 0.07)	(0.95, 0.05)	(25, 10)	(0.55, 0.45)	0.001
42203.3	20529.1	Random	(0.2, 0.07)	(0.95, 0.05)	(25, 10)	(0.55, 0.45)	0.001
41987.8	20430.3	S1C2	(0.2, 0.07)	(0.95, 0.05)	(25, 10)	(0.55, 0.45)	0.001
41987.8	20414.9	C1S2	(0.2, 0.07)	(0.95, 0.05)	(25, 10)	(0.55, 0.45)	0.001
44090.9	44090.9	Heuristic	(0.2, 0.07)	(0.95, 0.05)	(25, 10)	(0.55, 0.45)	0.001
41991.4	20410.8	C*S	(0.2, 0.07)	(0.95, 0.05)	(20, 10)	(0.95, 0.05)	0.001
42208.7	20548.5	C only	(0.2, 0.07)	(0.95, 0.05)	(20, 10)	(0.95, 0.05)	0.001
42207.2	20545.7	Random	(0.2, 0.07)	(0.95, 0.05)	(20, 10)	(0.95, 0.05)	0.001
41991.4	20410.8	S1C2	(0.2, 0.07)	(0.95, 0.05)	(20, 10)	(0.95, 0.05)	0.001
41991.4	20407.9	C1S2	(0.2, 0.07)	(0.95, 0.05)	(20, 10)	(0.95, 0.05)	0.001
42783.3	42783.3	Heuristic	(0.2, 0.07)	(0.95, 0.05)	(20, 10)	(0.95, 0.05)	0.001
41987.1	20403.3	C*S	(0.2, 0.07)	(0.95, 0.05)	(20, 10)	(0.85, 0.15)	0.001
42223.9	20553.7	C only	(0.2, 0.07)	(0.95, 0.05)	(20, 10)	(0.85, 0.15)	0.001
42205	20533	Random	(0.2, 0.07)	(0.95, 0.05)	(20, 10)	(0.85, 0.15)	0.001
41987.1	20403.3	S1C2	(0.2, 0.07)	(0.95, 0.05)	(20, 10)	(0.85, 0.15)	0.001
41987.1	20396.7	C1S2	(0.2, 0.07)	(0.95, 0.05)	(20, 10)	(0.85, 0.15)	0.001
43033.8	43033.8	Heuristic	(0.2, 0.07)	(0.95, 0.05)	(20, 10)	(0.85, 0.15)	0.001
41984.2	20399.5	C*S	(0.2, 0.07)	(0.95, 0.05)	(20, 10)	(0.75, 0.25)	0.001
42197.7	20536.4	C only	(0.2, 0.07)	(0.95, 0.05)	(20, 10)	(0.75, 0.25)	0.001
42190.9	20515.1	Random	(0.2, 0.07)	(0.95, 0.05)	(20, 10)	(0.75, 0.25)	0.001
41984.2	20399.5	S1C2	(0.2, 0.07)	(0.95, 0.05)	(20, 10)	(0.75, 0.25)	0.001
41984.2	20388.3	C1S2	(0.2, 0.07)	(0.95, 0.05)	(20, 10)	(0.75, 0.25)	0.001
43319.7	43319.7	Heuristic	(0.2, 0.07)	(0.95, 0.05)	(20, 10)	(0.75, 0.25)	0.001
41982.5	20401.5	C*S	(0.2, 0.07)	(0.95, 0.05)	(20, 10)	(0.65, 0.35)	0.001
42187.6	20530.6	C only	(0.2, 0.07)	(0.95, 0.05)	(20, 10)	(0.65, 0.35)	0.001
42188.2	20507.6	Random	(0.2, 0.07)	(0.95, 0.05)	(20, 10)	(0.65, 0.35)	0.001
41982.5	20401.5	S1C2	(0.2, 0.07)	(0.95, 0.05)	(20, 10)	(0.65, 0.35)	0.001
41982.5	20387.1	C1S2	(0.2, 0.07)	(0.95, 0.05)	(20, 10)	(0.65, 0.35)	0.001
42407.7	42407.7	Heuristic	(0.2, 0.07)	(0.95, 0.05)	(20, 10)	(0.65, 0.35)	0.001
41982.2	20406.8	C*S	(0.2, 0.07)	(0.95, 0.05)	(20, 10)	(0.55, 0.45)	0.001
42179.1	20531.5	C only	(0.2, 0.07)	(0.95, 0.05)	(20, 10)	(0.55, 0.45)	0.001
42186.7	20500	Random	(0.2, 0.07)	(0.95, 0.05)	(20, 10)	(0.55, 0.45)	0.001
41982.2	20406.8	S1C2	(0.2, 0.07)	(0.95, 0.05)	(20, 10)	(0.55, 0.45)	0.001
41982.2	20391.3	C1S2	(0.2, 0.07)	(0.95, 0.05)	(20, 10)	(0.55, 0.45)	0.001
42386.1	42386.1	Heuristic	(0.2, 0.07)	(0.95, 0.05)	(20, 10)	(0.55, 0.45)	0.001
41988.7	20400.5	C*S	(0.2, 0.07)	(0.95, 0.05)	(20, 5)	(0.95, 0.05)	0.001
42213.2	20546	C only	(0.2, 0.07)	(0.95, 0.05)	(20, 5)	(0.95, 0.05)	0.001
42196.8	20533.3	Random	(0.2, 0.07)	(0.95, 0.05)	(20, 5)	(0.95, 0.05)	0.001
41988.7	20403.3	S1C2	(0.2, 0.07)	(0.95, 0.05)	(20, 5)	(0.95, 0.05)	0.001
41988.7	20400.5	C1S2	(0.2, 0.07)	(0.95, 0.05)	(20, 5)	(0.95, 0.05)	0.001
42827.1	42827.1	Heuristic	(0.2, 0.07)	(0.95, 0.05)	(20, 5)	(0.95, 0.05)	0.001
41983.4	20384.5	C*S	(0.2, 0.07)	(0.95, 0.05)	(20, 5)	(0.85, 0.15)	0.001
42196.9	20528	C only	(0.2, 0.07)	(0.95, 0.05)	(20, 5)	(0.85, 0.15)	0.001
42187.8	20514.8	Random	(0.2, 0.07)	(0.95, 0.05)	(20, 5)	(0.85, 0.15)	0.001
41983.4	20391.5	S1C2	(0.2, 0.07)	(0.95, 0.05)	(20, 5)	(0.85, 0.15)	0.001
41983.4	20384.5	C1S2	(0.2, 0.07)	(0.95, 0.05)	(20, 5)	(0.85, 0.15)	0.001
42425	42425	Heuristic	(0.2, 0.07)	(0.95, 0.05)	(20, 5)	(0.85, 0.15)	0.001
41980.6	20374.1	C*S	(0.2, 0.07)	(0.95, 0.05)	(20, 5)	(0.75, 0.25)	0.001
42187.8	20518.4	C only	(0.2, 0.07)	(0.95, 0.05)	(20, 5)	(0.75, 0.25)	0.001
42184.7	20499.7	Random	(0.2, 0.07)	(0.95, 0.05)	(20, 5)	(0.75, 0.25)	0.001
41980.6	20385.2	S1C2	(0.2, 0.07)	(0.95, 0.05)	(20, 5)	(0.75, 0.25)	0.001
41980.6	20374.1	C1S2	(0.2, 0.07)	(0.95, 0.05)	(20, 5)	(0.75, 0.25)	0.001
42401.5	42401.5	Heuristic	(0.2, 0.07)	(0.95, 0.05)	(20, 5)	(0.75, 0.25)	0.001
41485	20187.3	C*S	(0.2, 0.07)	(0.95, 0.05)	(20, 5)	(0.65, 0.35)	0.001
41707.9	20346.1	C only	(0.2, 0.07)	(0.95, 0.05)	(20, 5)	(0.65, 0.35)	0.001
41772.8	20326.3	Random	(0.2, 0.07)	(0.95, 0.05)	(20, 5)	(0.65, 0.35)	0.001
41485	20202	S1C2	(0.2, 0.07)	(0.95, 0.05)	(20, 5)	(0.65, 0.35)	0.001
41485	20187.3	C1S2	(0.2, 0.07)	(0.95, 0.05)	(20, 5)	(0.65, 0.35)	0.001
42445.3	42445.3	Heuristic	(0.2, 0.07)	(0.95, 0.05)	(20, 5)	(0.65, 0.35)	0.001
41430.7	20149.2	C*S	(0.2, 0.07)	(0.95, 0.05)	(20, 5)	(0.55, 0.45)	0.001
41673.4	20309.5	C only	(0.2, 0.07)	(0.95, 0.05)	(20, 5)	(0.55, 0.45)	0.001
41670	20275.3	Random	(0.2, 0.07)	(0.95, 0.05)	(20, 5)	(0.55, 0.45)	0.001
41430.7	20164.5	S1C2	(0.2, 0.07)	(0.95, 0.05)	(20, 5)	(0.55, 0.45)	0.001
41430.7	20149.2	C1S2	(0.2, 0.07)	(0.95, 0.05)	(20, 5)	(0.55, 0.45)	0.001
41908.7	41908.7	Heuristic	(0.2, 0.07)	(0.95, 0.05)	(20, 5)	(0.55, 0.45)	0.001
40841	19850.7	C*S	(0.2, 0.07)	(0.95, 0.05)	(10, 5)	(0.95, 0.05)	0.001
41108.9	20017.5	C only	(0.2, 0.07)	(0.95, 0.05)	(10, 5)	(0.95, 0.05)	0.001
41101.6	20008.7	Random	(0.2, 0.07)	(0.95, 0.05)	(10, 5)	(0.95, 0.05)	0.001
40841	19850.7	S1C2	(0.2, 0.07)	(0.95, 0.05)	(10, 5)	(0.95, 0.05)	0.001
40841	19847.9	C1S2	(0.2, 0.07)	(0.95, 0.05)	(10, 5)	(0.95, 0.05)	0.001
41560.3	41560.3	Heuristic	(0.2, 0.07)	(0.95, 0.05)	(10, 5)	(0.95, 0.05)	0.001
40830.1	19814.9	C*S	(0.2, 0.07)	(0.95, 0.05)	(10, 5)	(0.85, 0.15)	0.001
41104.5	19982	C only	(0.2, 0.07)	(0.95, 0.05)	(10, 5)	(0.85, 0.15)	0.001
41124.2	19984.1	Random	(0.2, 0.07)	(0.95, 0.05)	(10, 5)	(0.85, 0.15)	0.001
40830.1	19814.9	S1C2	(0.2, 0.07)	(0.95, 0.05)	(10, 5)	(0.85, 0.15)	0.001
40830.1	19807.5	C1S2	(0.2, 0.07)	(0.95, 0.05)	(10, 5)	(0.85, 0.15)	0.001
41833.7	41833.7	Heuristic	(0.2, 0.07)	(0.95, 0.05)	(10, 5)	(0.85, 0.15)	0.001
40396.6	19665.8	C*S	(0.2, 0.07)	(0.95, 0.05)	(10, 5)	(0.75, 0.25)	0.001
40669.7	19836.1	C only	(0.2, 0.07)	(0.95, 0.05)	(10, 5)	(0.75, 0.25)	0.001
40700.6	19823	Random	(0.2, 0.07)	(0.95, 0.05)	(10, 5)	(0.75, 0.25)	0.001
40396.6	19665.8	S1C2	(0.2, 0.07)	(0.95, 0.05)	(10, 5)	(0.75, 0.25)	0.001
40396.6	19654.1	C1S2	(0.2, 0.07)	(0.95, 0.05)	(10, 5)	(0.75, 0.25)	0.001
41499.5	41499.5	Heuristic	(0.2, 0.07)	(0.95, 0.05)	(10, 5)	(0.75, 0.25)	0.001
40210.9	19623.7	C*S	(0.2, 0.07)	(0.95, 0.05)	(10, 5)	(0.65, 0.35)	0.001
40515.3	19798.7	C only	(0.2, 0.07)	(0.95, 0.05)	(10, 5)	(0.65, 0.35)	0.001
40492.6	19772.9	Random	(0.2, 0.07)	(0.95, 0.05)	(10, 5)	(0.65, 0.35)	0.001
40210.9	19623.7	S1C2	(0.2, 0.07)	(0.95, 0.05)	(10, 5)	(0.65, 0.35)	0.001
40210.9	19608.9	C1S2	(0.2, 0.07)	(0.95, 0.05)	(10, 5)	(0.65, 0.35)	0.001
40648.5	40648.5	Heuristic	(0.2, 0.07)	(0.95, 0.05)	(10, 5)	(0.65, 0.35)	0.001
39929.6	19473.2	C*S	(0.2, 0.07)	(0.95, 0.05)	(10, 5)	(0.55, 0.45)	0.001
40248.6	19660.5	C only	(0.2, 0.07)	(0.95, 0.05)	(10, 5)	(0.55, 0.45)	0.001
40304.3	19634.7	Random	(0.2, 0.07)	(0.95, 0.05)	(10, 5)	(0.55, 0.45)	0.001
39929.6	19473.2	S1C2	(0.2, 0.07)	(0.95, 0.05)	(10, 5)	(0.55, 0.45)	0.001
39929.6	19458.4	C1S2	(0.2, 0.07)	(0.95, 0.05)	(10, 5)	(0.55, 0.45)	0.001
40231.8	40231.8	Heuristic	(0.2, 0.07)	(0.95, 0.05)	(10, 5)	(0.55, 0.45)	0.001
39696.6	19126.8	C*S	(0.2, 0.07)	(0.85, 0.15)	(25, 15)	(0.95, 0.05)	0.001
40050.6	19371.3	C only	(0.2, 0.07)	(0.85, 0.15)	(25, 15)	(0.95, 0.05)	0.001
40048.7	19363.4	Random	(0.2, 0.07)	(0.85, 0.15)	(25, 15)	(0.95, 0.05)	0.001
39696.6	19126.8	S1C2	(0.2, 0.07)	(0.85, 0.15)	(25, 15)	(0.95, 0.05)	0.001
39696.6	19120.8	C1S2	(0.2, 0.07)	(0.85, 0.15)	(25, 15)	(0.95, 0.05)	0.001
41644.1	41644.1	Heuristic	(0.2, 0.07)	(0.85, 0.15)	(25, 15)	(0.95, 0.05)	0.001
39693.3	19132.6	C*S	(0.2, 0.07)	(0.85, 0.15)	(25, 15)	(0.85, 0.15)	0.001
40039.3	19369.7	C only	(0.2, 0.07)	(0.85, 0.15)	(25, 15)	(0.85, 0.15)	0.001
40061.5	19374.9	Random	(0.2, 0.07)	(0.85, 0.15)	(25, 15)	(0.85, 0.15)	0.001
39693.3	19132.6	S1C2	(0.2, 0.07)	(0.85, 0.15)	(25, 15)	(0.85, 0.15)	0.001
39693.3	19119.8	C1S2	(0.2, 0.07)	(0.85, 0.15)	(25, 15)	(0.85, 0.15)	0.001
41736.5	41736.5	Heuristic	(0.2, 0.07)	(0.85, 0.15)	(25, 15)	(0.85, 0.15)	0.001
39690.4	19140.6	C*S	(0.2, 0.07)	(0.85, 0.15)	(25, 15)	(0.75, 0.25)	0.001
40041.3	19378.3	C only	(0.2, 0.07)	(0.85, 0.15)	(25, 15)	(0.75, 0.25)	0.001
40037.8	19362.2	Random	(0.2, 0.07)	(0.85, 0.15)	(25, 15)	(0.75, 0.25)	0.001
39690.4	19140.6	S1C2	(0.2, 0.07)	(0.85, 0.15)	(25, 15)	(0.75, 0.25)	0.001
39690.4	19120.8	C1S2	(0.2, 0.07)	(0.85, 0.15)	(25, 15)	(0.75, 0.25)	0.001
41687.2	41687.2	Heuristic	(0.2, 0.07)	(0.85, 0.15)	(25, 15)	(0.75, 0.25)	0.001
39283.9	18957.4	C*S	(0.2, 0.07)	(0.85, 0.15)	(25, 15)	(0.65, 0.35)	0.001
39690.2	19211.7	C only	(0.2, 0.07)	(0.85, 0.15)	(25, 15)	(0.65, 0.35)	0.001
39754	19221.3	Random	(0.2, 0.07)	(0.85, 0.15)	(25, 15)	(0.65, 0.35)	0.001
39283.9	18957.4	S1C2	(0.2, 0.07)	(0.85, 0.15)	(25, 15)	(0.65, 0.35)	0.001
39283.9	18930.5	C1S2	(0.2, 0.07)	(0.85, 0.15)	(25, 15)	(0.65, 0.35)	0.001
39845.6	39845.6	Heuristic	(0.2, 0.07)	(0.85, 0.15)	(25, 15)	(0.65, 0.35)	0.001
39247.9	18953.2	C*S	(0.2, 0.07)	(0.85, 0.15)	(25, 15)	(0.55, 0.45)	0.001
39689	19214.4	C only	(0.2, 0.07)	(0.85, 0.15)	(25, 15)	(0.55, 0.45)	0.001
39671.4	19174.3	Random	(0.2, 0.07)	(0.85, 0.15)	(25, 15)	(0.55, 0.45)	0.001
39247.9	18953.2	S1C2	(0.2, 0.07)	(0.85, 0.15)	(25, 15)	(0.55, 0.45)	0.001
39247.9	18925.6	C1S2	(0.2, 0.07)	(0.85, 0.15)	(25, 15)	(0.55, 0.45)	0.001
39804.3	39804.3	Heuristic	(0.2, 0.07)	(0.85, 0.15)	(25, 15)	(0.55, 0.45)	0.001
39694.6	19125.7	C*S	(0.2, 0.07)	(0.85, 0.15)	(25, 10)	(0.95, 0.05)	0.001
40037.6	19364.9	C only	(0.2, 0.07)	(0.85, 0.15)	(25, 10)	(0.95, 0.05)	0.001
40040.7	19362.6	Random	(0.2, 0.07)	(0.85, 0.15)	(25, 10)	(0.95, 0.05)	0.001
39694.6	19125.7	S1C2	(0.2, 0.07)	(0.85, 0.15)	(25, 10)	(0.95, 0.05)	0.001
39694.6	19119.7	C1S2	(0.2, 0.07)	(0.85, 0.15)	(25, 10)	(0.95, 0.05)	0.001
41654.3	41654.3	Heuristic	(0.2, 0.07)	(0.85, 0.15)	(25, 10)	(0.95, 0.05)	0.001
39689.7	19130.6	C*S	(0.2, 0.07)	(0.85, 0.15)	(25, 10)	(0.85, 0.15)	0.001
40047.7	19380.4	C only	(0.2, 0.07)	(0.85, 0.15)	(25, 10)	(0.85, 0.15)	0.001
40039.6	19365.8	Random	(0.2, 0.07)	(0.85, 0.15)	(25, 10)	(0.85, 0.15)	0.001
39689.7	19130.6	S1C2	(0.2, 0.07)	(0.85, 0.15)	(25, 10)	(0.85, 0.15)	0.001
39689.7	19117.8	C1S2	(0.2, 0.07)	(0.85, 0.15)	(25, 10)	(0.85, 0.15)	0.001
40302.8	40302.8	Heuristic	(0.2, 0.07)	(0.85, 0.15)	(25, 10)	(0.85, 0.15)	0.001
39251.2	18935.2	C*S	(0.2, 0.07)	(0.85, 0.15)	(25, 10)	(0.75, 0.25)	0.001
39675.1	19194.1	C only	(0.2, 0.07)	(0.85, 0.15)	(25, 10)	(0.75, 0.25)	0.001
39674.5	19178.9	Random	(0.2, 0.07)	(0.85, 0.15)	(25, 10)	(0.75, 0.25)	0.001
39251.2	18935.2	S1C2	(0.2, 0.07)	(0.85, 0.15)	(25, 10)	(0.75, 0.25)	0.001
39251.2	18914.9	C1S2	(0.2, 0.07)	(0.85, 0.15)	(25, 10)	(0.75, 0.25)	0.001
41497.7	41497.7	Heuristic	(0.2, 0.07)	(0.85, 0.15)	(25, 10)	(0.75, 0.25)	0.001
39231.5	18923.8	C*S	(0.2, 0.07)	(0.85, 0.15)	(25, 10)	(0.65, 0.35)	0.001
39661.7	19185.5	C only	(0.2, 0.07)	(0.85, 0.15)	(25, 10)	(0.65, 0.35)	0.001
39669.9	19169.2	Random	(0.2, 0.07)	(0.85, 0.15)	(25, 10)	(0.65, 0.35)	0.001
39231.5	18923.8	S1C2	(0.2, 0.07)	(0.85, 0.15)	(25, 10)	(0.65, 0.35)	0.001
39231.5	18896.7	C1S2	(0.2, 0.07)	(0.85, 0.15)	(25, 10)	(0.65, 0.35)	0.001
39737.1	39737.1	Heuristic	(0.2, 0.07)	(0.85, 0.15)	(25, 10)	(0.65, 0.35)	0.001
39216.9	18919.6	C*S	(0.2, 0.07)	(0.85, 0.15)	(25, 10)	(0.55, 0.45)	0.001
39630.5	19170.3	C only	(0.2, 0.07)	(0.85, 0.15)	(25, 10)	(0.55, 0.45)	0.001
39633.5	19144.1	Random	(0.2, 0.07)	(0.85, 0.15)	(25, 10)	(0.55, 0.45)	0.001
39216.9	18919.6	S1C2	(0.2, 0.07)	(0.85, 0.15)	(25, 10)	(0.55, 0.45)	0.001
39216.9	18891.3	C1S2	(0.2, 0.07)	(0.85, 0.15)	(25, 10)	(0.55, 0.45)	0.001
41369.2	41369.2	Heuristic	(0.2, 0.07)	(0.85, 0.15)	(25, 10)	(0.55, 0.45)	0.001
39230	18895.1	C*S	(0.2, 0.07)	(0.85, 0.15)	(20, 10)	(0.95, 0.05)	0.001
39653.1	19164	C only	(0.2, 0.07)	(0.85, 0.15)	(20, 10)	(0.95, 0.05)	0.001
39655.2	19161.5	Random	(0.2, 0.07)	(0.85, 0.15)	(20, 10)	(0.95, 0.05)	0.001
39230	18895.1	S1C2	(0.2, 0.07)	(0.85, 0.15)	(20, 10)	(0.95, 0.05)	0.001
39230	18888.9	C1S2	(0.2, 0.07)	(0.85, 0.15)	(20, 10)	(0.95, 0.05)	0.001
41406.3	41406.3	Heuristic	(0.2, 0.07)	(0.85, 0.15)	(20, 10)	(0.95, 0.05)	0.001
39219.3	18889.6	C*S	(0.2, 0.07)	(0.85, 0.15)	(20, 10)	(0.85, 0.15)	0.001
39623.9	19148.2	C only	(0.2, 0.07)	(0.85, 0.15)	(20, 10)	(0.85, 0.15)	0.001
39639.9	19148.6	Random	(0.2, 0.07)	(0.85, 0.15)	(20, 10)	(0.85, 0.15)	0.001
39219.3	18889.6	S1C2	(0.2, 0.07)	(0.85, 0.15)	(20, 10)	(0.85, 0.15)	0.001
39219.3	18876.1	C1S2	(0.2, 0.07)	(0.85, 0.15)	(20, 10)	(0.85, 0.15)	0.001
41074.7	41074.7	Heuristic	(0.2, 0.07)	(0.85, 0.15)	(20, 10)	(0.85, 0.15)	0.001
39210.5	18888	C*S	(0.2, 0.07)	(0.85, 0.15)	(20, 10)	(0.75, 0.25)	0.001
39625.7	19149.6	C only	(0.2, 0.07)	(0.85, 0.15)	(20, 10)	(0.75, 0.25)	0.001
39612.9	19129.3	Random	(0.2, 0.07)	(0.85, 0.15)	(20, 10)	(0.75, 0.25)	0.001
39210.5	18888	S1C2	(0.2, 0.07)	(0.85, 0.15)	(20, 10)	(0.75, 0.25)	0.001
39210.5	18866.9	C1S2	(0.2, 0.07)	(0.85, 0.15)	(20, 10)	(0.75, 0.25)	0.001
39653.7	39653.7	Heuristic	(0.2, 0.07)	(0.85, 0.15)	(20, 10)	(0.75, 0.25)	0.001
39203.7	18887.6	C*S	(0.2, 0.07)	(0.85, 0.15)	(20, 10)	(0.65, 0.35)	0.001
39615.7	19149.2	C only	(0.2, 0.07)	(0.85, 0.15)	(20, 10)	(0.65, 0.35)	0.001
39624.1	19133.4	Random	(0.2, 0.07)	(0.85, 0.15)	(20, 10)	(0.65, 0.35)	0.001
39203.7	18887.6	S1C2	(0.2, 0.07)	(0.85, 0.15)	(20, 10)	(0.65, 0.35)	0.001
39203.7	18859.9	C1S2	(0.2, 0.07)	(0.85, 0.15)	(20, 10)	(0.65, 0.35)	0.001
41302.8	41302.8	Heuristic	(0.2, 0.07)	(0.85, 0.15)	(20, 10)	(0.65, 0.35)	0.001
39198.9	18893.8	C*S	(0.2, 0.07)	(0.85, 0.15)	(20, 10)	(0.55, 0.45)	0.001
39598.2	19146.9	C only	(0.2, 0.07)	(0.85, 0.15)	(20, 10)	(0.55, 0.45)	0.001
39594	19113.3	Random	(0.2, 0.07)	(0.85, 0.15)	(20, 10)	(0.55, 0.45)	0.001
39198.9	18893.8	S1C2	(0.2, 0.07)	(0.85, 0.15)	(20, 10)	(0.55, 0.45)	0.001
39198.9	18865.6	C1S2	(0.2, 0.07)	(0.85, 0.15)	(20, 10)	(0.55, 0.45)	0.001
39663.7	39663.7	Heuristic	(0.2, 0.07)	(0.85, 0.15)	(20, 10)	(0.55, 0.45)	0.001
39224	18881.9	C*S	(0.2, 0.07)	(0.85, 0.15)	(20, 5)	(0.95, 0.05)	0.001
39652.7	19163.3	C only	(0.2, 0.07)	(0.85, 0.15)	(20, 5)	(0.95, 0.05)	0.001
39638.6	19149.6	Random	(0.2, 0.07)	(0.85, 0.15)	(20, 5)	(0.95, 0.05)	0.001
39224	18888.1	S1C2	(0.2, 0.07)	(0.85, 0.15)	(20, 5)	(0.95, 0.05)	0.001
39224	18881.9	C1S2	(0.2, 0.07)	(0.85, 0.15)	(20, 5)	(0.95, 0.05)	0.001
39816.8	39816.8	Heuristic	(0.2, 0.07)	(0.85, 0.15)	(20, 5)	(0.95, 0.05)	0.001
39209.6	18864.6	C*S	(0.2, 0.07)	(0.85, 0.15)	(20, 5)	(0.85, 0.15)	0.001
39640.4	19152	C only	(0.2, 0.07)	(0.85, 0.15)	(20, 5)	(0.85, 0.15)	0.001
39634.8	19139.9	Random	(0.2, 0.07)	(0.85, 0.15)	(20, 5)	(0.85, 0.15)	0.001
39209.6	18878.1	S1C2	(0.2, 0.07)	(0.85, 0.15)	(20, 5)	(0.85, 0.15)	0.001
39209.6	18864.6	C1S2	(0.2, 0.07)	(0.85, 0.15)	(20, 5)	(0.85, 0.15)	0.001
39652.8	39652.8	Heuristic	(0.2, 0.07)	(0.85, 0.15)	(20, 5)	(0.85, 0.15)	0.001
39199.1	18852.7	C*S	(0.2, 0.07)	(0.85, 0.15)	(20, 5)	(0.75, 0.25)	0.001
39608.8	19136.9	C only	(0.2, 0.07)	(0.85, 0.15)	(20, 5)	(0.75, 0.25)	0.001
39606.8	19120	Random	(0.2, 0.07)	(0.85, 0.15)	(20, 5)	(0.75, 0.25)	0.001
39199.1	18873.8	S1C2	(0.2, 0.07)	(0.85, 0.15)	(20, 5)	(0.75, 0.25)	0.001
39199.1	18852.7	C1S2	(0.2, 0.07)	(0.85, 0.15)	(20, 5)	(0.75, 0.25)	0.001
41293.3	41293.3	Heuristic	(0.2, 0.07)	(0.85, 0.15)	(20, 5)	(0.75, 0.25)	0.001
38716.1	18666.5	C*S	(0.2, 0.07)	(0.85, 0.15)	(20, 5)	(0.65, 0.35)	0.001
39168.7	18981.5	C only	(0.2, 0.07)	(0.85, 0.15)	(20, 5)	(0.65, 0.35)	0.001
39230.7	18963.3	Random	(0.2, 0.07)	(0.85, 0.15)	(20, 5)	(0.65, 0.35)	0.001
38716.1	18694.2	S1C2	(0.2, 0.07)	(0.85, 0.15)	(20, 5)	(0.65, 0.35)	0.001
38716.1	18666.5	C1S2	(0.2, 0.07)	(0.85, 0.15)	(20, 5)	(0.65, 0.35)	0.001
39715.4	39715.4	Heuristic	(0.2, 0.07)	(0.85, 0.15)	(20, 5)	(0.65, 0.35)	0.001
38675.1	18630.4	C*S	(0.2, 0.07)	(0.85, 0.15)	(20, 5)	(0.55, 0.45)	0.001
39151.2	18940.8	C only	(0.2, 0.07)	(0.85, 0.15)	(20, 5)	(0.55, 0.45)	0.001
39134.8	18905.1	Random	(0.2, 0.07)	(0.85, 0.15)	(20, 5)	(0.55, 0.45)	0.001
38675.1	18657.6	S1C2	(0.2, 0.07)	(0.85, 0.15)	(20, 5)	(0.55, 0.45)	0.001
38675.1	18630.4	C1S2	(0.2, 0.07)	(0.85, 0.15)	(20, 5)	(0.55, 0.45)	0.001
39160.5	39160.5	Heuristic	(0.2, 0.07)	(0.85, 0.15)	(20, 5)	(0.55, 0.45)	0.001
38099.3	18349.8	C*S	(0.2, 0.07)	(0.85, 0.15)	(10, 5)	(0.95, 0.05)	0.001
38631.8	18675	C only	(0.2, 0.07)	(0.85, 0.15)	(10, 5)	(0.95, 0.05)	0.001
38626.1	18668.2	Random	(0.2, 0.07)	(0.85, 0.15)	(10, 5)	(0.95, 0.05)	0.001
38099.3	18349.8	S1C2	(0.2, 0.07)	(0.85, 0.15)	(10, 5)	(0.95, 0.05)	0.001
38099.3	18343.3	C1S2	(0.2, 0.07)	(0.85, 0.15)	(10, 5)	(0.95, 0.05)	0.001
40756.2	40756.2	Heuristic	(0.2, 0.07)	(0.85, 0.15)	(10, 5)	(0.95, 0.05)	0.001
38113.9	18332.6	C*S	(0.2, 0.07)	(0.85, 0.15)	(10, 5)	(0.85, 0.15)	0.001
38630.3	18651.4	C only	(0.2, 0.07)	(0.85, 0.15)	(10, 5)	(0.85, 0.15)	0.001
38635.1	18645.2	Random	(0.2, 0.07)	(0.85, 0.15)	(10, 5)	(0.85, 0.15)	0.001
38113.9	18332.6	S1C2	(0.2, 0.07)	(0.85, 0.15)	(10, 5)	(0.85, 0.15)	0.001
38113.9	18319	C1S2	(0.2, 0.07)	(0.85, 0.15)	(10, 5)	(0.85, 0.15)	0.001
39667.8	39667.8	Heuristic	(0.2, 0.07)	(0.85, 0.15)	(10, 5)	(0.85, 0.15)	0.001
37665.6	18171.2	C*S	(0.2, 0.07)	(0.85, 0.15)	(10, 5)	(0.75, 0.25)	0.001
38194.3	18500.5	C only	(0.2, 0.07)	(0.85, 0.15)	(10, 5)	(0.75, 0.25)	0.001
38218.6	18482	Random	(0.2, 0.07)	(0.85, 0.15)	(10, 5)	(0.75, 0.25)	0.001
37665.6	18171.2	S1C2	(0.2, 0.07)	(0.85, 0.15)	(10, 5)	(0.75, 0.25)	0.001
37665.6	18149.9	C1S2	(0.2, 0.07)	(0.85, 0.15)	(10, 5)	(0.75, 0.25)	0.001
40357.8	40357.8	Heuristic	(0.2, 0.07)	(0.85, 0.15)	(10, 5)	(0.75, 0.25)	0.001
37490.5	18132.5	C*S	(0.2, 0.07)	(0.85, 0.15)	(10, 5)	(0.65, 0.35)	0.001
38069	18466.9	C only	(0.2, 0.07)	(0.85, 0.15)	(10, 5)	(0.65, 0.35)	0.001
38077.5	18460	Random	(0.2, 0.07)	(0.85, 0.15)	(10, 5)	(0.65, 0.35)	0.001
37490.5	18132.5	S1C2	(0.2, 0.07)	(0.85, 0.15)	(10, 5)	(0.65, 0.35)	0.001
37490.5	18104.9	C1S2	(0.2, 0.07)	(0.85, 0.15)	(10, 5)	(0.65, 0.35)	0.001
40406.1	40406.1	Heuristic	(0.2, 0.07)	(0.85, 0.15)	(10, 5)	(0.65, 0.35)	0.001
37221.6	17989.1	C*S	(0.2, 0.07)	(0.85, 0.15)	(10, 5)	(0.55, 0.45)	0.001
37815.4	18337.2	C only	(0.2, 0.07)	(0.85, 0.15)	(10, 5)	(0.55, 0.45)	0.001
37872.9	18314.7	Random	(0.2, 0.07)	(0.85, 0.15)	(10, 5)	(0.55, 0.45)	0.001
37221.6	17989.1	S1C2	(0.2, 0.07)	(0.85, 0.15)	(10, 5)	(0.55, 0.45)	0.001
37221.6	17962.7	C1S2	(0.2, 0.07)	(0.85, 0.15)	(10, 5)	(0.55, 0.45)	0.001
37945.4	37945.4	Heuristic	(0.2, 0.07)	(0.85, 0.15)	(10, 5)	(0.55, 0.45)	0.001
36903.7	17608.2	C*S	(0.2, 0.07)	(0.75, 0.25)	(25, 15)	(0.95, 0.05)	0.001
37424.9	17966.6	C only	(0.2, 0.07)	(0.75, 0.25)	(25, 15)	(0.95, 0.05)	0.001
37425.5	17961.9	Random	(0.2, 0.07)	(0.75, 0.25)	(25, 15)	(0.95, 0.05)	0.001
36903.7	17608.2	S1C2	(0.2, 0.07)	(0.75, 0.25)	(25, 15)	(0.95, 0.05)	0.001
36903.7	17599.4	C1S2	(0.2, 0.07)	(0.75, 0.25)	(25, 15)	(0.95, 0.05)	0.001
38900.8	38900.8	Heuristic	(0.2, 0.07)	(0.75, 0.25)	(25, 15)	(0.95, 0.05)	0.001
36899	17615.3	C*S	(0.2, 0.07)	(0.75, 0.25)	(25, 15)	(0.85, 0.15)	0.001
37440.1	17970	C only	(0.2, 0.07)	(0.75, 0.25)	(25, 15)	(0.85, 0.15)	0.001
37441.3	17965	Random	(0.2, 0.07)	(0.75, 0.25)	(25, 15)	(0.85, 0.15)	0.001
36899	17615.3	S1C2	(0.2, 0.07)	(0.75, 0.25)	(25, 15)	(0.85, 0.15)	0.001
36899	17596.5	C1S2	(0.2, 0.07)	(0.75, 0.25)	(25, 15)	(0.85, 0.15)	0.001
38968.8	38968.8	Heuristic	(0.2, 0.07)	(0.75, 0.25)	(25, 15)	(0.85, 0.15)	0.001
36894.9	17623.2	C*S	(0.2, 0.07)	(0.75, 0.25)	(25, 15)	(0.75, 0.25)	0.001
37441.3	17961.8	C only	(0.2, 0.07)	(0.75, 0.25)	(25, 15)	(0.75, 0.25)	0.001
37464.5	17964.5	Random	(0.2, 0.07)	(0.75, 0.25)	(25, 15)	(0.75, 0.25)	0.001
36894.9	17623.2	S1C2	(0.2, 0.07)	(0.75, 0.25)	(25, 15)	(0.75, 0.25)	0.001
36894.9	17594.1	C1S2	(0.2, 0.07)	(0.75, 0.25)	(25, 15)	(0.75, 0.25)	0.001
37559.4	37559.4	Heuristic	(0.2, 0.07)	(0.75, 0.25)	(25, 15)	(0.75, 0.25)	0.001
36516	17441.9	C*S	(0.2, 0.07)	(0.75, 0.25)	(25, 15)	(0.65, 0.35)	0.001
37152.6	17816.7	C only	(0.2, 0.07)	(0.75, 0.25)	(25, 15)	(0.65, 0.35)	0.001
37416.8	17929.8	Random	(0.2, 0.07)	(0.75, 0.25)	(25, 15)	(0.65, 0.35)	0.001
36516	17441.9	S1C2	(0.2, 0.07)	(0.75, 0.25)	(25, 15)	(0.65, 0.35)	0.001
36516	17405.2	C1S2	(0.2, 0.07)	(0.75, 0.25)	(25, 15)	(0.65, 0.35)	0.001
37574.4	37574.4	Heuristic	(0.2, 0.07)	(0.75, 0.25)	(25, 15)	(0.65, 0.35)	0.001
36495	17434.1	C*S	(0.2, 0.07)	(0.75, 0.25)	(25, 15)	(0.55, 0.45)	0.001
37127.6	17814.6	C only	(0.2, 0.07)	(0.75, 0.25)	(25, 15)	(0.55, 0.45)	0.001
37119.3	17782.8	Random	(0.2, 0.07)	(0.75, 0.25)	(25, 15)	(0.55, 0.45)	0.001
36495	17434.1	S1C2	(0.2, 0.07)	(0.75, 0.25)	(25, 15)	(0.55, 0.45)	0.001
36495	17398.9	C1S2	(0.2, 0.07)	(0.75, 0.25)	(25, 15)	(0.55, 0.45)	0.001
38710.1	38710.1	Heuristic	(0.2, 0.07)	(0.75, 0.25)	(25, 15)	(0.55, 0.45)	0.001
36901	17607.3	C*S	(0.2, 0.07)	(0.75, 0.25)	(25, 10)	(0.95, 0.05)	0.001
37431.3	17967.4	C only	(0.2, 0.07)	(0.75, 0.25)	(25, 10)	(0.95, 0.05)	0.001
37430.5	17967.2	Random	(0.2, 0.07)	(0.75, 0.25)	(25, 10)	(0.95, 0.05)	0.001
36901	17607.3	S1C2	(0.2, 0.07)	(0.75, 0.25)	(25, 10)	(0.95, 0.05)	0.001
36901	17598.5	C1S2	(0.2, 0.07)	(0.75, 0.25)	(25, 10)	(0.95, 0.05)	0.001
38909.2	38909.2	Heuristic	(0.2, 0.07)	(0.75, 0.25)	(25, 10)	(0.95, 0.05)	0.001
36894.1	17613.4	C*S	(0.2, 0.07)	(0.75, 0.25)	(25, 10)	(0.85, 0.15)	0.001
37462.1	17968.2	C only	(0.2, 0.07)	(0.75, 0.25)	(25, 10)	(0.85, 0.15)	0.001
37461.5	17962.2	Random	(0.2, 0.07)	(0.75, 0.25)	(25, 10)	(0.85, 0.15)	0.001
36894.1	17613.4	S1C2	(0.2, 0.07)	(0.75, 0.25)	(25, 10)	(0.85, 0.15)	0.001
36894.1	17594.6	C1S2	(0.2, 0.07)	(0.75, 0.25)	(25, 10)	(0.85, 0.15)	0.001
37558.3	37558.3	Heuristic	(0.2, 0.07)	(0.75, 0.25)	(25, 10)	(0.85, 0.15)	0.001
36501.2	17419.6	C*S	(0.2, 0.07)	(0.75, 0.25)	(25, 10)	(0.75, 0.25)	0.001
37153.4	17813.3	C only	(0.2, 0.07)	(0.75, 0.25)	(25, 10)	(0.75, 0.25)	0.001
37140.6	17793.3	Random	(0.2, 0.07)	(0.75, 0.25)	(25, 10)	(0.75, 0.25)	0.001
36501.2	17419.6	S1C2	(0.2, 0.07)	(0.75, 0.25)	(25, 10)	(0.75, 0.25)	0.001
36501.2	17390.2	C1S2	(0.2, 0.07)	(0.75, 0.25)	(25, 10)	(0.75, 0.25)	0.001
37066.9	37066.9	Heuristic	(0.2, 0.07)	(0.75, 0.25)	(25, 10)	(0.75, 0.25)	0.001
36470.8	17404.8	C*S	(0.2, 0.07)	(0.75, 0.25)	(25, 10)	(0.65, 0.35)	0.001
37105	17796.6	C only	(0.2, 0.07)	(0.75, 0.25)	(25, 10)	(0.65, 0.35)	0.001
37095.2	17768.1	Random	(0.2, 0.07)	(0.75, 0.25)	(25, 10)	(0.65, 0.35)	0.001
36470.8	17404.8	S1C2	(0.2, 0.07)	(0.75, 0.25)	(25, 10)	(0.65, 0.35)	0.001
36470.8	17367.9	C1S2	(0.2, 0.07)	(0.75, 0.25)	(25, 10)	(0.65, 0.35)	0.001
36978	36978	Heuristic	(0.2, 0.07)	(0.75, 0.25)	(25, 10)	(0.65, 0.35)	0.001
36446.9	17405.6	C*S	(0.2, 0.07)	(0.75, 0.25)	(25, 10)	(0.55, 0.45)	0.001
37061.9	17781.8	C only	(0.2, 0.07)	(0.75, 0.25)	(25, 10)	(0.55, 0.45)	0.001
37063	17755.3	Random	(0.2, 0.07)	(0.75, 0.25)	(25, 10)	(0.55, 0.45)	0.001
36446.9	17405.6	S1C2	(0.2, 0.07)	(0.75, 0.25)	(25, 10)	(0.55, 0.45)	0.001
36446.9	17370	C1S2	(0.2, 0.07)	(0.75, 0.25)	(25, 10)	(0.55, 0.45)	0.001
38589.1	38589.1	Heuristic	(0.2, 0.07)	(0.75, 0.25)	(25, 10)	(0.55, 0.45)	0.001
36469.3	17378	C*S	(0.2, 0.07)	(0.75, 0.25)	(20, 10)	(0.95, 0.05)	0.001
37093.2	17771.9	C only	(0.2, 0.07)	(0.75, 0.25)	(20, 10)	(0.95, 0.05)	0.001
37100.6	17769.6	Random	(0.2, 0.07)	(0.75, 0.25)	(20, 10)	(0.95, 0.05)	0.001
36469.3	17378	S1C2	(0.2, 0.07)	(0.75, 0.25)	(20, 10)	(0.95, 0.05)	0.001
36469.3	17368.9	C1S2	(0.2, 0.07)	(0.75, 0.25)	(20, 10)	(0.95, 0.05)	0.001
36981.5	36981.5	Heuristic	(0.2, 0.07)	(0.75, 0.25)	(20, 10)	(0.95, 0.05)	0.001
36452.1	17372.4	C*S	(0.2, 0.07)	(0.75, 0.25)	(20, 10)	(0.85, 0.15)	0.001
37078.7	17768.8	C only	(0.2, 0.07)	(0.75, 0.25)	(20, 10)	(0.85, 0.15)	0.001
37083.6	17766.3	Random	(0.2, 0.07)	(0.75, 0.25)	(20, 10)	(0.85, 0.15)	0.001
36452.1	17372.4	S1C2	(0.2, 0.07)	(0.75, 0.25)	(20, 10)	(0.85, 0.15)	0.001
36452.1	17352.7	C1S2	(0.2, 0.07)	(0.75, 0.25)	(20, 10)	(0.85, 0.15)	0.001
36969.1	36969.1	Heuristic	(0.2, 0.07)	(0.75, 0.25)	(20, 10)	(0.85, 0.15)	0.001
36437.6	17374.2	C*S	(0.2, 0.07)	(0.75, 0.25)	(20, 10)	(0.75, 0.25)	0.001
37056.9	17765.2	C only	(0.2, 0.07)	(0.75, 0.25)	(20, 10)	(0.75, 0.25)	0.001
37047.2	17746.1	Random	(0.2, 0.07)	(0.75, 0.25)	(20, 10)	(0.75, 0.25)	0.001
36437.6	17374.2	S1C2	(0.2, 0.07)	(0.75, 0.25)	(20, 10)	(0.75, 0.25)	0.001
36437.6	17345.3	C1S2	(0.2, 0.07)	(0.75, 0.25)	(20, 10)	(0.75, 0.25)	0.001
36882.3	36882.3	Heuristic	(0.2, 0.07)	(0.75, 0.25)	(20, 10)	(0.75, 0.25)	0.001
36425.6	17377.6	C*S	(0.2, 0.07)	(0.75, 0.25)	(20, 10)	(0.65, 0.35)	0.001
37045.1	17765.2	C only	(0.2, 0.07)	(0.75, 0.25)	(20, 10)	(0.65, 0.35)	0.001
37042	17745	Random	(0.2, 0.07)	(0.75, 0.25)	(20, 10)	(0.65, 0.35)	0.001
36425.6	17377.6	S1C2	(0.2, 0.07)	(0.75, 0.25)	(20, 10)	(0.65, 0.35)	0.001
36425.6	17341.7	C1S2	(0.2, 0.07)	(0.75, 0.25)	(20, 10)	(0.65, 0.35)	0.001
38533.5	38533.5	Heuristic	(0.2, 0.07)	(0.75, 0.25)	(20, 10)	(0.65, 0.35)	0.001
36416.2	17384.1	C*S	(0.2, 0.07)	(0.75, 0.25)	(20, 10)	(0.55, 0.45)	0.001
37036.4	17772	C only	(0.2, 0.07)	(0.75, 0.25)	(20, 10)	(0.55, 0.45)	0.001
37030.6	17739.3	Random	(0.2, 0.07)	(0.75, 0.25)	(20, 10)	(0.55, 0.45)	0.001
36416.2	17384.1	S1C2	(0.2, 0.07)	(0.75, 0.25)	(20, 10)	(0.55, 0.45)	0.001
36416.2	17349	C1S2	(0.2, 0.07)	(0.75, 0.25)	(20, 10)	(0.55, 0.45)	0.001
38583.6	38583.6	Heuristic	(0.2, 0.07)	(0.75, 0.25)	(20, 10)	(0.55, 0.45)	0.001
36459.9	17361.8	C*S	(0.2, 0.07)	(0.75, 0.25)	(20, 5)	(0.95, 0.05)	0.001
37099.5	17773.9	C only	(0.2, 0.07)	(0.75, 0.25)	(20, 5)	(0.95, 0.05)	0.001
37096.6	17770.8	Random	(0.2, 0.07)	(0.75, 0.25)	(20, 5)	(0.95, 0.05)	0.001
36459.9	17370.9	S1C2	(0.2, 0.07)	(0.75, 0.25)	(20, 5)	(0.95, 0.05)	0.001
36459.9	17361.8	C1S2	(0.2, 0.07)	(0.75, 0.25)	(20, 5)	(0.95, 0.05)	0.001
36954	36954	Heuristic	(0.2, 0.07)	(0.75, 0.25)	(20, 5)	(0.95, 0.05)	0.001
36436.5	17344.4	C*S	(0.2, 0.07)	(0.75, 0.25)	(20, 5)	(0.85, 0.15)	0.001
37054.4	17758.1	C only	(0.2, 0.07)	(0.75, 0.25)	(20, 5)	(0.85, 0.15)	0.001
37063.8	17759.3	Random	(0.2, 0.07)	(0.75, 0.25)	(20, 5)	(0.85, 0.15)	0.001
36436.5	17363.1	S1C2	(0.2, 0.07)	(0.75, 0.25)	(20, 5)	(0.85, 0.15)	0.001
36436.5	17344.4	C1S2	(0.2, 0.07)	(0.75, 0.25)	(20, 5)	(0.85, 0.15)	0.001
36881.3	36881.3	Heuristic	(0.2, 0.07)	(0.75, 0.25)	(20, 5)	(0.85, 0.15)	0.001
36418.3	17332	C*S	(0.2, 0.07)	(0.75, 0.25)	(20, 5)	(0.75, 0.25)	0.001
37030	17754.4	C only	(0.2, 0.07)	(0.75, 0.25)	(20, 5)	(0.75, 0.25)	0.001
37036.6	17743.6	Random	(0.2, 0.07)	(0.75, 0.25)	(20, 5)	(0.75, 0.25)	0.001
36418.3	17360.2	S1C2	(0.2, 0.07)	(0.75, 0.25)	(20, 5)	(0.75, 0.25)	0.001
36418.3	17332	C1S2	(0.2, 0.07)	(0.75, 0.25)	(20, 5)	(0.75, 0.25)	0.001
36923.8	36923.8	Heuristic	(0.2, 0.07)	(0.75, 0.25)	(20, 5)	(0.75, 0.25)	0.001
35946.8	17148.2	C*S	(0.2, 0.07)	(0.75, 0.25)	(20, 5)	(0.65, 0.35)	0.001
36652.1	17597.6	C only	(0.2, 0.07)	(0.75, 0.25)	(20, 5)	(0.65, 0.35)	0.001
36660	17581.9	Random	(0.2, 0.07)	(0.75, 0.25)	(20, 5)	(0.65, 0.35)	0.001
35946.8	17183.9	S1C2	(0.2, 0.07)	(0.75, 0.25)	(20, 5)	(0.65, 0.35)	0.001
35946.8	17148.2	C1S2	(0.2, 0.07)	(0.75, 0.25)	(20, 5)	(0.65, 0.35)	0.001
38404.3	38404.3	Heuristic	(0.2, 0.07)	(0.75, 0.25)	(20, 5)	(0.65, 0.35)	0.001
35921.1	17113.4	C*S	(0.2, 0.07)	(0.75, 0.25)	(20, 5)	(0.55, 0.45)	0.001
36632.1	17574.4	C only	(0.2, 0.07)	(0.75, 0.25)	(20, 5)	(0.55, 0.45)	0.001
36622.8	17541.5	Random	(0.2, 0.07)	(0.75, 0.25)	(20, 5)	(0.55, 0.45)	0.001
35921.1	17147.7	S1C2	(0.2, 0.07)	(0.75, 0.25)	(20, 5)	(0.55, 0.45)	0.001
35921.1	17113.4	C1S2	(0.2, 0.07)	(0.75, 0.25)	(20, 5)	(0.55, 0.45)	0.001
36380.7	36380.7	Heuristic	(0.2, 0.07)	(0.75, 0.25)	(20, 5)	(0.55, 0.45)	0.001
35359.7	16844.8	C*S	(0.2, 0.07)	(0.75, 0.25)	(10, 5)	(0.95, 0.05)	0.001
36172.8	17341.2	C only	(0.2, 0.07)	(0.75, 0.25)	(10, 5)	(0.95, 0.05)	0.001
36128.9	17313.1	Random	(0.2, 0.07)	(0.75, 0.25)	(10, 5)	(0.95, 0.05)	0.001
35359.7	16844.8	S1C2	(0.2, 0.07)	(0.75, 0.25)	(10, 5)	(0.95, 0.05)	0.001
35359.7	16837.1	C1S2	(0.2, 0.07)	(0.75, 0.25)	(10, 5)	(0.95, 0.05)	0.001
36084.5	36084.5	Heuristic	(0.2, 0.07)	(0.75, 0.25)	(10, 5)	(0.95, 0.05)	0.001
35363.4	16831.8	C*S	(0.2, 0.07)	(0.75, 0.25)	(10, 5)	(0.85, 0.15)	0.001
36143.7	17307.1	C only	(0.2, 0.07)	(0.75, 0.25)	(10, 5)	(0.85, 0.15)	0.001
36159.4	17307.9	Random	(0.2, 0.07)	(0.75, 0.25)	(10, 5)	(0.85, 0.15)	0.001
35363.4	16831.8	S1C2	(0.2, 0.07)	(0.75, 0.25)	(10, 5)	(0.85, 0.15)	0.001
35363.4	16812	C1S2	(0.2, 0.07)	(0.75, 0.25)	(10, 5)	(0.85, 0.15)	0.001
35831.5	35831.5	Heuristic	(0.2, 0.07)	(0.75, 0.25)	(10, 5)	(0.85, 0.15)	0.001
34934.4	16676.7	C*S	(0.2, 0.07)	(0.75, 0.25)	(10, 5)	(0.75, 0.25)	0.001
35767.3	17188.6	C only	(0.2, 0.07)	(0.75, 0.25)	(10, 5)	(0.75, 0.25)	0.001
35772.9	17163.5	Random	(0.2, 0.07)	(0.75, 0.25)	(10, 5)	(0.75, 0.25)	0.001
34934.4	16676.7	S1C2	(0.2, 0.07)	(0.75, 0.25)	(10, 5)	(0.75, 0.25)	0.001
34934.4	16646.6	C1S2	(0.2, 0.07)	(0.75, 0.25)	(10, 5)	(0.75, 0.25)	0.001
35216.2	35216.2	Heuristic	(0.2, 0.07)	(0.75, 0.25)	(10, 5)	(0.75, 0.25)	0.001
34773.9	16634.5	C*S	(0.2, 0.07)	(0.75, 0.25)	(10, 5)	(0.65, 0.35)	0.001
35625.9	17132.5	C only	(0.2, 0.07)	(0.75, 0.25)	(10, 5)	(0.65, 0.35)	0.001
35623.6	17117.6	Random	(0.2, 0.07)	(0.75, 0.25)	(10, 5)	(0.65, 0.35)	0.001
34773.9	16634.5	S1C2	(0.2, 0.07)	(0.75, 0.25)	(10, 5)	(0.65, 0.35)	0.001
34773.9	16598.1	C1S2	(0.2, 0.07)	(0.75, 0.25)	(10, 5)	(0.65, 0.35)	0.001
37695.2	37695.2	Heuristic	(0.2, 0.07)	(0.75, 0.25)	(10, 5)	(0.65, 0.35)	0.001
34514.7	16500.6	C*S	(0.2, 0.07)	(0.75, 0.25)	(10, 5)	(0.55, 0.45)	0.001
35393.1	17015.1	C only	(0.2, 0.07)	(0.75, 0.25)	(10, 5)	(0.55, 0.45)	0.001
35452.7	17000.1	Random	(0.2, 0.07)	(0.75, 0.25)	(10, 5)	(0.55, 0.45)	0.001
34514.7	16500.6	S1C2	(0.2, 0.07)	(0.75, 0.25)	(10, 5)	(0.55, 0.45)	0.001
34514.7	16469.8	C1S2	(0.2, 0.07)	(0.75, 0.25)	(10, 5)	(0.55, 0.45)	0.001
34988.4	34988.4	Heuristic	(0.2, 0.07)	(0.75, 0.25)	(10, 5)	(0.55, 0.45)	0.001
34111.1	16086.5	C*S	(0.2, 0.07)	(0.65, 0.35)	(25, 15)	(0.95, 0.05)	0.001
34862.1	16560	C only	(0.2, 0.07)	(0.65, 0.35)	(25, 15)	(0.95, 0.05)	0.001
34862.8	16558.8	Random	(0.2, 0.07)	(0.65, 0.35)	(25, 15)	(0.95, 0.05)	0.001
34111.1	16086.5	S1C2	(0.2, 0.07)	(0.65, 0.35)	(25, 15)	(0.95, 0.05)	0.001
34111.1	16075.5	C1S2	(0.2, 0.07)	(0.65, 0.35)	(25, 15)	(0.95, 0.05)	0.001
34790.5	34790.5	Heuristic	(0.2, 0.07)	(0.65, 0.35)	(25, 15)	(0.95, 0.05)	0.001
34116.1	16095	C*S	(0.2, 0.07)	(0.65, 0.35)	(25, 15)	(0.85, 0.15)	0.001
34894.8	16568.7	C only	(0.2, 0.07)	(0.65, 0.35)	(25, 15)	(0.85, 0.15)	0.001
34867.2	16549.2	Random	(0.2, 0.07)	(0.65, 0.35)	(25, 15)	(0.85, 0.15)	0.001
34116.1	16095	S1C2	(0.2, 0.07)	(0.65, 0.35)	(25, 15)	(0.85, 0.15)	0.001
34116.1	16072.3	C1S2	(0.2, 0.07)	(0.65, 0.35)	(25, 15)	(0.85, 0.15)	0.001
36174	36174	Heuristic	(0.2, 0.07)	(0.65, 0.35)	(25, 15)	(0.85, 0.15)	0.001
34137.5	16102.2	C*S	(0.2, 0.07)	(0.65, 0.35)	(25, 15)	(0.75, 0.25)	0.001
34897	16565.1	C only	(0.2, 0.07)	(0.65, 0.35)	(25, 15)	(0.75, 0.25)	0.001
34895.2	16555.3	Random	(0.2, 0.07)	(0.65, 0.35)	(25, 15)	(0.75, 0.25)	0.001
34137.5	16102.2	S1C2	(0.2, 0.07)	(0.65, 0.35)	(25, 15)	(0.75, 0.25)	0.001
34137.5	16068.1	C1S2	(0.2, 0.07)	(0.65, 0.35)	(25, 15)	(0.75, 0.25)	0.001
36187.4	36187.4	Heuristic	(0.2, 0.07)	(0.65, 0.35)	(25, 15)	(0.75, 0.25)	0.001
33771.8	15916.5	C*S	(0.2, 0.07)	(0.65, 0.35)	(25, 15)	(0.65, 0.35)	0.001
34617.5	16428.2	C only	(0.2, 0.07)	(0.65, 0.35)	(25, 15)	(0.65, 0.35)	0.001
34908.4	16549.7	Random	(0.2, 0.07)	(0.65, 0.35)	(25, 15)	(0.65, 0.35)	0.001
33771.8	15916.5	S1C2	(0.2, 0.07)	(0.65, 0.35)	(25, 15)	(0.65, 0.35)	0.001
33771.8	15876.6	C1S2	(0.2, 0.07)	(0.65, 0.35)	(25, 15)	(0.65, 0.35)	0.001
34828.1	34828.1	Heuristic	(0.2, 0.07)	(0.65, 0.35)	(25, 15)	(0.65, 0.35)	0.001
33743.6	15920.9	C*S	(0.2, 0.07)	(0.65, 0.35)	(25, 15)	(0.55, 0.45)	0.001
34591.8	16429.1	C only	(0.2, 0.07)	(0.65, 0.35)	(25, 15)	(0.55, 0.45)	0.001
34582.7	16396.5	Random	(0.2, 0.07)	(0.65, 0.35)	(25, 15)	(0.55, 0.45)	0.001
33743.6	15920.9	S1C2	(0.2, 0.07)	(0.65, 0.35)	(25, 15)	(0.55, 0.45)	0.001
33743.6	15886.2	C1S2	(0.2, 0.07)	(0.65, 0.35)	(25, 15)	(0.55, 0.45)	0.001
35954.3	35954.3	Heuristic	(0.2, 0.07)	(0.65, 0.35)	(25, 15)	(0.55, 0.45)	0.001
34107.6	16085.6	C*S	(0.2, 0.07)	(0.65, 0.35)	(25, 10)	(0.95, 0.05)	0.001
34867.7	16557.9	C only	(0.2, 0.07)	(0.65, 0.35)	(25, 10)	(0.95, 0.05)	0.001
34876.6	16560.3	Random	(0.2, 0.07)	(0.65, 0.35)	(25, 10)	(0.95, 0.05)	0.001
34107.6	16085.6	S1C2	(0.2, 0.07)	(0.65, 0.35)	(25, 10)	(0.95, 0.05)	0.001
34107.6	16074.7	C1S2	(0.2, 0.07)	(0.65, 0.35)	(25, 10)	(0.95, 0.05)	0.001
36166.7	36166.7	Heuristic	(0.2, 0.07)	(0.65, 0.35)	(25, 10)	(0.95, 0.05)	0.001
34135.5	16093.3	C*S	(0.2, 0.07)	(0.65, 0.35)	(25, 10)	(0.85, 0.15)	0.001
34900	16560.6	C only	(0.2, 0.07)	(0.65, 0.35)	(25, 10)	(0.85, 0.15)	0.001
34884	16546.7	Random	(0.2, 0.07)	(0.65, 0.35)	(25, 10)	(0.85, 0.15)	0.001
34135.5	16093.3	S1C2	(0.2, 0.07)	(0.65, 0.35)	(25, 10)	(0.85, 0.15)	0.001
34135.5	16070.9	C1S2	(0.2, 0.07)	(0.65, 0.35)	(25, 10)	(0.85, 0.15)	0.001
36213.7	36213.7	Heuristic	(0.2, 0.07)	(0.65, 0.35)	(25, 10)	(0.85, 0.15)	0.001
33752.3	15900.5	C*S	(0.2, 0.07)	(0.65, 0.35)	(25, 10)	(0.75, 0.25)	0.001
34592.1	16410.5	C only	(0.2, 0.07)	(0.65, 0.35)	(25, 10)	(0.75, 0.25)	0.001
34609.4	16405.5	Random	(0.2, 0.07)	(0.65, 0.35)	(25, 10)	(0.75, 0.25)	0.001
33752.3	15900.5	S1C2	(0.2, 0.07)	(0.65, 0.35)	(25, 10)	(0.75, 0.25)	0.001
33752.3	15866.2	C1S2	(0.2, 0.07)	(0.65, 0.35)	(25, 10)	(0.75, 0.25)	0.001
36004.8	36004.8	Heuristic	(0.2, 0.07)	(0.65, 0.35)	(25, 10)	(0.75, 0.25)	0.001
33711.1	15892	C*S	(0.2, 0.07)	(0.65, 0.35)	(25, 10)	(0.65, 0.35)	0.001
[truncated: 10,001 more rows]

## Sheet: Low-High(Tables 4-7)
Highest Infection	Total Death	Strategy	Sensitivity	S_p	Contact	C_p	%E
34603.1	15422.3	C*S	(0.2, 0.1)	(0.45, 0.55)	(25, 15)	(0.95, 0.05)	0.001
35238.4	15920.1	C only	(0.2, 0.1)	(0.45, 0.55)	(25, 15)	(0.95, 0.05)	0.001
35254.6	15931.2	Random	(0.2, 0.1)	(0.45, 0.55)	(25, 15)	(0.95, 0.05)	0.001
34603.1	15422.3	S1C2	(0.2, 0.1)	(0.45, 0.55)	(25, 15)	(0.95, 0.05)	0.001
34603.1	15416.6	C1S2	(0.2, 0.1)	(0.45, 0.55)	(25, 15)	(0.95, 0.05)	0.001
36270	36270	Heuristic	(0.2, 0.1)	(0.45, 0.55)	(25, 15)	(0.95, 0.05)	0.001
34599.1	15431.5	C*S	(0.2, 0.1)	(0.45, 0.55)	(25, 15)	(0.85, 0.15)	0.001
35254.3	15930.8	C only	(0.2, 0.1)	(0.45, 0.55)	(25, 15)	(0.85, 0.15)	0.001
35255.2	15924.6	Random	(0.2, 0.1)	(0.45, 0.55)	(25, 15)	(0.85, 0.15)	0.001
34599.1	15431.5	S1C2	(0.2, 0.1)	(0.45, 0.55)	(25, 15)	(0.85, 0.15)	0.001
34599.1	15416.9	C1S2	(0.2, 0.1)	(0.45, 0.55)	(25, 15)	(0.85, 0.15)	0.001
36286.4	36286.4	Heuristic	(0.2, 0.1)	(0.45, 0.55)	(25, 15)	(0.85, 0.15)	0.001
34595.8	15440	C*S	(0.2, 0.1)	(0.45, 0.55)	(25, 15)	(0.75, 0.25)	0.001
35275.4	15934	C only	(0.2, 0.1)	(0.45, 0.55)	(25, 15)	(0.75, 0.25)	0.001
35265.9	15918.3	Random	(0.2, 0.1)	(0.45, 0.55)	(25, 15)	(0.75, 0.25)	0.001
34595.8	15440	S1C2	(0.2, 0.1)	(0.45, 0.55)	(25, 15)	(0.75, 0.25)	0.001
34595.8	15415.5	C1S2	(0.2, 0.1)	(0.45, 0.55)	(25, 15)	(0.75, 0.25)	0.001
36311.9	36311.9	Heuristic	(0.2, 0.1)	(0.45, 0.55)	(25, 15)	(0.75, 0.25)	0.001
34212.2	15263.5	C*S	(0.2, 0.1)	(0.45, 0.55)	(25, 15)	(0.65, 0.35)	0.001
34980.1	15791.4	C only	(0.2, 0.1)	(0.45, 0.55)	(25, 15)	(0.65, 0.35)	0.001
35289	15920.8	Random	(0.2, 0.1)	(0.45, 0.55)	(25, 15)	(0.65, 0.35)	0.001
34212.2	15263.5	S1C2	(0.2, 0.1)	(0.45, 0.55)	(25, 15)	(0.65, 0.35)	0.001
34212.2	15238.8	C1S2	(0.2, 0.1)	(0.45, 0.55)	(25, 15)	(0.65, 0.35)	0.001
36320.4	36320.4	Heuristic	(0.2, 0.1)	(0.45, 0.55)	(25, 15)	(0.65, 0.35)	0.001
34194.2	15249	C*S	(0.2, 0.1)	(0.45, 0.55)	(25, 15)	(0.55, 0.45)	0.001
34970	15798.4	C only	(0.2, 0.1)	(0.45, 0.55)	(25, 15)	(0.55, 0.45)	0.001
34967.6	15768.4	Random	(0.2, 0.1)	(0.45, 0.55)	(25, 15)	(0.55, 0.45)	0.001
34194.2	15249	S1C2	(0.2, 0.1)	(0.45, 0.55)	(25, 15)	(0.55, 0.45)	0.001
34194.2	15238.3	C1S2	(0.2, 0.1)	(0.45, 0.55)	(25, 15)	(0.55, 0.45)	0.001
36012.4	36012.4	Heuristic	(0.2, 0.1)	(0.45, 0.55)	(25, 15)	(0.55, 0.45)	0.001
34600.6	15415.8	C*S	(0.2, 0.1)	(0.45, 0.55)	(25, 10)	(0.95, 0.05)	0.001
35243.4	15924.6	C only	(0.2, 0.1)	(0.45, 0.55)	(25, 10)	(0.95, 0.05)	0.001
35233.6	15917	Random	(0.2, 0.1)	(0.45, 0.55)	(25, 10)	(0.95, 0.05)	0.001
34600.6	15421.4	S1C2	(0.2, 0.1)	(0.45, 0.55)	(25, 10)	(0.95, 0.05)	0.001
34600.6	15415.8	C1S2	(0.2, 0.1)	(0.45, 0.55)	(25, 10)	(0.95, 0.05)	0.001
36278	36278	Heuristic	(0.2, 0.1)	(0.45, 0.55)	(25, 10)	(0.95, 0.05)	0.001
34594.6	15415.7	C*S	(0.2, 0.1)	(0.45, 0.55)	(25, 10)	(0.85, 0.15)	0.001
35270.3	15926.3	C only	(0.2, 0.1)	(0.45, 0.55)	(25, 10)	(0.85, 0.15)	0.001
35283.8	15929.3	Random	(0.2, 0.1)	(0.45, 0.55)	(25, 10)	(0.85, 0.15)	0.001
34594.6	15430	S1C2	(0.2, 0.1)	(0.45, 0.55)	(25, 10)	(0.85, 0.15)	0.001
34594.6	15415.7	C1S2	(0.2, 0.1)	(0.45, 0.55)	(25, 10)	(0.85, 0.15)	0.001
36301.2	36301.2	Heuristic	(0.2, 0.1)	(0.45, 0.55)	(25, 10)	(0.85, 0.15)	0.001
34196.3	15215.9	C*S	(0.2, 0.1)	(0.45, 0.55)	(25, 10)	(0.75, 0.25)	0.001
34977.7	15787.2	C only	(0.2, 0.1)	(0.45, 0.55)	(25, 10)	(0.75, 0.25)	0.001
34968.2	15767.8	Random	(0.2, 0.1)	(0.45, 0.55)	(25, 10)	(0.75, 0.25)	0.001
34196.3	15240.2	S1C2	(0.2, 0.1)	(0.45, 0.55)	(25, 10)	(0.75, 0.25)	0.001
34196.3	15215.9	C1S2	(0.2, 0.1)	(0.45, 0.55)	(25, 10)	(0.75, 0.25)	0.001
36057.9	36057.9	Heuristic	(0.2, 0.1)	(0.45, 0.55)	(25, 10)	(0.75, 0.25)	0.001
34168.5	15210.8	C*S	(0.2, 0.1)	(0.45, 0.55)	(25, 10)	(0.65, 0.35)	0.001
34947.3	15781	C only	(0.2, 0.1)	(0.45, 0.55)	(25, 10)	(0.65, 0.35)	0.001
34923.9	15746.7	Random	(0.2, 0.1)	(0.45, 0.55)	(25, 10)	(0.65, 0.35)	0.001
34168.5	15236.1	S1C2	(0.2, 0.1)	(0.45, 0.55)	(25, 10)	(0.65, 0.35)	0.001
34168.5	15210.8	C1S2	(0.2, 0.1)	(0.45, 0.55)	(25, 10)	(0.65, 0.35)	0.001
34675.1	34675.1	Heuristic	(0.2, 0.1)	(0.45, 0.55)	(25, 10)	(0.65, 0.35)	0.001
34147.6	15218.2	C*S	(0.2, 0.1)	(0.45, 0.55)	(25, 10)	(0.55, 0.45)	0.001
34903.6	15770.1	C only	(0.2, 0.1)	(0.45, 0.55)	(25, 10)	(0.55, 0.45)	0.001
34902.2	15741.4	Random	(0.2, 0.1)	(0.45, 0.55)	(25, 10)	(0.55, 0.45)	0.001
34147.6	15231	S1C2	(0.2, 0.1)	(0.45, 0.55)	(25, 10)	(0.55, 0.45)	0.001
34147.6	15218.2	C1S2	(0.2, 0.1)	(0.45, 0.55)	(25, 10)	(0.55, 0.45)	0.001
35890.4	35890.4	Heuristic	(0.2, 0.1)	(0.45, 0.55)	(25, 10)	(0.55, 0.45)	0.001
34164.4	15195.3	C*S	(0.2, 0.1)	(0.45, 0.55)	(20, 10)	(0.95, 0.05)	0.001
34928.7	15751.7	C only	(0.2, 0.1)	(0.45, 0.55)	(20, 10)	(0.95, 0.05)	0.001
34939	15755.3	Random	(0.2, 0.1)	(0.45, 0.55)	(20, 10)	(0.95, 0.05)	0.001
34164.4	15195.3	S1C2	(0.2, 0.1)	(0.45, 0.55)	(20, 10)	(0.95, 0.05)	0.001
34164.4	15189.8	C1S2	(0.2, 0.1)	(0.45, 0.55)	(20, 10)	(0.95, 0.05)	0.001
34676.8	34676.8	Heuristic	(0.2, 0.1)	(0.45, 0.55)	(20, 10)	(0.95, 0.05)	0.001
34148.9	15201.3	C*S	(0.2, 0.1)	(0.45, 0.55)	(20, 10)	(0.85, 0.15)	0.001
34908.7	15750.4	C only	(0.2, 0.1)	(0.45, 0.55)	(20, 10)	(0.85, 0.15)	0.001
34929.5	15756.4	Random	(0.2, 0.1)	(0.45, 0.55)	(20, 10)	(0.85, 0.15)	0.001
34148.9	15201.3	S1C2	(0.2, 0.1)	(0.45, 0.55)	(20, 10)	(0.85, 0.15)	0.001
34148.9	15183.2	C1S2	(0.2, 0.1)	(0.45, 0.55)	(20, 10)	(0.85, 0.15)	0.001
35898.2	35898.2	Heuristic	(0.2, 0.1)	(0.45, 0.55)	(20, 10)	(0.85, 0.15)	0.001
34136	15203.7	C*S	(0.2, 0.1)	(0.45, 0.55)	(20, 10)	(0.75, 0.25)	0.001
34892.6	15750.6	C only	(0.2, 0.1)	(0.45, 0.55)	(20, 10)	(0.75, 0.25)	0.001
34894.4	15739.2	Random	(0.2, 0.1)	(0.45, 0.55)	(20, 10)	(0.75, 0.25)	0.001
34136	15203.7	S1C2	(0.2, 0.1)	(0.45, 0.55)	(20, 10)	(0.75, 0.25)	0.001
34136	15179.1	C1S2	(0.2, 0.1)	(0.45, 0.55)	(20, 10)	(0.75, 0.25)	0.001
34581.3	34581.3	Heuristic	(0.2, 0.1)	(0.45, 0.55)	(20, 10)	(0.75, 0.25)	0.001
34125.9	15200.3	C*S	(0.2, 0.1)	(0.45, 0.55)	(20, 10)	(0.65, 0.35)	0.001
34874.3	15750.2	C only	(0.2, 0.1)	(0.45, 0.55)	(20, 10)	(0.65, 0.35)	0.001
34887.7	15736.9	Random	(0.2, 0.1)	(0.45, 0.55)	(20, 10)	(0.65, 0.35)	0.001
34125.9	15200.3	S1C2	(0.2, 0.1)	(0.45, 0.55)	(20, 10)	(0.65, 0.35)	0.001
34125.9	15176.2	C1S2	(0.2, 0.1)	(0.45, 0.55)	(20, 10)	(0.65, 0.35)	0.001
35841.1	35841.1	Heuristic	(0.2, 0.1)	(0.45, 0.55)	(20, 10)	(0.65, 0.35)	0.001
34118.7	15214.8	C*S	(0.2, 0.1)	(0.45, 0.55)	(20, 10)	(0.55, 0.45)	0.001
34850.7	15746.8	C only	(0.2, 0.1)	(0.45, 0.55)	(20, 10)	(0.55, 0.45)	0.001
34869.8	15728.7	Random	(0.2, 0.1)	(0.45, 0.55)	(20, 10)	(0.55, 0.45)	0.001
34118.7	15214.8	S1C2	(0.2, 0.1)	(0.45, 0.55)	(20, 10)	(0.55, 0.45)	0.001
34118.7	15201.2	C1S2	(0.2, 0.1)	(0.45, 0.55)	(20, 10)	(0.55, 0.45)	0.001
35890.9	35890.9	Heuristic	(0.2, 0.1)	(0.45, 0.55)	(20, 10)	(0.55, 0.45)	0.001
34155.6	15183	C*S	(0.2, 0.1)	(0.45, 0.55)	(20, 5)	(0.95, 0.05)	0.001
34907.8	15742.1	C only	(0.2, 0.1)	(0.45, 0.55)	(20, 5)	(0.95, 0.05)	0.001
34929.6	15754.3	Random	(0.2, 0.1)	(0.45, 0.55)	(20, 5)	(0.95, 0.05)	0.001
34155.6	15188.5	S1C2	(0.2, 0.1)	(0.45, 0.55)	(20, 5)	(0.95, 0.05)	0.001
34155.6	15183	C1S2	(0.2, 0.1)	(0.45, 0.55)	(20, 5)	(0.95, 0.05)	0.001
35673.7	35673.7	Heuristic	(0.2, 0.1)	(0.45, 0.55)	(20, 5)	(0.95, 0.05)	0.001
34134.3	15173.4	C*S	(0.2, 0.1)	(0.45, 0.55)	(20, 5)	(0.85, 0.15)	0.001
34904.5	15753.1	C only	(0.2, 0.1)	(0.45, 0.55)	(20, 5)	(0.85, 0.15)	0.001
34891.5	15735.3	Random	(0.2, 0.1)	(0.45, 0.55)	(20, 5)	(0.85, 0.15)	0.001
34134.3	15191.6	S1C2	(0.2, 0.1)	(0.45, 0.55)	(20, 5)	(0.85, 0.15)	0.001
34134.3	15173.4	C1S2	(0.2, 0.1)	(0.45, 0.55)	(20, 5)	(0.85, 0.15)	0.001
35854.4	35854.4	Heuristic	(0.2, 0.1)	(0.45, 0.55)	(20, 5)	(0.85, 0.15)	0.001
34118.1	15168.1	C*S	(0.2, 0.1)	(0.45, 0.55)	(20, 5)	(0.75, 0.25)	0.001
34861.9	15731.9	C only	(0.2, 0.1)	(0.45, 0.55)	(20, 5)	(0.75, 0.25)	0.001
34874.3	15732.8	Random	(0.2, 0.1)	(0.45, 0.55)	(20, 5)	(0.75, 0.25)	0.001
34118.1	15192.9	S1C2	(0.2, 0.1)	(0.45, 0.55)	(20, 5)	(0.75, 0.25)	0.001
34118.1	15168.1	C1S2	(0.2, 0.1)	(0.45, 0.55)	(20, 5)	(0.75, 0.25)	0.001
35868.9	35868.9	Heuristic	(0.2, 0.1)	(0.45, 0.55)	(20, 5)	(0.75, 0.25)	0.001
33664.1	14987.5	C*S	(0.2, 0.1)	(0.45, 0.55)	(20, 5)	(0.65, 0.35)	0.001
34522	15614.6	C only	(0.2, 0.1)	(0.45, 0.55)	(20, 5)	(0.65, 0.35)	0.001
34532.3	15589.7	Random	(0.2, 0.1)	(0.45, 0.55)	(20, 5)	(0.65, 0.35)	0.001
33664.1	15010.1	S1C2	(0.2, 0.1)	(0.45, 0.55)	(20, 5)	(0.65, 0.35)	0.001
33664.1	14987.5	C1S2	(0.2, 0.1)	(0.45, 0.55)	(20, 5)	(0.65, 0.35)	0.001
35936.8	35936.8	Heuristic	(0.2, 0.1)	(0.45, 0.55)	(20, 5)	(0.65, 0.35)	0.001
33623.7	14973.1	C*S	(0.2, 0.1)	(0.45, 0.55)	(20, 5)	(0.55, 0.45)	0.001
34473.8	15578.2	C only	(0.2, 0.1)	(0.45, 0.55)	(20, 5)	(0.55, 0.45)	0.001
34478.3	15554.1	Random	(0.2, 0.1)	(0.45, 0.55)	(20, 5)	(0.55, 0.45)	0.001
33623.7	14980.9	S1C2	(0.2, 0.1)	(0.45, 0.55)	(20, 5)	(0.55, 0.45)	0.001
33623.7	14973.1	C1S2	(0.2, 0.1)	(0.45, 0.55)	(20, 5)	(0.55, 0.45)	0.001
35590.3	35590.3	Heuristic	(0.2, 0.1)	(0.45, 0.55)	(20, 5)	(0.55, 0.45)	0.001
33058.6	14696.8	C*S	(0.2, 0.1)	(0.45, 0.55)	(10, 5)	(0.95, 0.05)	0.001
34022.1	15367.5	C only	(0.2, 0.1)	(0.45, 0.55)	(10, 5)	(0.95, 0.05)	0.001
34028.9	15370.9	Random	(0.2, 0.1)	(0.45, 0.55)	(10, 5)	(0.95, 0.05)	0.001
33058.6	14696.8	S1C2	(0.2, 0.1)	(0.45, 0.55)	(10, 5)	(0.95, 0.05)	0.001
33058.6	14687	C1S2	(0.2, 0.1)	(0.45, 0.55)	(10, 5)	(0.95, 0.05)	0.001
33510.2	33510.2	Heuristic	(0.2, 0.1)	(0.45, 0.55)	(10, 5)	(0.95, 0.05)	0.001
33063.6	14680.3	C*S	(0.2, 0.1)	(0.45, 0.55)	(10, 5)	(0.85, 0.15)	0.001
34026.1	15356.4	C only	(0.2, 0.1)	(0.45, 0.55)	(10, 5)	(0.85, 0.15)	0.001
34019.9	15347.9	Random	(0.2, 0.1)	(0.45, 0.55)	(10, 5)	(0.85, 0.15)	0.001
33063.6	14680.3	S1C2	(0.2, 0.1)	(0.45, 0.55)	(10, 5)	(0.85, 0.15)	0.001
33063.6	14661.9	C1S2	(0.2, 0.1)	(0.45, 0.55)	(10, 5)	(0.85, 0.15)	0.001
33766	33766	Heuristic	(0.2, 0.1)	(0.45, 0.55)	(10, 5)	(0.85, 0.15)	0.001
32659.9	14538.5	C*S	(0.2, 0.1)	(0.45, 0.55)	(10, 5)	(0.75, 0.25)	0.001
33660.8	15240.7	C only	(0.2, 0.1)	(0.45, 0.55)	(10, 5)	(0.75, 0.25)	0.001
33700.2	15234.1	Random	(0.2, 0.1)	(0.45, 0.55)	(10, 5)	(0.75, 0.25)	0.001
32659.9	14538.5	S1C2	(0.2, 0.1)	(0.45, 0.55)	(10, 5)	(0.75, 0.25)	0.001
32659.9	14515.7	C1S2	(0.2, 0.1)	(0.45, 0.55)	(10, 5)	(0.75, 0.25)	0.001
32915.5	32915.5	Heuristic	(0.2, 0.1)	(0.45, 0.55)	(10, 5)	(0.75, 0.25)	0.001
32477.8	14500.5	C*S	(0.2, 0.1)	(0.45, 0.55)	(10, 5)	(0.65, 0.35)	0.001
33546.2	15216.7	C only	(0.2, 0.1)	(0.45, 0.55)	(10, 5)	(0.65, 0.35)	0.001
33526.5	15193.4	Random	(0.2, 0.1)	(0.45, 0.55)	(10, 5)	(0.65, 0.35)	0.001
32477.8	14500.5	S1C2	(0.2, 0.1)	(0.45, 0.55)	(10, 5)	(0.65, 0.35)	0.001
32477.8	14484.3	C1S2	(0.2, 0.1)	(0.45, 0.55)	(10, 5)	(0.65, 0.35)	0.001
34814.5	34814.5	Heuristic	(0.2, 0.1)	(0.45, 0.55)	(10, 5)	(0.65, 0.35)	0.001
32243	14369.2	C*S	(0.2, 0.1)	(0.45, 0.55)	(10, 5)	(0.55, 0.45)	0.001
33329.5	15109.7	C only	(0.2, 0.1)	(0.45, 0.55)	(10, 5)	(0.55, 0.45)	0.001
33382.4	15091.1	Random	(0.2, 0.1)	(0.45, 0.55)	(10, 5)	(0.55, 0.45)	0.001
32243	14369.2	S1C2	(0.2, 0.1)	(0.45, 0.55)	(10, 5)	(0.55, 0.45)	0.001
32243	14373	C1S2	(0.2, 0.1)	(0.45, 0.55)	(10, 5)	(0.55, 0.45)	0.001
32646.5	32646.5	Heuristic	(0.2, 0.1)	(0.45, 0.55)	(10, 5)	(0.55, 0.45)	0.001
32468.5	14075.7	C*S	(0.2, 0.1)	(0.35, 0.65)	(25, 15)	(0.95, 0.05)	0.001
33269.1	14678.9	C only	(0.2, 0.1)	(0.35, 0.65)	(25, 15)	(0.95, 0.05)	0.001
33242.3	14659.3	Random	(0.2, 0.1)	(0.35, 0.65)	(25, 15)	(0.95, 0.05)	0.001
32468.5	14075.7	S1C2	(0.2, 0.1)	(0.35, 0.65)	(25, 15)	(0.95, 0.05)	0.001
32468.5	14067.1	C1S2	(0.2, 0.1)	(0.35, 0.65)	(25, 15)	(0.95, 0.05)	0.001
34163.4	34163.4	Heuristic	(0.2, 0.1)	(0.35, 0.65)	(25, 15)	(0.95, 0.05)	0.001
32464	14085.4	C*S	(0.2, 0.1)	(0.35, 0.65)	(25, 15)	(0.85, 0.15)	0.001
33284.1	14676.7	C only	(0.2, 0.1)	(0.35, 0.65)	(25, 15)	(0.85, 0.15)	0.001
33270.2	14662.6	Random	(0.2, 0.1)	(0.35, 0.65)	(25, 15)	(0.85, 0.15)	0.001
32464	14085.4	S1C2	(0.2, 0.1)	(0.35, 0.65)	(25, 15)	(0.85, 0.15)	0.001
32464	14070.2	C1S2	(0.2, 0.1)	(0.35, 0.65)	(25, 15)	(0.85, 0.15)	0.001
33130.3	33130.3	Heuristic	(0.2, 0.1)	(0.35, 0.65)	(25, 15)	(0.85, 0.15)	0.001
32469.7	14083	C*S	(0.2, 0.1)	(0.35, 0.65)	(25, 15)	(0.75, 0.25)	0.001
33288.6	14672	C only	(0.2, 0.1)	(0.35, 0.65)	(25, 15)	(0.75, 0.25)	0.001
33286.9	14660.8	Random	(0.2, 0.1)	(0.35, 0.65)	(25, 15)	(0.75, 0.25)	0.001
32469.7	14083	S1C2	(0.2, 0.1)	(0.35, 0.65)	(25, 15)	(0.75, 0.25)	0.001
32469.7	14072.1	C1S2	(0.2, 0.1)	(0.35, 0.65)	(25, 15)	(0.75, 0.25)	0.001
33144.6	33144.6	Heuristic	(0.2, 0.1)	(0.35, 0.65)	(25, 15)	(0.75, 0.25)	0.001
32110.6	13910	C*S	(0.2, 0.1)	(0.35, 0.65)	(25, 15)	(0.65, 0.35)	0.001
33029.3	14553.4	C only	(0.2, 0.1)	(0.35, 0.65)	(25, 15)	(0.65, 0.35)	0.001
33309.7	14663.8	Random	(0.2, 0.1)	(0.35, 0.65)	(25, 15)	(0.65, 0.35)	0.001
32110.6	13910	S1C2	(0.2, 0.1)	(0.35, 0.65)	(25, 15)	(0.65, 0.35)	0.001
32110.6	13906	C1S2	(0.2, 0.1)	(0.35, 0.65)	(25, 15)	(0.65, 0.35)	0.001
34204.3	34204.3	Heuristic	(0.2, 0.1)	(0.35, 0.65)	(25, 15)	(0.65, 0.35)	0.001
32089.2	13909.3	C*S	(0.2, 0.1)	(0.35, 0.65)	(25, 15)	(0.55, 0.45)	0.001
33000.1	14553	C only	(0.2, 0.1)	(0.35, 0.65)	(25, 15)	(0.55, 0.45)	0.001
32995.3	14523.4	Random	(0.2, 0.1)	(0.35, 0.65)	(25, 15)	(0.55, 0.45)	0.001
32089.2	13909.3	S1C2	(0.2, 0.1)	(0.35, 0.65)	(25, 15)	(0.55, 0.45)	0.001
32089.2	13923.1	C1S2	(0.2, 0.1)	(0.35, 0.65)	(25, 15)	(0.55, 0.45)	0.001
33897.9	33897.9	Heuristic	(0.2, 0.1)	(0.35, 0.65)	(25, 15)	(0.55, 0.45)	0.001
32465.5	14066.5	C*S	(0.2, 0.1)	(0.35, 0.65)	(25, 10)	(0.95, 0.05)	0.001
33254	14660.5	C only	(0.2, 0.1)	(0.35, 0.65)	(25, 10)	(0.95, 0.05)	0.001
33273.5	14672.3	Random	(0.2, 0.1)	(0.35, 0.65)	(25, 10)	(0.95, 0.05)	0.001
32465.5	14075.2	S1C2	(0.2, 0.1)	(0.35, 0.65)	(25, 10)	(0.95, 0.05)	0.001
32465.5	14066.5	C1S2	(0.2, 0.1)	(0.35, 0.65)	(25, 10)	(0.95, 0.05)	0.001
34170.3	34170.3	Heuristic	(0.2, 0.1)	(0.35, 0.65)	(25, 10)	(0.95, 0.05)	0.001
32466.1	14069.1	C*S	(0.2, 0.1)	(0.35, 0.65)	(25, 10)	(0.85, 0.15)	0.001
33298.3	14674.1	C only	(0.2, 0.1)	(0.35, 0.65)	(25, 10)	(0.85, 0.15)	0.001
33293.7	14665.2	Random	(0.2, 0.1)	(0.35, 0.65)	(25, 10)	(0.85, 0.15)	0.001
32466.1	14084.4	S1C2	(0.2, 0.1)	(0.35, 0.65)	(25, 10)	(0.85, 0.15)	0.001
32466.1	14069.1	C1S2	(0.2, 0.1)	(0.35, 0.65)	(25, 10)	(0.85, 0.15)	0.001
34208	34208	Heuristic	(0.2, 0.1)	(0.35, 0.65)	(25, 10)	(0.85, 0.15)	0.001
32089.3	13876.6	C*S	(0.2, 0.1)	(0.35, 0.65)	(25, 10)	(0.75, 0.25)	0.001
33032.4	14555.5	C only	(0.2, 0.1)	(0.35, 0.65)	(25, 10)	(0.75, 0.25)	0.001
33011.8	14528.3	Random	(0.2, 0.1)	(0.35, 0.65)	(25, 10)	(0.75, 0.25)	0.001
32089.3	13893	S1C2	(0.2, 0.1)	(0.35, 0.65)	(25, 10)	(0.75, 0.25)	0.001
32089.3	13876.6	C1S2	(0.2, 0.1)	(0.35, 0.65)	(25, 10)	(0.75, 0.25)	0.001
33943.9	33943.9	Heuristic	(0.2, 0.1)	(0.35, 0.65)	(25, 10)	(0.75, 0.25)	0.001
32055.8	13874.6	C*S	(0.2, 0.1)	(0.35, 0.65)	(25, 10)	(0.65, 0.35)	0.001
32967.2	14536	C only	(0.2, 0.1)	(0.35, 0.65)	(25, 10)	(0.65, 0.35)	0.001
32979.1	14523.9	Random	(0.2, 0.1)	(0.35, 0.65)	(25, 10)	(0.65, 0.35)	0.001
32055.8	13883.6	S1C2	(0.2, 0.1)	(0.35, 0.65)	(25, 10)	(0.65, 0.35)	0.001
32055.8	13874.6	C1S2	(0.2, 0.1)	(0.35, 0.65)	(25, 10)	(0.65, 0.35)	0.001
33824.1	33824.1	Heuristic	(0.2, 0.1)	(0.35, 0.65)	(25, 10)	(0.65, 0.35)	0.001
32030.9	13896.9	C*S	(0.2, 0.1)	(0.35, 0.65)	(25, 10)	(0.55, 0.45)	0.001
32923.7	14526.8	C only	(0.2, 0.1)	(0.35, 0.65)	(25, 10)	(0.55, 0.45)	0.001
32927.8	14504	Random	(0.2, 0.1)	(0.35, 0.65)	(25, 10)	(0.55, 0.45)	0.001
32030.9	13884.1	S1C2	(0.2, 0.1)	(0.35, 0.65)	(25, 10)	(0.55, 0.45)	0.001
32030.9	13896.9	C1S2	(0.2, 0.1)	(0.35, 0.65)	(25, 10)	(0.55, 0.45)	0.001
33766.7	33766.7	Heuristic	(0.2, 0.1)	(0.35, 0.65)	(25, 10)	(0.55, 0.45)	0.001
32049.3	13854.6	C*S	(0.2, 0.1)	(0.35, 0.65)	(20, 10)	(0.95, 0.05)	0.001
32966.1	14516.1	C only	(0.2, 0.1)	(0.35, 0.65)	(20, 10)	(0.95, 0.05)	0.001
32971.4	14517.2	Random	(0.2, 0.1)	(0.35, 0.65)	(20, 10)	(0.95, 0.05)	0.001
32049.3	13854.6	S1C2	(0.2, 0.1)	(0.35, 0.65)	(20, 10)	(0.95, 0.05)	0.001
32049.3	13845.8	C1S2	(0.2, 0.1)	(0.35, 0.65)	(20, 10)	(0.95, 0.05)	0.001
32562.2	32562.2	Heuristic	(0.2, 0.1)	(0.35, 0.65)	(20, 10)	(0.95, 0.05)	0.001
32030.4	13855.6	C*S	(0.2, 0.1)	(0.35, 0.65)	(20, 10)	(0.85, 0.15)	0.001
32944.6	14515.6	C only	(0.2, 0.1)	(0.35, 0.65)	(20, 10)	(0.85, 0.15)	0.001
32947.9	14516	Random	(0.2, 0.1)	(0.35, 0.65)	(20, 10)	(0.85, 0.15)	0.001
32030.4	13855.6	S1C2	(0.2, 0.1)	(0.35, 0.65)	(20, 10)	(0.85, 0.15)	0.001
32030.4	13840.6	C1S2	(0.2, 0.1)	(0.35, 0.65)	(20, 10)	(0.85, 0.15)	0.001
32597.7	32597.7	Heuristic	(0.2, 0.1)	(0.35, 0.65)	(20, 10)	(0.85, 0.15)	0.001
32014.6	13858.6	C*S	(0.2, 0.1)	(0.35, 0.65)	(20, 10)	(0.75, 0.25)	0.001
32920.8	14515.1	C only	(0.2, 0.1)	(0.35, 0.65)	(20, 10)	(0.75, 0.25)	0.001
32919.8	14503.3	Random	(0.2, 0.1)	(0.35, 0.65)	(20, 10)	(0.75, 0.25)	0.001
32014.6	13858.6	S1C2	(0.2, 0.1)	(0.35, 0.65)	(20, 10)	(0.75, 0.25)	0.001
32014.6	13841.8	C1S2	(0.2, 0.1)	(0.35, 0.65)	(20, 10)	(0.75, 0.25)	0.001
33434.5	33434.5	Heuristic	(0.2, 0.1)	(0.35, 0.65)	(20, 10)	(0.75, 0.25)	0.001
32002.2	13862.1	C*S	(0.2, 0.1)	(0.35, 0.65)	(20, 10)	(0.65, 0.35)	0.001
32899.4	14514	C only	(0.2, 0.1)	(0.35, 0.65)	(20, 10)	(0.65, 0.35)	0.001
32901.3	14495.4	Random	(0.2, 0.1)	(0.35, 0.65)	(20, 10)	(0.65, 0.35)	0.001
32002.2	13862.1	S1C2	(0.2, 0.1)	(0.35, 0.65)	(20, 10)	(0.65, 0.35)	0.001
32002.2	13852.6	C1S2	(0.2, 0.1)	(0.35, 0.65)	(20, 10)	(0.65, 0.35)	0.001
32511.5	32511.5	Heuristic	(0.2, 0.1)	(0.35, 0.65)	(20, 10)	(0.65, 0.35)	0.001
31993.8	13850.9	C*S	(0.2, 0.1)	(0.35, 0.65)	(20, 10)	(0.55, 0.45)	0.001
32891.8	14527.2	C only	(0.2, 0.1)	(0.35, 0.65)	(20, 10)	(0.55, 0.45)	0.001
32893.9	14502	Random	(0.2, 0.1)	(0.35, 0.65)	(20, 10)	(0.55, 0.45)	0.001
31993.8	13850.9	S1C2	(0.2, 0.1)	(0.35, 0.65)	(20, 10)	(0.55, 0.45)	0.001
31993.8	13869.2	C1S2	(0.2, 0.1)	(0.35, 0.65)	(20, 10)	(0.55, 0.45)	0.001
33793.5	33793.5	Heuristic	(0.2, 0.1)	(0.35, 0.65)	(20, 10)	(0.55, 0.45)	0.001
32038.5	13840.5	C*S	(0.2, 0.1)	(0.35, 0.65)	(20, 5)	(0.95, 0.05)	0.001
32947.8	14508.1	C only	(0.2, 0.1)	(0.35, 0.65)	(20, 5)	(0.95, 0.05)	0.001
32968.9	14522.2	Random	(0.2, 0.1)	(0.35, 0.65)	(20, 5)	(0.95, 0.05)	0.001
32038.5	13849.5	S1C2	(0.2, 0.1)	(0.35, 0.65)	(20, 5)	(0.95, 0.05)	0.001
32038.5	13840.5	C1S2	(0.2, 0.1)	(0.35, 0.65)	(20, 5)	(0.95, 0.05)	0.001
32745.9	32745.9	Heuristic	(0.2, 0.1)	(0.35, 0.65)	(20, 5)	(0.95, 0.05)	0.001
32012.2	13832.3	C*S	(0.2, 0.1)	(0.35, 0.65)	(20, 5)	(0.85, 0.15)	0.001
32898.1	14497	C only	(0.2, 0.1)	(0.35, 0.65)	(20, 5)	(0.85, 0.15)	0.001
32914	14497.5	Random	(0.2, 0.1)	(0.35, 0.65)	(20, 5)	(0.85, 0.15)	0.001
32012.2	13847.6	S1C2	(0.2, 0.1)	(0.35, 0.65)	(20, 5)	(0.85, 0.15)	0.001
32012.2	13832.3	C1S2	(0.2, 0.1)	(0.35, 0.65)	(20, 5)	(0.85, 0.15)	0.001
32458.4	32458.4	Heuristic	(0.2, 0.1)	(0.35, 0.65)	(20, 5)	(0.85, 0.15)	0.001
31992	13831.9	C*S	(0.2, 0.1)	(0.35, 0.65)	(20, 5)	(0.75, 0.25)	0.001
32898.1	14512.8	C only	(0.2, 0.1)	(0.35, 0.65)	(20, 5)	(0.75, 0.25)	0.001
32900.8	14498.7	Random	(0.2, 0.1)	(0.35, 0.65)	(20, 5)	(0.75, 0.25)	0.001
31992	13847.4	S1C2	(0.2, 0.1)	(0.35, 0.65)	(20, 5)	(0.75, 0.25)	0.001
31992	13831.9	C1S2	(0.2, 0.1)	(0.35, 0.65)	(20, 5)	(0.75, 0.25)	0.001
33773.1	33773.1	Heuristic	(0.2, 0.1)	(0.35, 0.65)	(20, 5)	(0.75, 0.25)	0.001
31551	13669.8	C*S	(0.2, 0.1)	(0.35, 0.65)	(20, 5)	(0.65, 0.35)	0.001
32588.2	14386.1	C only	(0.2, 0.1)	(0.35, 0.65)	(20, 5)	(0.65, 0.35)	0.001
32565	14353.1	Random	(0.2, 0.1)	(0.35, 0.65)	(20, 5)	(0.65, 0.35)	0.001
31551	13675.5	S1C2	(0.2, 0.1)	(0.35, 0.65)	(20, 5)	(0.65, 0.35)	0.001
31551	13669.8	C1S2	(0.2, 0.1)	(0.35, 0.65)	(20, 5)	(0.65, 0.35)	0.001
32590.8	32590.8	Heuristic	(0.2, 0.1)	(0.35, 0.65)	(20, 5)	(0.65, 0.35)	0.001
31519	13664.7	C*S	(0.2, 0.1)	(0.35, 0.65)	(20, 5)	(0.55, 0.45)	0.001
32526.1	14353.5	C only	(0.2, 0.1)	(0.35, 0.65)	(20, 5)	(0.55, 0.45)	0.001
32542.4	14338.1	Random	(0.2, 0.1)	(0.35, 0.65)	(20, 5)	(0.55, 0.45)	0.001
31519	13642.8	S1C2	(0.2, 0.1)	(0.35, 0.65)	(20, 5)	(0.55, 0.45)	0.001
31519	13664.7	C1S2	(0.2, 0.1)	(0.35, 0.65)	(20, 5)	(0.55, 0.45)	0.001
33478.9	33478.9	Heuristic	(0.2, 0.1)	(0.35, 0.65)	(20, 5)	(0.55, 0.45)	0.001
30958.3	13362.5	C*S	(0.2, 0.1)	(0.35, 0.65)	(10, 5)	(0.95, 0.05)	0.001
32124.5	14175.7	C only	(0.2, 0.1)	(0.35, 0.65)	(10, 5)	(0.95, 0.05)	0.001
32115.1	14167.3	Random	(0.2, 0.1)	(0.35, 0.65)	(10, 5)	(0.95, 0.05)	0.001
30958.3	13362.5	S1C2	(0.2, 0.1)	(0.35, 0.65)	(10, 5)	(0.95, 0.05)	0.001
30958.3	13355.7	C1S2	(0.2, 0.1)	(0.35, 0.65)	(10, 5)	(0.95, 0.05)	0.001
31411.2	31411.2	Heuristic	(0.2, 0.1)	(0.35, 0.65)	(10, 5)	(0.95, 0.05)	0.001
30957.1	13350.8	C*S	(0.2, 0.1)	(0.35, 0.65)	(10, 5)	(0.85, 0.15)	0.001
32100.7	14152	C only	(0.2, 0.1)	(0.35, 0.65)	(10, 5)	(0.85, 0.15)	0.001
32087.6	14137.9	Random	(0.2, 0.1)	(0.35, 0.65)	(10, 5)	(0.85, 0.15)	0.001
30957.1	13350.8	S1C2	(0.2, 0.1)	(0.35, 0.65)	(10, 5)	(0.85, 0.15)	0.001
30957.1	13341.3	C1S2	(0.2, 0.1)	(0.35, 0.65)	(10, 5)	(0.85, 0.15)	0.001
31489.8	31489.8	Heuristic	(0.2, 0.1)	(0.35, 0.65)	(10, 5)	(0.85, 0.15)	0.001
30568.2	13206	C*S	(0.2, 0.1)	(0.35, 0.65)	(10, 5)	(0.75, 0.25)	0.001
31745.8	14037.6	C only	(0.2, 0.1)	(0.35, 0.65)	(10, 5)	(0.75, 0.25)	0.001
31787.6	14036.1	Random	(0.2, 0.1)	(0.35, 0.65)	(10, 5)	(0.75, 0.25)	0.001
30568.2	13206	S1C2	(0.2, 0.1)	(0.35, 0.65)	(10, 5)	(0.75, 0.25)	0.001
30568.2	13200.8	C1S2	(0.2, 0.1)	(0.35, 0.65)	(10, 5)	(0.75, 0.25)	0.001
31051.2	31051.2	Heuristic	(0.2, 0.1)	(0.35, 0.65)	(10, 5)	(0.75, 0.25)	0.001
30398.1	13178.2	C*S	(0.2, 0.1)	(0.35, 0.65)	(10, 5)	(0.65, 0.35)	0.001
31635.9	14012.5	C only	(0.2, 0.1)	(0.35, 0.65)	(10, 5)	(0.65, 0.35)	0.001
31652.2	14010.8	Random	(0.2, 0.1)	(0.35, 0.65)	(10, 5)	(0.65, 0.35)	0.001
30398.1	13178.2	S1C2	(0.2, 0.1)	(0.35, 0.65)	(10, 5)	(0.65, 0.35)	0.001
30398.1	13180.7	C1S2	(0.2, 0.1)	(0.35, 0.65)	(10, 5)	(0.65, 0.35)	0.001
30866.1	30866.1	Heuristic	(0.2, 0.1)	(0.35, 0.65)	(10, 5)	(0.65, 0.35)	0.001
30174.9	13045.4	C*S	(0.2, 0.1)	(0.35, 0.65)	(10, 5)	(0.55, 0.45)	0.001
31473.8	13938.9	C only	(0.2, 0.1)	(0.35, 0.65)	(10, 5)	(0.55, 0.45)	0.001
31521.3	13919.5	Random	(0.2, 0.1)	(0.35, 0.65)	(10, 5)	(0.55, 0.45)	0.001
30174.9	13045.4	S1C2	(0.2, 0.1)	(0.35, 0.65)	(10, 5)	(0.55, 0.45)	0.001
30174.9	13091.1	C1S2	(0.2, 0.1)	(0.35, 0.65)	(10, 5)	(0.55, 0.45)	0.001
30570.1	30570.1	Heuristic	(0.2, 0.1)	(0.35, 0.65)	(10, 5)	(0.55, 0.45)	0.001
30335.6	12733.4	C*S	(0.2, 0.1)	(0.25, 0.75)	(25, 15)	(0.95, 0.05)	0.001
31292.4	13418.1	C only	(0.2, 0.1)	(0.25, 0.75)	(25, 15)	(0.95, 0.05)	0.001
31267	13401.2	Random	(0.2, 0.1)	(0.25, 0.75)	(25, 15)	(0.95, 0.05)	0.001
30335.6	12733.4	S1C2	(0.2, 0.1)	(0.25, 0.75)	(25, 15)	(0.95, 0.05)	0.001
30335.6	12728	C1S2	(0.2, 0.1)	(0.25, 0.75)	(25, 15)	(0.95, 0.05)	0.001
31014.6	31014.6	Heuristic	(0.2, 0.1)	(0.25, 0.75)	(25, 15)	(0.95, 0.05)	0.001
30346.9	12743.6	C*S	(0.2, 0.1)	(0.25, 0.75)	(25, 15)	(0.85, 0.15)	0.001
31316.2	13425	C only	(0.2, 0.1)	(0.25, 0.75)	(25, 15)	(0.85, 0.15)	0.001
31307.2	13412.7	Random	(0.2, 0.1)	(0.25, 0.75)	(25, 15)	(0.85, 0.15)	0.001
30346.9	12743.6	S1C2	(0.2, 0.1)	(0.25, 0.75)	(25, 15)	(0.85, 0.15)	0.001
30346.9	12738.2	C1S2	(0.2, 0.1)	(0.25, 0.75)	(25, 15)	(0.85, 0.15)	0.001
31102.5	31102.5	Heuristic	(0.2, 0.1)	(0.25, 0.75)	(25, 15)	(0.85, 0.15)	0.001
30371	12749.4	C*S	(0.2, 0.1)	(0.25, 0.75)	(25, 15)	(0.75, 0.25)	0.001
31318.9	13419.2	C only	(0.2, 0.1)	(0.25, 0.75)	(25, 15)	(0.75, 0.25)	0.001
31323.5	13411.9	Random	(0.2, 0.1)	(0.25, 0.75)	(25, 15)	(0.75, 0.25)	0.001
30371	12749.4	S1C2	(0.2, 0.1)	(0.25, 0.75)	(25, 15)	(0.75, 0.25)	0.001
30371	12751.1	C1S2	(0.2, 0.1)	(0.25, 0.75)	(25, 15)	(0.75, 0.25)	0.001
32080.7	32080.7	Heuristic	(0.2, 0.1)	(0.25, 0.75)	(25, 15)	(0.75, 0.25)	0.001
30042	12583.7	C*S	(0.2, 0.1)	(0.25, 0.75)	(25, 15)	(0.65, 0.35)	0.001
31135.4	13336.3	C only	(0.2, 0.1)	(0.25, 0.75)	(25, 15)	(0.65, 0.35)	0.001
31331.5	13407.1	Random	(0.2, 0.1)	(0.25, 0.75)	(25, 15)	(0.65, 0.35)	0.001
30042	12583.7	S1C2	(0.2, 0.1)	(0.25, 0.75)	(25, 15)	(0.65, 0.35)	0.001
30042	12607.9	C1S2	(0.2, 0.1)	(0.25, 0.75)	(25, 15)	(0.65, 0.35)	0.001
32091.9	32091.9	Heuristic	(0.2, 0.1)	(0.25, 0.75)	(25, 15)	(0.65, 0.35)	0.001
29998.2	12566.4	C*S	(0.2, 0.1)	(0.25, 0.75)	(25, 15)	(0.55, 0.45)	0.001
31045.6	13314.2	C only	(0.2, 0.1)	(0.25, 0.75)	(25, 15)	(0.55, 0.45)	0.001
31034.4	13282.2	Random	(0.2, 0.1)	(0.25, 0.75)	(25, 15)	(0.55, 0.45)	0.001
29998.2	12566.4	S1C2	(0.2, 0.1)	(0.25, 0.75)	(25, 15)	(0.55, 0.45)	0.001
29998.2	12628.2	C1S2	(0.2, 0.1)	(0.25, 0.75)	(25, 15)	(0.55, 0.45)	0.001
31784.1	31784.1	Heuristic	(0.2, 0.1)	(0.25, 0.75)	(25, 15)	(0.55, 0.45)	0.001
30333.1	12727.6	C*S	(0.2, 0.1)	(0.25, 0.75)	(25, 10)	(0.95, 0.05)	0.001
31284.2	13407.4	C only	(0.2, 0.1)	(0.25, 0.75)	(25, 10)	(0.95, 0.05)	0.001
31283.1	13403.4	Random	(0.2, 0.1)	(0.25, 0.75)	(25, 10)	(0.95, 0.05)	0.001
30333.1	12733	S1C2	(0.2, 0.1)	(0.25, 0.75)	(25, 10)	(0.95, 0.05)	0.001
30333.1	12727.6	C1S2	(0.2, 0.1)	(0.25, 0.75)	(25, 10)	(0.95, 0.05)	0.001
31231.3	31231.3	Heuristic	(0.2, 0.1)	(0.25, 0.75)	(25, 10)	(0.95, 0.05)	0.001
30365	12736.6	C*S	(0.2, 0.1)	(0.25, 0.75)	(25, 10)	(0.85, 0.15)	0.001
31318.4	13414.5	C only	(0.2, 0.1)	(0.25, 0.75)	(25, 10)	(0.85, 0.15)	0.001
31316.5	13408.1	Random	(0.2, 0.1)	(0.25, 0.75)	(25, 10)	(0.85, 0.15)	0.001
30365	12742	S1C2	(0.2, 0.1)	(0.25, 0.75)	(25, 10)	(0.85, 0.15)	0.001
30365	12736.6	C1S2	(0.2, 0.1)	(0.25, 0.75)	(25, 10)	(0.85, 0.15)	0.001
31249.3	31249.3	Heuristic	(0.2, 0.1)	(0.25, 0.75)	(25, 10)	(0.85, 0.15)	0.001
29988.5	12559.1	C*S	(0.2, 0.1)	(0.25, 0.75)	(25, 10)	(0.75, 0.25)	0.001
31045.5	13294.6	C only	(0.2, 0.1)	(0.25, 0.75)	(25, 10)	(0.75, 0.25)	0.001
31057.5	13289.1	Random	(0.2, 0.1)	(0.25, 0.75)	(25, 10)	(0.75, 0.25)	0.001
29988.5	12554.2	S1C2	(0.2, 0.1)	(0.25, 0.75)	(25, 10)	(0.75, 0.25)	0.001
29988.5	12559.1	C1S2	(0.2, 0.1)	(0.25, 0.75)	(25, 10)	(0.75, 0.25)	0.001
31580.8	31580.8	Heuristic	(0.2, 0.1)	(0.25, 0.75)	(25, 10)	(0.75, 0.25)	0.001
29950.3	12562.9	C*S	(0.2, 0.1)	(0.25, 0.75)	(25, 10)	(0.65, 0.35)	0.001
30999	13290.7	C only	(0.2, 0.1)	(0.25, 0.75)	(25, 10)	(0.65, 0.35)	0.001
31008.1	13278.9	Random	(0.2, 0.1)	(0.25, 0.75)	(25, 10)	(0.65, 0.35)	0.001
29950.3	12535.6	S1C2	(0.2, 0.1)	(0.25, 0.75)	(25, 10)	(0.65, 0.35)	0.001
29950.3	12562.9	C1S2	(0.2, 0.1)	(0.25, 0.75)	(25, 10)	(0.65, 0.35)	0.001
31730.3	31730.3	Heuristic	(0.2, 0.1)	(0.25, 0.75)	(25, 10)	(0.65, 0.35)	0.001
29923.9	12587	C*S	(0.2, 0.1)	(0.25, 0.75)	(25, 10)	(0.55, 0.45)	0.001
30947.4	13286.3	C only	(0.2, 0.1)	(0.25, 0.75)	(25, 10)	(0.55, 0.45)	0.001
30945.8	13258.5	Random	(0.2, 0.1)	(0.25, 0.75)	(25, 10)	(0.55, 0.45)	0.001
29923.9	12514.7	S1C2	(0.2, 0.1)	(0.25, 0.75)	(25, 10)	(0.55, 0.45)	0.001
29923.9	12587	C1S2	(0.2, 0.1)	(0.25, 0.75)	(25, 10)	(0.55, 0.45)	0.001
30375.3	30375.3	Heuristic	(0.2, 0.1)	(0.25, 0.75)	(25, 10)	(0.55, 0.45)	0.001
29937.4	12516.5	C*S	(0.2, 0.1)	(0.25, 0.75)	(20, 10)	(0.95, 0.05)	0.001
30996.4	13274.9	C only	(0.2, 0.1)	(0.25, 0.75)	(20, 10)	(0.95, 0.05)	0.001
30998.2	13275.3	Random	(0.2, 0.1)	(0.25, 0.75)	(20, 10)	(0.95, 0.05)	0.001
29937.4	12516.5	S1C2	(0.2, 0.1)	(0.25, 0.75)	(20, 10)	(0.95, 0.05)	0.001
29937.4	12511	C1S2	(0.2, 0.1)	(0.25, 0.75)	(20, 10)	(0.95, 0.05)	0.001
30661.5	30661.5	Heuristic	(0.2, 0.1)	(0.25, 0.75)	(20, 10)	(0.95, 0.05)	0.001
29915.3	12506.9	C*S	(0.2, 0.1)	(0.25, 0.75)	(20, 10)	(0.85, 0.15)	0.001
30960.3	13269.8	C only	(0.2, 0.1)	(0.25, 0.75)	(20, 10)	(0.85, 0.15)	0.001
30977.7	13273.1	Random	(0.2, 0.1)	(0.25, 0.75)	(20, 10)	(0.85, 0.15)	0.001
29915.3	12506.9	S1C2	(0.2, 0.1)	(0.25, 0.75)	(20, 10)	(0.85, 0.15)	0.001
29915.3	12504.7	C1S2	(0.2, 0.1)	(0.25, 0.75)	(20, 10)	(0.85, 0.15)	0.001
31683.7	31683.7	Heuristic	(0.2, 0.1)	(0.25, 0.75)	(20, 10)	(0.85, 0.15)	0.001
29897.3	12514.8	C*S	(0.2, 0.1)	(0.25, 0.75)	(20, 10)	(0.75, 0.25)	0.001
30936.5	13269	C only	(0.2, 0.1)	(0.25, 0.75)	(20, 10)	(0.75, 0.25)	0.001
30943.8	13263.5	Random	(0.2, 0.1)	(0.25, 0.75)	(20, 10)	(0.75, 0.25)	0.001
29897.3	12514.8	S1C2	(0.2, 0.1)	(0.25, 0.75)	(20, 10)	(0.75, 0.25)	0.001
29897.3	12522.4	C1S2	(0.2, 0.1)	(0.25, 0.75)	(20, 10)	(0.75, 0.25)	0.001
30625.7	30625.7	Heuristic	(0.2, 0.1)	(0.25, 0.75)	(20, 10)	(0.75, 0.25)	0.001
29883.8	12514.7	C*S	(0.2, 0.1)	(0.25, 0.75)	(20, 10)	(0.65, 0.35)	0.001
30908.6	13268	C only	(0.2, 0.1)	(0.25, 0.75)	(20, 10)	(0.65, 0.35)	0.001
30911	13252.9	Random	(0.2, 0.1)	(0.25, 0.75)	(20, 10)	(0.65, 0.35)	0.001
29883.8	12514.7	S1C2	(0.2, 0.1)	(0.25, 0.75)	(20, 10)	(0.65, 0.35)	0.001
29883.8	12545.4	C1S2	(0.2, 0.1)	(0.25, 0.75)	(20, 10)	(0.65, 0.35)	0.001
30438.2	30438.2	Heuristic	(0.2, 0.1)	(0.25, 0.75)	(20, 10)	(0.65, 0.35)	0.001
29876.7	12513.4	C*S	(0.2, 0.1)	(0.25, 0.75)	(20, 10)	(0.55, 0.45)	0.001
30891.2	13273.9	C only	(0.2, 0.1)	(0.25, 0.75)	(20, 10)	(0.55, 0.45)	0.001
30900.2	13256.4	Random	(0.2, 0.1)	(0.25, 0.75)	(20, 10)	(0.55, 0.45)	0.001
29876.7	12513.4	S1C2	(0.2, 0.1)	(0.25, 0.75)	(20, 10)	(0.55, 0.45)	0.001
29876.7	12585.7	C1S2	(0.2, 0.1)	(0.25, 0.75)	(20, 10)	(0.55, 0.45)	0.001
30462.8	30462.8	Heuristic	(0.2, 0.1)	(0.25, 0.75)	(20, 10)	(0.55, 0.45)	0.001
29924.3	12503.6	C*S	(0.2, 0.1)	(0.25, 0.75)	(20, 5)	(0.95, 0.05)	0.001
30973	13266.9	C only	(0.2, 0.1)	(0.25, 0.75)	(20, 5)	(0.95, 0.05)	0.001
30989.1	13270.7	Random	(0.2, 0.1)	(0.25, 0.75)	(20, 5)	(0.95, 0.05)	0.001
29924.3	12508.9	S1C2	(0.2, 0.1)	(0.25, 0.75)	(20, 5)	(0.95, 0.05)	0.001
29924.3	12503.6	C1S2	(0.2, 0.1)	(0.25, 0.75)	(20, 5)	(0.95, 0.05)	0.001
30924	30924	Heuristic	(0.2, 0.1)	(0.25, 0.75)	(20, 5)	(0.95, 0.05)	0.001
29893.2	12504	C*S	(0.2, 0.1)	(0.25, 0.75)	(20, 5)	(0.85, 0.15)	0.001
30937.8	13267	C only	(0.2, 0.1)	(0.25, 0.75)	(20, 5)	(0.85, 0.15)	0.001
30945.5	13265.4	Random	(0.2, 0.1)	(0.25, 0.75)	(20, 5)	(0.85, 0.15)	0.001
29893.2	12504.2	S1C2	(0.2, 0.1)	(0.25, 0.75)	(20, 5)	(0.85, 0.15)	0.001
29893.2	12504	C1S2	(0.2, 0.1)	(0.25, 0.75)	(20, 5)	(0.85, 0.15)	0.001
30586.9	30586.9	Heuristic	(0.2, 0.1)	(0.25, 0.75)	(20, 5)	(0.85, 0.15)	0.001
29869.4	12513.9	C*S	(0.2, 0.1)	(0.25, 0.75)	(20, 5)	(0.75, 0.25)	0.001
30898.8	13259.8	C only	(0.2, 0.1)	(0.25, 0.75)	(20, 5)	(0.75, 0.25)	0.001
30892.2	13244.9	Random	(0.2, 0.1)	(0.25, 0.75)	(20, 5)	(0.75, 0.25)	0.001
29869.4	12501.3	S1C2	(0.2, 0.1)	(0.25, 0.75)	(20, 5)	(0.75, 0.25)	0.001
29869.4	12513.9	C1S2	(0.2, 0.1)	(0.25, 0.75)	(20, 5)	(0.75, 0.25)	0.001
30686.1	30686.1	Heuristic	(0.2, 0.1)	(0.25, 0.75)	(20, 5)	(0.75, 0.25)	0.001
29470.5	12369.5	C*S	(0.2, 0.1)	(0.25, 0.75)	(20, 5)	(0.65, 0.35)	0.001
30650.2	13154.4	C only	(0.2, 0.1)	(0.25, 0.75)	(20, 5)	(0.65, 0.35)	0.001
30653	13136.7	Random	(0.2, 0.1)	(0.25, 0.75)	(20, 5)	(0.65, 0.35)	0.001
29470.5	12331.3	S1C2	(0.2, 0.1)	(0.25, 0.75)	(20, 5)	(0.65, 0.35)	0.001
29470.5	12369.5	C1S2	(0.2, 0.1)	(0.25, 0.75)	(20, 5)	(0.65, 0.35)	0.001
29998.1	29998.1	Heuristic	(0.2, 0.1)	(0.25, 0.75)	(20, 5)	(0.65, 0.35)	0.001
29429.5	12384.2	C*S	(0.2, 0.1)	(0.25, 0.75)	(20, 5)	(0.55, 0.45)	0.001
30593	13137.7	C only	(0.2, 0.1)	(0.25, 0.75)	(20, 5)	(0.55, 0.45)	0.001
30604.4	13115.9	Random	(0.2, 0.1)	(0.25, 0.75)	(20, 5)	(0.55, 0.45)	0.001
29429.5	12306.3	S1C2	(0.2, 0.1)	(0.25, 0.75)	(20, 5)	(0.55, 0.45)	0.001
29429.5	12384.2	C1S2	(0.2, 0.1)	(0.25, 0.75)	(20, 5)	(0.55, 0.45)	0.001
30096.1	30096.1	Heuristic	(0.2, 0.1)	(0.25, 0.75)	(20, 5)	(0.55, 0.45)	0.001
28862.6	12037.9	C*S	(0.2, 0.1)	(0.25, 0.75)	(10, 5)	(0.95, 0.05)	0.001
30180.7	12950.7	C only	(0.2, 0.1)	(0.25, 0.75)	(10, 5)	(0.95, 0.05)	0.001
30195.9	12958.5	Random	(0.2, 0.1)	(0.25, 0.75)	(10, 5)	(0.95, 0.05)	0.001
28862.6	12037.9	S1C2	(0.2, 0.1)	(0.25, 0.75)	(10, 5)	(0.95, 0.05)	0.001
28862.6	12036.8	C1S2	(0.2, 0.1)	(0.25, 0.75)	(10, 5)	(0.95, 0.05)	0.001
29315	29315	Heuristic	(0.2, 0.1)	(0.25, 0.75)	(10, 5)	(0.95, 0.05)	0.001
28855.6	12029.6	C*S	(0.2, 0.1)	(0.25, 0.75)	(10, 5)	(0.85, 0.15)	0.001
30185.5	12952.3	C only	(0.2, 0.1)	(0.25, 0.75)	(10, 5)	(0.85, 0.15)	0.001
30197.3	12953.9	Random	(0.2, 0.1)	(0.25, 0.75)	(10, 5)	(0.85, 0.15)	0.001
28855.6	12029.6	S1C2	(0.2, 0.1)	(0.25, 0.75)	(10, 5)	(0.85, 0.15)	0.001
28855.6	12032.6	C1S2	(0.2, 0.1)	(0.25, 0.75)	(10, 5)	(0.85, 0.15)	0.001
30992.8	30992.8	Heuristic	(0.2, 0.1)	(0.25, 0.75)	(10, 5)	(0.85, 0.15)	0.001
28481.9	11889.7	C*S	(0.2, 0.1)	(0.25, 0.75)	(10, 5)	(0.75, 0.25)	0.001
29868.2	12857.9	C only	(0.2, 0.1)	(0.25, 0.75)	(10, 5)	(0.75, 0.25)	0.001
29903.3	12853.3	Random	(0.2, 0.1)	(0.25, 0.75)	(10, 5)	(0.75, 0.25)	0.001
28481.9	11889.7	S1C2	(0.2, 0.1)	(0.25, 0.75)	(10, 5)	(0.75, 0.25)	0.001
28481.9	11910.1	C1S2	(0.2, 0.1)	(0.25, 0.75)	(10, 5)	(0.75, 0.25)	0.001
28899	28899	Heuristic	(0.2, 0.1)	(0.25, 0.75)	(10, 5)	(0.75, 0.25)	0.001
28337.1	11858	C*S	(0.2, 0.1)	(0.25, 0.75)	(10, 5)	(0.65, 0.35)	0.001
29772.2	12834.4	C only	(0.2, 0.1)	(0.25, 0.75)	(10, 5)	(0.65, 0.35)	0.001
29766.2	12818.7	Random	(0.2, 0.1)	(0.25, 0.75)	(10, 5)	(0.65, 0.35)	0.001
28337.1	11858	S1C2	(0.2, 0.1)	(0.25, 0.75)	(10, 5)	(0.65, 0.35)	0.001
28337.1	11909.4	C1S2	(0.2, 0.1)	(0.25, 0.75)	(10, 5)	(0.65, 0.35)	0.001
28812.7	28812.7	Heuristic	(0.2, 0.1)	(0.25, 0.75)	(10, 5)	(0.65, 0.35)	0.001
28152.8	11730	C*S	(0.2, 0.1)	(0.25, 0.75)	(10, 5)	(0.55, 0.45)	0.001
29598.2	12754.8	C only	(0.2, 0.1)	(0.25, 0.75)	(10, 5)	(0.55, 0.45)	0.001
29669.5	12747.2	Random	(0.2, 0.1)	(0.25, 0.75)	(10, 5)	(0.55, 0.45)	0.001
28152.8	11730	S1C2	(0.2, 0.1)	(0.25, 0.75)	(10, 5)	(0.55, 0.45)	0.001
28168.6	11852.7	C1S2	(0.2, 0.1)	(0.25, 0.75)	(10, 5)	(0.55, 0.45)	0.001
28760	28760	Heuristic	(0.2, 0.1)	(0.25, 0.75)	(10, 5)	(0.55, 0.45)	0.001
28237.3	11418.1	C*S	(0.2, 0.1)	(0.15, 0.85)	(25, 15)	(0.95, 0.05)	0.001
29315.1	12158.7	C only	(0.2, 0.1)	(0.15, 0.85)	(25, 15)	(0.95, 0.05)	0.001
29314.6	12156.5	Random	(0.2, 0.1)	(0.15, 0.85)	(25, 15)	(0.95, 0.05)	0.001
28237.3	11418.1	S1C2	(0.2, 0.1)	(0.15, 0.85)	(25, 15)	(0.95, 0.05)	0.001
28237.3	11420.9	C1S2	(0.2, 0.1)	(0.15, 0.85)	(25, 15)	(0.95, 0.05)	0.001
29129.1	29129.1	Heuristic	(0.2, 0.1)	(0.15, 0.85)	(25, 15)	(0.95, 0.05)	0.001
28264.1	11420.7	C*S	(0.2, 0.1)	(0.15, 0.85)	(25, 15)	(0.85, 0.15)	0.001
29326.9	12158.5	C only	(0.2, 0.1)	(0.15, 0.85)	(25, 15)	(0.85, 0.15)	0.001
29331	12158.1	Random	(0.2, 0.1)	(0.15, 0.85)	(25, 15)	(0.85, 0.15)	0.001
28264.1	11420.7	S1C2	(0.2, 0.1)	(0.15, 0.85)	(25, 15)	(0.85, 0.15)	0.001
28264.1	11438.8	C1S2	(0.2, 0.1)	(0.15, 0.85)	(25, 15)	(0.85, 0.15)	0.001
29261.7	29261.7	Heuristic	(0.2, 0.1)	(0.15, 0.85)	(25, 15)	(0.85, 0.15)	0.001
28295.5	11430.2	C*S	(0.2, 0.1)	(0.15, 0.85)	(25, 15)	(0.75, 0.25)	0.001
29334.3	12157.5	C only	(0.2, 0.1)	(0.15, 0.85)	(25, 15)	(0.75, 0.25)	0.001
29346.4	12155.9	Random	(0.2, 0.1)	(0.15, 0.85)	(25, 15)	(0.75, 0.25)	0.001
28295.5	11430.2	S1C2	(0.2, 0.1)	(0.15, 0.85)	(25, 15)	(0.75, 0.25)	0.001
28295.5	11469.9	C1S2	(0.2, 0.1)	(0.15, 0.85)	(25, 15)	(0.75, 0.25)	0.001
29975.8	29975.8	Heuristic	(0.2, 0.1)	(0.15, 0.85)	(25, 15)	(0.75, 0.25)	0.001
27997.8	11262.7	C*S	(0.2, 0.1)	(0.15, 0.85)	(25, 15)	(0.65, 0.35)	0.001
29228.7	12112.6	C only	(0.2, 0.1)	(0.15, 0.85)	(25, 15)	(0.65, 0.35)	0.001
29352	12150.4	Random	(0.2, 0.1)	(0.15, 0.85)	(25, 15)	(0.65, 0.35)	0.001
27997.8	11262.7	S1C2	(0.2, 0.1)	(0.15, 0.85)	(25, 15)	(0.65, 0.35)	0.001
28019.3	11348.9	C1S2	(0.2, 0.1)	(0.15, 0.85)	(25, 15)	(0.65, 0.35)	0.001
29981.5	29981.5	Heuristic	(0.2, 0.1)	(0.15, 0.85)	(25, 15)	(0.65, 0.35)	0.001
27958.2	11249.8	C*S	(0.2, 0.1)	(0.15, 0.85)	(25, 15)	(0.55, 0.45)	0.001
29066.3	12060.6	C only	(0.2, 0.1)	(0.15, 0.85)	(25, 15)	(0.55, 0.45)	0.001
29061.6	12032.4	Random	(0.2, 0.1)	(0.15, 0.85)	(25, 15)	(0.55, 0.45)	0.001
27958.2	11249.8	S1C2	(0.2, 0.1)	(0.15, 0.85)	(25, 15)	(0.55, 0.45)	0.001
28024.1	11390.4	C1S2	(0.2, 0.1)	(0.15, 0.85)	(25, 15)	(0.55, 0.45)	0.001
29670.9	29670.9	Heuristic	(0.2, 0.1)	(0.15, 0.85)	(25, 15)	(0.55, 0.45)	0.001
28246	11419.7	C*S	(0.2, 0.1)	(0.15, 0.85)	(25, 10)	(0.95, 0.05)	0.001
29318.7	12155.7	C only	(0.2, 0.1)	(0.15, 0.85)	(25, 10)	(0.95, 0.05)	0.001
29302.1	12144.4	Random	(0.2, 0.1)	(0.15, 0.85)	(25, 10)	(0.95, 0.05)	0.001
28246	11416.8	S1C2	(0.2, 0.1)	(0.15, 0.85)	(25, 10)	(0.95, 0.05)	0.001
28246	11419.7	C1S2	(0.2, 0.1)	(0.15, 0.85)	(25, 10)	(0.95, 0.05)	0.001
28923.5	28923.5	Heuristic	(0.2, 0.1)	(0.15, 0.85)	(25, 10)	(0.95, 0.05)	0.001
28279.9	11438.3	C*S	(0.2, 0.1)	(0.15, 0.85)	(25, 10)	(0.85, 0.15)	0.001
29345.7	12159.9	C only	(0.2, 0.1)	(0.15, 0.85)	(25, 10)	(0.85, 0.15)	0.001
29336.1	12148.9	Random	(0.2, 0.1)	(0.15, 0.85)	(25, 10)	(0.85, 0.15)	0.001
28279.9	11420.5	S1C2	(0.2, 0.1)	(0.15, 0.85)	(25, 10)	(0.85, 0.15)	0.001
28279.9	11438.3	C1S2	(0.2, 0.1)	(0.15, 0.85)	(25, 10)	(0.85, 0.15)	0.001
29150.4	29150.4	Heuristic	(0.2, 0.1)	(0.15, 0.85)	(25, 10)	(0.85, 0.15)	0.001
27915.5	11282.4	C*S	(0.2, 0.1)	(0.15, 0.85)	(25, 10)	(0.75, 0.25)	0.001
29080.1	12046.9	C only	(0.2, 0.1)	(0.15, 0.85)	(25, 10)	(0.75, 0.25)	0.001
29092.3	12041.5	Random	(0.2, 0.1)	(0.15, 0.85)	(25, 10)	(0.75, 0.25)	0.001
27915.5	11233.2	S1C2	(0.2, 0.1)	(0.15, 0.85)	(25, 10)	(0.75, 0.25)	0.001
27915.5	11282.4	C1S2	(0.2, 0.1)	(0.15, 0.85)	(25, 10)	(0.75, 0.25)	0.001
29719.9	29719.9	Heuristic	(0.2, 0.1)	(0.15, 0.85)	(25, 10)	(0.75, 0.25)	0.001
27906.9	11316.8	C*S	(0.2, 0.1)	(0.15, 0.85)	(25, 10)	(0.65, 0.35)	0.001
29023	12045.5	C only	(0.2, 0.1)	(0.15, 0.85)	(25, 10)	(0.65, 0.35)	0.001
29018.3	12021.6	Random	(0.2, 0.1)	(0.15, 0.85)	(25, 10)	(0.65, 0.35)	0.001
27900.6	11233.3	S1C2	(0.2, 0.1)	(0.15, 0.85)	(25, 10)	(0.65, 0.35)	0.001
27906.9	11316.8	C1S2	(0.2, 0.1)	(0.15, 0.85)	(25, 10)	(0.65, 0.35)	0.001
29010	29010	Heuristic	(0.2, 0.1)	(0.15, 0.85)	(25, 10)	(0.65, 0.35)	0.001
27892.7	11351.2	C*S	(0.2, 0.1)	(0.15, 0.85)	(25, 10)	(0.55, 0.45)	0.001
28978.7	12049.1	C only	(0.2, 0.1)	(0.15, 0.85)	(25, 10)	(0.55, 0.45)	0.001
28983.7	12026.1	Random	(0.2, 0.1)	(0.15, 0.85)	(25, 10)	(0.55, 0.45)	0.001
27836.3	11200.5	S1C2	(0.2, 0.1)	(0.15, 0.85)	(25, 10)	(0.55, 0.45)	0.001
27892.7	11351.2	C1S2	(0.2, 0.1)	(0.15, 0.85)	(25, 10)	(0.55, 0.45)	0.001
28322.7	28322.7	Heuristic	(0.2, 0.1)	(0.15, 0.85)	(25, 10)	(0.55, 0.45)	0.001
27836.3	11202.1	C*S	(0.2, 0.1)	(0.15, 0.85)	(20, 10)	(0.95, 0.05)	0.001
29031.4	12035.4	C only	(0.2, 0.1)	(0.15, 0.85)	(20, 10)	(0.95, 0.05)	0.001
29023.9	12025.5	Random	(0.2, 0.1)	(0.15, 0.85)	(20, 10)	(0.95, 0.05)	0.001
27836.3	11202.1	S1C2	(0.2, 0.1)	(0.15, 0.85)	(20, 10)	(0.95, 0.05)	0.001
27836.3	11206.8	C1S2	(0.2, 0.1)	(0.15, 0.85)	(20, 10)	(0.95, 0.05)	0.001
28342.9	28342.9	Heuristic	(0.2, 0.1)	(0.15, 0.85)	(20, 10)	(0.95, 0.05)	0.001
27813.1	11205.5	C*S	(0.2, 0.1)	(0.15, 0.85)	(20, 10)	(0.85, 0.15)	0.001
29000.9	12034.7	C only	(0.2, 0.1)	(0.15, 0.85)	(20, 10)	(0.85, 0.15)	0.001
28988.2	12022	Random	(0.2, 0.1)	(0.15, 0.85)	(20, 10)	(0.85, 0.15)	0.001
27813.1	11205.5	S1C2	(0.2, 0.1)	(0.15, 0.85)	(20, 10)	(0.85, 0.15)	0.001
27813.1	11226.5	C1S2	(0.2, 0.1)	(0.15, 0.85)	(20, 10)	(0.85, 0.15)	0.001
28551.1	28551.1	Heuristic	(0.2, 0.1)	(0.15, 0.85)	(20, 10)	(0.85, 0.15)	0.001
27796.7	11209.9	C*S	(0.2, 0.1)	(0.15, 0.85)	(20, 10)	(0.75, 0.25)	0.001
28964.9	12032	C only	(0.2, 0.1)	(0.15, 0.85)	(20, 10)	(0.75, 0.25)	0.001
28946.2	12008.4	Random	(0.2, 0.1)	(0.15, 0.85)	(20, 10)	(0.75, 0.25)	0.001
27796.7	11209.9	S1C2	(0.2, 0.1)	(0.15, 0.85)	(20, 10)	(0.75, 0.25)	0.001
27796.7	11256.6	C1S2	(0.2, 0.1)	(0.15, 0.85)	(20, 10)	(0.75, 0.25)	0.001
28519.2	28519.2	Heuristic	(0.2, 0.1)	(0.15, 0.85)	(20, 10)	(0.75, 0.25)	0.001
27798.2	11188.3	C*S	(0.2, 0.1)	(0.15, 0.85)	(20, 10)	(0.65, 0.35)	0.001
28935.6	12034.7	C only	(0.2, 0.1)	(0.15, 0.85)	(20, 10)	(0.65, 0.35)	0.001
28928.9	12012.7	Random	(0.2, 0.1)	(0.15, 0.85)	(20, 10)	(0.65, 0.35)	0.001
27798.2	11188.3	S1C2	(0.2, 0.1)	(0.15, 0.85)	(20, 10)	(0.65, 0.35)	0.001
27798.2	11279.1	C1S2	(0.2, 0.1)	(0.15, 0.85)	(20, 10)	(0.65, 0.35)	0.001
28355.6	28355.6	Heuristic	(0.2, 0.1)	(0.15, 0.85)	(20, 10)	(0.65, 0.35)	0.001
27794	11194	C*S	(0.2, 0.1)	(0.15, 0.85)	(20, 10)	(0.55, 0.45)	0.001
28913.8	12031.1	C only	(0.2, 0.1)	(0.15, 0.85)	(20, 10)	(0.55, 0.45)	0.001
28917	12015.9	Random	(0.2, 0.1)	(0.15, 0.85)	(20, 10)	(0.55, 0.45)	0.001
27794	11194	S1C2	(0.2, 0.1)	(0.15, 0.85)	(20, 10)	(0.55, 0.45)	0.001
27849.7	11348.9	C1S2	(0.2, 0.1)	(0.15, 0.85)	(20, 10)	(0.55, 0.45)	0.001
28601.1	28601.1	Heuristic	(0.2, 0.1)	(0.15, 0.85)	(20, 10)	(0.55, 0.45)	0.001
27820.3	11198.1	C*S	(0.2, 0.1)	(0.15, 0.85)	(20, 5)	(0.95, 0.05)	0.001
29008.5	12029.8	C only	(0.2, 0.1)	(0.15, 0.85)	(20, 5)	(0.95, 0.05)	0.001
29012.4	12027.2	Random	(0.2, 0.1)	(0.15, 0.85)	(20, 5)	(0.95, 0.05)	0.001
27820.3	11193	S1C2	(0.2, 0.1)	(0.15, 0.85)	(20, 5)	(0.95, 0.05)	0.001
27820.3	11198.1	C1S2	(0.2, 0.1)	(0.15, 0.85)	(20, 5)	(0.95, 0.05)	0.001
29630.3	29630.3	Heuristic	(0.2, 0.1)	(0.15, 0.85)	(20, 5)	(0.95, 0.05)	0.001
27785.6	11220.6	C*S	(0.2, 0.1)	(0.15, 0.85)	(20, 5)	(0.85, 0.15)	0.001
28953.6	12021.5	C only	(0.2, 0.1)	(0.15, 0.85)	(20, 5)	(0.85, 0.15)	0.001
28970.3	12026.2	Random	(0.2, 0.1)	(0.15, 0.85)	(20, 5)	(0.85, 0.15)	0.001
27785.6	11197.2	S1C2	(0.2, 0.1)	(0.15, 0.85)	(20, 5)	(0.85, 0.15)	0.001
27785.6	11220.6	C1S2	(0.2, 0.1)	(0.15, 0.85)	(20, 5)	(0.85, 0.15)	0.001
28749.4	28749.4	Heuristic	(0.2, 0.1)	(0.15, 0.85)	(20, 5)	(0.85, 0.15)	0.001
27761.3	11243.3	C*S	(0.2, 0.1)	(0.15, 0.85)	(20, 5)	(0.75, 0.25)	0.001
28914.8	12023.2	C only	(0.2, 0.1)	(0.15, 0.85)	(20, 5)	(0.75, 0.25)	0.001
28916.8	12010.8	Random	(0.2, 0.1)	(0.15, 0.85)	(20, 5)	(0.75, 0.25)	0.001
27761.3	11190.9	S1C2	(0.2, 0.1)	(0.15, 0.85)	(20, 5)	(0.75, 0.25)	0.001
27761.3	11243.3	C1S2	(0.2, 0.1)	(0.15, 0.85)	(20, 5)	(0.75, 0.25)	0.001
28373.3	28373.3	Heuristic	(0.2, 0.1)	(0.15, 0.85)	(20, 5)	(0.75, 0.25)	0.001
27480.5	11125	C*S	(0.2, 0.1)	(0.15, 0.85)	(20, 5)	(0.65, 0.35)	0.001
28710.1	11919.5	C only	(0.2, 0.1)	(0.15, 0.85)	(20, 5)	(0.65, 0.35)	0.001
28723.2	11909.1	Random	(0.2, 0.1)	(0.15, 0.85)	(20, 5)	(0.65, 0.35)	0.001
27432.2	11023.2	S1C2	(0.2, 0.1)	(0.15, 0.85)	(20, 5)	(0.65, 0.35)	0.001
27480.5	11125	C1S2	(0.2, 0.1)	(0.15, 0.85)	(20, 5)	(0.65, 0.35)	0.001
29630.4	29630.4	Heuristic	(0.2, 0.1)	(0.15, 0.85)	(20, 5)	(0.65, 0.35)	0.001
27470.6	11168.3	C*S	(0.2, 0.1)	(0.15, 0.85)	(20, 5)	(0.55, 0.45)	0.001
28637.1	11904.7	C only	(0.2, 0.1)	(0.15, 0.85)	(20, 5)	(0.55, 0.45)	0.001
28643.8	11883	Random	(0.2, 0.1)	(0.15, 0.85)	(20, 5)	(0.55, 0.45)	0.001
27369	10996.6	S1C2	(0.2, 0.1)	(0.15, 0.85)	(20, 5)	(0.55, 0.45)	0.001
27470.6	11168.3	C1S2	(0.2, 0.1)	(0.15, 0.85)	(20, 5)	(0.55, 0.45)	0.001
28012.6	28012.6	Heuristic	(0.2, 0.1)	(0.15, 0.85)	(20, 5)	(0.55, 0.45)	0.001
26784.1	10749.2	C*S	(0.2, 0.1)	(0.15, 0.85)	(10, 5)	(0.95, 0.05)	0.001
28269.1	11748.1	C only	(0.2, 0.1)	(0.15, 0.85)	(10, 5)	(0.95, 0.05)	0.001
28282.6	11753	Random	(0.2, 0.1)	(0.15, 0.85)	(10, 5)	(0.95, 0.05)	0.001
26784.1	10749.2	S1C2	(0.2, 0.1)	(0.15, 0.85)	(10, 5)	(0.95, 0.05)	0.001
26784.1	10763.5	C1S2	(0.2, 0.1)	(0.15, 0.85)	(10, 5)	(0.95, 0.05)	0.001
27226.7	27226.7	Heuristic	(0.2, 0.1)	(0.15, 0.85)	(10, 5)	(0.95, 0.05)	0.001
26775.7	10734.8	C*S	(0.2, 0.1)	(0.15, 0.85)	(10, 5)	(0.85, 0.15)	0.001
28249.3	11738	C only	(0.2, 0.1)	(0.15, 0.85)	(10, 5)	(0.85, 0.15)	0.001
28255.4	11735.2	Random	(0.2, 0.1)	(0.15, 0.85)	(10, 5)	(0.85, 0.15)	0.001
26775.7	10734.8	S1C2	(0.2, 0.1)	(0.15, 0.85)	(10, 5)	(0.85, 0.15)	0.001
26775.7	10780.4	C1S2	(0.2, 0.1)	(0.15, 0.85)	(10, 5)	(0.85, 0.15)	0.001
27224.6	27224.6	Heuristic	(0.2, 0.1)	(0.15, 0.85)	(10, 5)	(0.85, 0.15)	0.001
26458.6	10604.9	C*S	(0.2, 0.1)	(0.15, 0.85)	(10, 5)	(0.75, 0.25)	0.001
27974.5	11666.7	C only	(0.2, 0.1)	(0.15, 0.85)	(10, 5)	(0.75, 0.25)	0.001
27995.8	11654.7	Random	(0.2, 0.1)	(0.15, 0.85)	(10, 5)	(0.75, 0.25)	0.001
26458.6	10604.9	S1C2	(0.2, 0.1)	(0.15, 0.85)	(10, 5)	(0.75, 0.25)	0.001
26459.8	10694.3	C1S2	(0.2, 0.1)	(0.15, 0.85)	(10, 5)	(0.75, 0.25)	0.001
26725.9	26725.9	Heuristic	(0.2, 0.1)	(0.15, 0.85)	(10, 5)	(0.75, 0.25)	0.001
26286.6	10561.8	C*S	(0.2, 0.1)	(0.15, 0.85)	(10, 5)	(0.65, 0.35)	0.001
27880.4	11636.4	C only	(0.2, 0.1)	(0.15, 0.85)	(10, 5)	(0.65, 0.35)	0.001
27887.7	11625.7	Random	(0.2, 0.1)	(0.15, 0.85)	(10, 5)	(0.65, 0.35)	0.001
26286.6	10561.8	S1C2	(0.2, 0.1)	(0.15, 0.85)	(10, 5)	(0.65, 0.35)	0.001
26407.8	10706.5	C1S2	(0.2, 0.1)	(0.15, 0.85)	(10, 5)	(0.65, 0.35)	0.001
26711.7	26711.7	Heuristic	(0.2, 0.1)	(0.15, 0.85)	(10, 5)	(0.65, 0.35)	0.001
26010.4	10420.4	C*S	(0.2, 0.1)	(0.15, 0.85)	(10, 5)	(0.55, 0.45)	0.001
27725.4	11571.2	C only	(0.2, 0.1)	(0.15, 0.85)	(10, 5)	(0.55, 0.45)	0.001
27889.8	11610.2	Random	(0.2, 0.1)	(0.15, 0.85)	(10, 5)	(0.55, 0.45)	0.001
26010.4	10420.4	S1C2	(0.2, 0.1)	(0.15, 0.85)	(10, 5)	(0.55, 0.45)	0.001
26307	10693.2	C1S2	(0.2, 0.1)	(0.15, 0.85)	(10, 5)	(0.55, 0.45)	0.001
26924	26924	Heuristic	(0.2, 0.1)	(0.15, 0.85)	(10, 5)	(0.55, 0.45)	0.001
26283.9	10205	C*S	(0.2, 0.1)	(0.05, 0.95)	(25, 15)	(0.95, 0.05)	0.001
27332.6	10894.8	C only	(0.2, 0.1)	(0.05, 0.95)	(25, 15)	(0.95, 0.05)	0.001
27327.3	10890	Random	(0.2, 0.1)	(0.05, 0.95)	(25, 15)	(0.95, 0.05)	0.001
26283.9	10205	S1C2	(0.2, 0.1)	(0.05, 0.95)	(25, 15)	(0.95, 0.05)	0.001
26303.3	10226	C1S2	(0.2, 0.1)	(0.05, 0.95)	(25, 15)	(0.95, 0.05)	0.001
26769.9	26769.9	Heuristic	(0.2, 0.1)	(0.05, 0.95)	(25, 15)	(0.95, 0.05)	0.001
26322.2	10215.2	C*S	(0.2, 0.1)	(0.05, 0.95)	(25, 15)	(0.85, 0.15)	0.001
27350.9	10900.2	C only	(0.2, 0.1)	(0.05, 0.95)	(25, 15)	(0.85, 0.15)	0.001
27341.2	10888	Random	(0.2, 0.1)	(0.05, 0.95)	(25, 15)	(0.85, 0.15)	0.001
26322.2	10215.2	S1C2	(0.2, 0.1)	(0.05, 0.95)	(25, 15)	(0.85, 0.15)	0.001
26367.8	10261.7	C1S2	(0.2, 0.1)	(0.05, 0.95)	(25, 15)	(0.85, 0.15)	0.001
26876.5	26876.5	Heuristic	(0.2, 0.1)	(0.05, 0.95)	(25, 15)	(0.85, 0.15)	0.001
26194.2	10152.3	C*S	(0.2, 0.1)	(0.05, 0.95)	(25, 15)	(0.75, 0.25)	0.001
27355.5	10897.7	C only	(0.2, 0.1)	(0.05, 0.95)	(25, 15)	(0.75, 0.25)	0.001
27356.7	10890.9	Random	(0.2, 0.1)	(0.05, 0.95)	(25, 15)	(0.75, 0.25)	0.001
26194.2	10152.3	S1C2	(0.2, 0.1)	(0.05, 0.95)	(25, 15)	(0.75, 0.25)	0.001
26308	10246.3	C1S2	(0.2, 0.1)	(0.05, 0.95)	(25, 15)	(0.75, 0.25)	0.001
27386.5	27386.5	Heuristic	(0.2, 0.1)	(0.05, 0.95)	(25, 15)	(0.75, 0.25)	0.001
26010.6	10062.4	C*S	(0.2, 0.1)	(0.05, 0.95)	(25, 15)	(0.65, 0.35)	0.001
27312.1	10881.4	C only	(0.2, 0.1)	(0.05, 0.95)	(25, 15)	(0.65, 0.35)	0.001
27367.9	10889.8	Random	(0.2, 0.1)	(0.05, 0.95)	(25, 15)	(0.65, 0.35)	0.001
26010.6	10062.4	S1C2	(0.2, 0.1)	(0.05, 0.95)	(25, 15)	(0.65, 0.35)	0.001
26234.6	10228.5	C1S2	(0.2, 0.1)	(0.05, 0.95)	(25, 15)	(0.65, 0.35)	0.001
27869.6	27869.6	Heuristic	(0.2, 0.1)	(0.05, 0.95)	(25, 15)	(0.65, 0.35)	0.001
25937.8	10046.8	C*S	(0.2, 0.1)	(0.05, 0.95)	(25, 15)	(0.55, 0.45)	0.001
27091.8	10807.5	C only	(0.2, 0.1)	(0.05, 0.95)	(25, 15)	(0.55, 0.45)	0.001
27097.9	10787.6	Random	(0.2, 0.1)	(0.05, 0.95)	(25, 15)	(0.55, 0.45)	0.001
25937.8	10046.8	S1C2	(0.2, 0.1)	(0.05, 0.95)	(25, 15)	(0.55, 0.45)	0.001
26273.1	10290.6	C1S2	(0.2, 0.1)	(0.05, 0.95)	(25, 15)	(0.55, 0.45)	0.001
27558.1	27558.1	Heuristic	(0.2, 0.1)	(0.05, 0.95)	(25, 15)	(0.55, 0.45)	0.001
26310.5	10226	C*S	(0.2, 0.1)	(0.05, 0.95)	(25, 10)	(0.95, 0.05)	0.001
27336.9	10893.2	C only	(0.2, 0.1)	(0.05, 0.95)	(25, 10)	(0.95, 0.05)	0.001
27337.4	10891.3	Random	(0.2, 0.1)	(0.05, 0.95)	(25, 10)	(0.95, 0.05)	0.001
26288.6	10203.4	S1C2	(0.2, 0.1)	(0.05, 0.95)	(25, 10)	(0.95, 0.05)	0.001
26310.5	10226	C1S2	(0.2, 0.1)	(0.05, 0.95)	(25, 10)	(0.95, 0.05)	0.001
26975	26975	Heuristic	(0.2, 0.1)	(0.05, 0.95)	(25, 10)	(0.95, 0.05)	0.001
26324.4	10235.3	C*S	(0.2, 0.1)	(0.05, 0.95)	(25, 10)	(0.85, 0.15)	0.001
27355.6	10894	C only	(0.2, 0.1)	(0.05, 0.95)	(25, 10)	(0.85, 0.15)	0.001
27344.4	10882.4	Random	(0.2, 0.1)	(0.05, 0.95)	(25, 10)	(0.85, 0.15)	0.001
26277.7	10187.9	S1C2	(0.2, 0.1)	(0.05, 0.95)	(25, 10)	(0.85, 0.15)	0.001
26324.4	10235.3	C1S2	(0.2, 0.1)	(0.05, 0.95)	(25, 10)	(0.85, 0.15)	0.001
27160.6	27160.6	Heuristic	(0.2, 0.1)	(0.05, 0.95)	(25, 10)	(0.85, 0.15)	0.001
26066	10133.6	C*S	(0.2, 0.1)	(0.05, 0.95)	(25, 10)	(0.75, 0.25)	0.001
27112.2	10797.7	C only	(0.2, 0.1)	(0.05, 0.95)	(25, 10)	(0.75, 0.25)	0.001
27117.8	10787.6	Random	(0.2, 0.1)	(0.05, 0.95)	(25, 10)	(0.75, 0.25)	0.001
25919.5	10021.2	S1C2	(0.2, 0.1)	(0.05, 0.95)	(25, 10)	(0.75, 0.25)	0.001
26066	10133.6	C1S2	(0.2, 0.1)	(0.05, 0.95)	(25, 10)	(0.75, 0.25)	0.001
26917.9	26917.9	Heuristic	(0.2, 0.1)	(0.05, 0.95)	(25, 10)	(0.75, 0.25)	0.001
26139.3	10214.3	C*S	(0.2, 0.1)	(0.05, 0.95)	(25, 10)	(0.65, 0.35)	0.001
27053.3	10799.2	C only	(0.2, 0.1)	(0.05, 0.95)	(25, 10)	(0.65, 0.35)	0.001
27052.9	10782.7	Random	(0.2, 0.1)	(0.05, 0.95)	(25, 10)	(0.65, 0.35)	0.001
25922.8	10046.3	S1C2	(0.2, 0.1)	(0.05, 0.95)	(25, 10)	(0.65, 0.35)	0.001
26139.3	10214.3	C1S2	(0.2, 0.1)	(0.05, 0.95)	(25, 10)	(0.65, 0.35)	0.001
26658	26658	Heuristic	(0.2, 0.1)	(0.05, 0.95)	(25, 10)	(0.65, 0.35)	0.001
26048.3	10228.2	C*S	(0.2, 0.1)	(0.05, 0.95)	(25, 10)	(0.55, 0.45)	0.001
26987.7	10795.4	C only	(0.2, 0.1)	(0.05, 0.95)	(25, 10)	(0.55, 0.45)	0.001
27002	10779.9	Random	(0.2, 0.1)	(0.05, 0.95)	(25, 10)	(0.55, 0.45)	0.001
25678.7	9958.73	S1C2	(0.2, 0.1)	(0.05, 0.95)	(25, 10)	(0.55, 0.45)	0.001
26048.3	10228.2	C1S2	(0.2, 0.1)	(0.05, 0.95)	(25, 10)	(0.55, 0.45)	0.001
26447.9	26447.9	Heuristic	(0.2, 0.1)	(0.05, 0.95)	(25, 10)	(0.55, 0.45)	0.001
25873.7	10017.1	C*S	(0.2, 0.1)	(0.05, 0.95)	(20, 10)	(0.95, 0.05)	0.001
27051	10782.8	C only	(0.2, 0.1)	(0.05, 0.95)	(20, 10)	(0.95, 0.05)	0.001
27055.9	10782.8	Random	(0.2, 0.1)	(0.05, 0.95)	(20, 10)	(0.95, 0.05)	0.001
25873.7	10017.1	S1C2	(0.2, 0.1)	(0.05, 0.95)	(20, 10)	(0.95, 0.05)	0.001
25898.3	10042.4	C1S2	(0.2, 0.1)	(0.05, 0.95)	(20, 10)	(0.95, 0.05)	0.001
26175.5	26175.5	Heuristic	(0.2, 0.1)	(0.05, 0.95)	(20, 10)	(0.95, 0.05)	0.001
25831.4	10007.7	C*S	(0.2, 0.1)	(0.05, 0.95)	(20, 10)	(0.85, 0.15)	0.001
27010.9	10782.1	C only	(0.2, 0.1)	(0.05, 0.95)	(20, 10)	(0.85, 0.15)	0.001
27013.8	10777.3	Random	(0.2, 0.1)	(0.05, 0.95)	(20, 10)	(0.85, 0.15)	0.001
25831.4	10007.7	S1C2	(0.2, 0.1)	(0.05, 0.95)	(20, 10)	(0.85, 0.15)	0.001
25900.9	10072.2	C1S2	(0.2, 0.1)	(0.05, 0.95)	(20, 10)	(0.85, 0.15)	0.001
26232.5	26232.5	Heuristic	(0.2, 0.1)	(0.05, 0.95)	(20, 10)	(0.85, 0.15)	0.001
25804.8	10014.3	C*S	(0.2, 0.1)	(0.05, 0.95)	(20, 10)	(0.75, 0.25)	0.001
26978	10784.2	C only	(0.2, 0.1)	(0.05, 0.95)	(20, 10)	(0.75, 0.25)	0.001
26974.9	10772.6	Random	(0.2, 0.1)	(0.05, 0.95)	(20, 10)	(0.75, 0.25)	0.001
25804.8	10014.3	S1C2	(0.2, 0.1)	(0.05, 0.95)	(20, 10)	(0.75, 0.25)	0.001
25951.6	10131.2	C1S2	(0.2, 0.1)	(0.05, 0.95)	(20, 10)	(0.75, 0.25)	0.001
26300.4	26300.4	Heuristic	(0.2, 0.1)	(0.05, 0.95)	(20, 10)	(0.75, 0.25)	0.001
25689.6	9974.51	C*S	(0.2, 0.1)	(0.05, 0.95)	(20, 10)	(0.65, 0.35)	0.001
26946.9	10785.7	C only	(0.2, 0.1)	(0.05, 0.95)	(20, 10)	(0.65, 0.35)	0.001
26935.2	10763.7	Random	(0.2, 0.1)	(0.05, 0.95)	(20, 10)	(0.65, 0.35)	0.001
25689.6	9974.51	S1C2	(0.2, 0.1)	(0.05, 0.95)	(20, 10)	(0.65, 0.35)	0.001
25936	10157.6	C1S2	(0.2, 0.1)	(0.05, 0.95)	(20, 10)	(0.65, 0.35)	0.001
27480.4	27480.4	Heuristic	(0.2, 0.1)	(0.05, 0.95)	(20, 10)	(0.65, 0.35)	0.001
25521.7	9884.73	C*S	(0.2, 0.1)	(0.05, 0.95)	(20, 10)	(0.55, 0.45)	0.001
26964.5	10785.6	C only	(0.2, 0.1)	(0.05, 0.95)	(20, 10)	(0.55, 0.45)	0.001
26961.5	10766.2	Random	(0.2, 0.1)	(0.05, 0.95)	(20, 10)	(0.55, 0.45)	0.001
25521.7	9884.73	S1C2	(0.2, 0.1)	(0.05, 0.95)	(20, 10)	(0.55, 0.45)	0.001
25956.4	10181.8	C1S2	(0.2, 0.1)	(0.05, 0.95)	(20, 10)	(0.55, 0.45)	0.001
26502.3	26502.3	Heuristic	(0.2, 0.1)	(0.05, 0.95)	(20, 10)	(0.55, 0.45)	0.001
25877.5	10039.9	C*S	(0.2, 0.1)	(0.05, 0.95)	(20, 5)	(0.95, 0.05)	0.001
27030.9	10781	C only	(0.2, 0.1)	(0.05, 0.95)	(20, 5)	(0.95, 0.05)	0.001
27029	10778.2	Random	(0.2, 0.1)	(0.05, 0.95)	(20, 5)	(0.95, 0.05)	0.001
25840.8	10006.8	S1C2	(0.2, 0.1)	(0.05, 0.95)	(20, 5)	(0.95, 0.05)	0.001
25877.5	10039.9	C1S2	(0.2, 0.1)	(0.05, 0.95)	(20, 5)	(0.95, 0.05)	0.001
26339.6	26339.6	Heuristic	(0.2, 0.1)	(0.05, 0.95)	(20, 5)	(0.95, 0.05)	0.001
25834.3	10053.2	C*S	(0.2, 0.1)	(0.05, 0.95)	(20, 5)	(0.85, 0.15)	0.001
26979.5	10782.6	C only	(0.2, 0.1)	(0.05, 0.95)	(20, 5)	(0.85, 0.15)	0.001
26980.6	10775	Random	(0.2, 0.1)	(0.05, 0.95)	(20, 5)	(0.85, 0.15)	0.001
25758.3	9983.78	S1C2	(0.2, 0.1)	(0.05, 0.95)	(20, 5)	(0.85, 0.15)	0.001
25834.3	10053.2	C1S2	(0.2, 0.1)	(0.05, 0.95)	(20, 5)	(0.85, 0.15)	0.001
26502	26502	Heuristic	(0.2, 0.1)	(0.05, 0.95)	(20, 5)	(0.85, 0.15)	0.001
25905.1	10109.4	C*S	(0.2, 0.1)	(0.05, 0.95)	(20, 5)	(0.75, 0.25)	0.001
26948.4	10777.4	C only	(0.2, 0.1)	(0.05, 0.95)	(20, 5)	(0.75, 0.25)	0.001
26946.5	10770.1	Random	(0.2, 0.1)	(0.05, 0.95)	(20, 5)	(0.75, 0.25)	0.001
25744.9	9993.5	S1C2	(0.2, 0.1)	(0.05, 0.95)	(20, 5)	(0.75, 0.25)	0.001
25905.1	10109.4	C1S2	(0.2, 0.1)	(0.05, 0.95)	(20, 5)	(0.75, 0.25)	0.001
27494.3	27494.3	Heuristic	(0.2, 0.1)	(0.05, 0.95)	(20, 5)	(0.75, 0.25)	0.001
25813.3	10072.2	C*S	(0.2, 0.1)	(0.05, 0.95)	(20, 5)	(0.65, 0.35)	0.001
26777.7	10690.3	C only	(0.2, 0.1)	(0.05, 0.95)	(20, 5)	(0.65, 0.35)	0.001
26784.3	10675.5	Random	(0.2, 0.1)	(0.05, 0.95)	(20, 5)	(0.65, 0.35)	0.001
25490.5	9851.56	S1C2	(0.2, 0.1)	(0.05, 0.95)	(20, 5)	(0.65, 0.35)	0.001
25813.3	10072.2	C1S2	(0.2, 0.1)	(0.05, 0.95)	(20, 5)	(0.65, 0.35)	0.001
26566.8	26566.8	Heuristic	(0.2, 0.1)	(0.05, 0.95)	(20, 5)	(0.65, 0.35)	0.001
25825.8	10138.3	C*S	(0.2, 0.1)	(0.05, 0.95)	(20, 5)	(0.55, 0.45)	0.001
26687.6	10676.7	C only	(0.2, 0.1)	(0.05, 0.95)	(20, 5)	(0.55, 0.45)	0.001
26702.9	10658.3	Random	(0.2, 0.1)	(0.05, 0.95)	(20, 5)	(0.55, 0.45)	0.001
25376.2	9828.12	S1C2	(0.2, 0.1)	(0.05, 0.95)	(20, 5)	(0.55, 0.45)	0.001
25825.8	10138.3	C1S2	(0.2, 0.1)	(0.05, 0.95)	(20, 5)	(0.55, 0.45)	0.001
26087.1	26087.1	Heuristic	(0.2, 0.1)	(0.05, 0.95)	(20, 5)	(0.55, 0.45)	0.001
24910	9620.37	C*S	(0.2, 0.1)	(0.05, 0.95)	(10, 5)	(0.95, 0.05)	0.001
26359.3	10541.8	C only	(0.2, 0.1)	(0.05, 0.95)	(10, 5)	(0.95, 0.05)	0.001
26352.1	10534.3	Random	(0.2, 0.1)	(0.05, 0.95)	(10, 5)	(0.95, 0.05)	0.001
24910	9620.37	S1C2	(0.2, 0.1)	(0.05, 0.95)	(10, 5)	(0.95, 0.05)	0.001
24950.2	9655	C1S2	(0.2, 0.1)	(0.05, 0.95)	(10, 5)	(0.95, 0.05)	0.001
25030.2	25030.2	Heuristic	(0.2, 0.1)	(0.05, 0.95)	(10, 5)	(0.95, 0.05)	0.001
24794	9571.51	C*S	(0.2, 0.1)	(0.05, 0.95)	(10, 5)	(0.85, 0.15)	0.001
26329	10533.3	C only	(0.2, 0.1)	(0.05, 0.95)	(10, 5)	(0.85, 0.15)	0.001
26331.5	10527.9	Random	(0.2, 0.1)	(0.05, 0.95)	(10, 5)	(0.85, 0.15)	0.001
24794	9571.51	S1C2	(0.2, 0.1)	(0.05, 0.95)	(10, 5)	(0.85, 0.15)	0.001
24917.3	9664.83	C1S2	(0.2, 0.1)	(0.05, 0.95)	(10, 5)	(0.85, 0.15)	0.001
25149.9	25149.9	Heuristic	(0.2, 0.1)	(0.05, 0.95)	(10, 5)	(0.85, 0.15)	0.001
24579.4	9515.47	C*S	(0.2, 0.1)	(0.05, 0.95)	(10, 5)	(0.75, 0.25)	0.001
26058.7	10462.3	C only	(0.2, 0.1)	(0.05, 0.95)	(10, 5)	(0.75, 0.25)	0.001
26084.5	10453.9	Random	(0.2, 0.1)	(0.05, 0.95)	(10, 5)	(0.75, 0.25)	0.001
24579.4	9515.47	S1C2	(0.2, 0.1)	(0.05, 0.95)	(10, 5)	(0.75, 0.25)	0.001
24857.8	9707.91	C1S2	(0.2, 0.1)	(0.05, 0.95)	(10, 5)	(0.75, 0.25)	0.001
24557.4	24557.4	Heuristic	(0.2, 0.1)	(0.05, 0.95)	(10, 5)	(0.75, 0.25)	0.001
24415.9	9443.84	C*S	(0.2, 0.1)	(0.05, 0.95)	(10, 5)	(0.65, 0.35)	0.001
26000.7	10444.1	C only	(0.2, 0.1)	(0.05, 0.95)	(10, 5)	(0.65, 0.35)	0.001
26009.6	10436.1	Random	(0.2, 0.1)	(0.05, 0.95)	(10, 5)	(0.65, 0.35)	0.001
24415.9	9443.84	S1C2	(0.2, 0.1)	(0.05, 0.95)	(10, 5)	(0.65, 0.35)	0.001
24971.8	9794.77	C1S2	(0.2, 0.1)	(0.05, 0.95)	(10, 5)	(0.65, 0.35)	0.001
25038	25038	Heuristic	(0.2, 0.1)	(0.05, 0.95)	(10, 5)	(0.65, 0.35)	0.001
24264.1	9370.39	C*S	(0.2, 0.1)	(0.05, 0.95)	(10, 5)	(0.55, 0.45)	0.001
25845	10382.6	C only	(0.2, 0.1)	(0.05, 0.95)	(10, 5)	(0.55, 0.45)	0.001
25993.9	10415.4	Random	(0.2, 0.1)	(0.05, 0.95)	(10, 5)	(0.55, 0.45)	0.001
24264.1	9370.39	S1C2	(0.2, 0.1)	(0.05, 0.95)	(10, 5)	(0.55, 0.45)	0.001
25023.6	9868.05	C1S2	(0.2, 0.1)	(0.05, 0.95)	(10, 5)	(0.55, 0.45)	0.001
24934.9	24934.9	Heuristic	(0.2, 0.1)	(0.05, 0.95)	(10, 5)	(0.55, 0.45)	0.001
30859.6	14164	C*S	(0.14, 0.1)	(0.45, 0.55)	(25, 15)	(0.95, 0.05)	0.001
31234.4	14628.7	C only	(0.14, 0.1)	(0.45, 0.55)	(25, 15)	(0.95, 0.05)	0.001
31235.9	14629.2	Random	(0.14, 0.1)	(0.45, 0.55)	(25, 15)	(0.95, 0.05)	0.001
30859.6	14165.4	S1C2	(0.14, 0.1)	(0.45, 0.55)	(25, 15)	(0.95, 0.05)	0.001
30859.6	14164	C1S2	(0.14, 0.1)	(0.45, 0.55)	(25, 15)	(0.95, 0.05)	0.001
31997	31997	Heuristic	(0.14, 0.1)	(0.45, 0.55)	(25, 15)	(0.95, 0.05)	0.001
30866.8	14171.7	C*S	(0.14, 0.1)	(0.45, 0.55)	(25, 15)	(0.85, 0.15)	0.001
31244.6	14637.4	C only	(0.14, 0.1)	(0.45, 0.55)	(25, 15)	(0.85, 0.15)	0.001
31239.5	14626.5	Random	(0.14, 0.1)	(0.45, 0.55)	(25, 15)	(0.85, 0.15)	0.001
30866.8	14173.9	S1C2	(0.14, 0.1)	(0.45, 0.55)	(25, 15)	(0.85, 0.15)	0.001
30866.8	14171.7	C1S2	(0.14, 0.1)	(0.45, 0.55)	(25, 15)	(0.85, 0.15)	0.001
31995.4	31995.4	Heuristic	(0.14, 0.1)	(0.45, 0.55)	(25, 15)	(0.85, 0.15)	0.001
30873.9	14183.3	C*S	(0.14, 0.1)	(0.45, 0.55)	(25, 15)	(0.75, 0.25)	0.001
31245.4	14635.1	C only	(0.14, 0.1)	(0.45, 0.55)	(25, 15)	(0.75, 0.25)	0.001
31242.2	14625.4	Random	(0.14, 0.1)	(0.45, 0.55)	(25, 15)	(0.75, 0.25)	0.001
30873.9	14183.6	S1C2	(0.14, 0.1)	(0.45, 0.55)	(25, 15)	(0.75, 0.25)	0.001
30873.9	14183.3	C1S2	(0.14, 0.1)	(0.45, 0.55)	(25, 15)	(0.75, 0.25)	0.001
32006.6	32006.6	Heuristic	(0.14, 0.1)	(0.45, 0.55)	(25, 15)	(0.75, 0.25)	0.001
30640	14071.2	C*S	(0.14, 0.1)	(0.45, 0.55)	(25, 15)	(0.65, 0.35)	0.001
31116.7	14578.4	C only	(0.14, 0.1)	(0.45, 0.55)	(25, 15)	(0.65, 0.35)	0.001
31252.4	14631.9	Random	(0.14, 0.1)	(0.45, 0.55)	(25, 15)	(0.65, 0.35)	0.001
30640	14063.5	S1C2	(0.14, 0.1)	(0.45, 0.55)	(25, 15)	(0.65, 0.35)	0.001
30640	14071.2	C1S2	(0.14, 0.1)	(0.45, 0.55)	(25, 15)	(0.65, 0.35)	0.001
31999.2	31999.2	Heuristic	(0.14, 0.1)	(0.45, 0.55)	(25, 15)	(0.65, 0.35)	0.001
30479.8	14047.2	C*S	(0.14, 0.1)	(0.45, 0.55)	(25, 15)	(0.55, 0.45)	0.001
30893.9	14518.4	C only	(0.14, 0.1)	(0.45, 0.55)	(25, 15)	(0.55, 0.45)	0.001
30904.2	14490.6	Random	(0.14, 0.1)	(0.45, 0.55)	(25, 15)	(0.55, 0.45)	0.001
30479.8	14019.3	S1C2	(0.14, 0.1)	(0.45, 0.55)	(25, 15)	(0.55, 0.45)	0.001
30479.8	14047.2	C1S2	(0.14, 0.1)	(0.45, 0.55)	(25, 15)	(0.55, 0.45)	0.001
31718	31718	Heuristic	(0.14, 0.1)	(0.45, 0.55)	(25, 15)	(0.55, 0.45)	0.001
30862.7	14163.3	C*S	(0.14, 0.1)	(0.45, 0.55)	(25, 10)	(0.95, 0.05)	0.001
31237.4	14630.4	C only	(0.14, 0.1)	(0.45, 0.55)	(25, 10)	(0.95, 0.05)	0.001
31237.9	14627	Random	(0.14, 0.1)	(0.45, 0.55)	(25, 10)	(0.95, 0.05)	0.001
30862.7	14164.6	S1C2	(0.14, 0.1)	(0.45, 0.55)	(25, 10)	(0.95, 0.05)	0.001
30862.7	14163.3	C1S2	(0.14, 0.1)	(0.45, 0.55)	(25, 10)	(0.95, 0.05)	0.001
31995.8	31995.8	Heuristic	(0.14, 0.1)	(0.45, 0.55)	(25, 10)	(0.95, 0.05)	0.001
30872.5	14170.4	C*S	(0.14, 0.1)	(0.45, 0.55)	(25, 10)	(0.85, 0.15)	0.001
31246.5	14632.4	C only	(0.14, 0.1)	(0.45, 0.55)	(25, 10)	(0.85, 0.15)	0.001
31238	14616.7	Random	(0.14, 0.1)	(0.45, 0.55)	(25, 10)	(0.85, 0.15)	0.001
30872.5	14172.4	S1C2	(0.14, 0.1)	(0.45, 0.55)	(25, 10)	(0.85, 0.15)	0.001
30872.5	14170.4	C1S2	(0.14, 0.1)	(0.45, 0.55)	(25, 10)	(0.85, 0.15)	0.001
31993.3	31993.3	Heuristic	(0.14, 0.1)	(0.45, 0.55)	(25, 10)	(0.85, 0.15)	0.001
30521.8	14005.6	C*S	(0.14, 0.1)	(0.45, 0.55)	(25, 10)	(0.75, 0.25)	0.001
30947.2	14507.8	C only	(0.14, 0.1)	(0.45, 0.55)	(25, 10)	(0.75, 0.25)	0.001
30953.2	14496.1	Random	(0.14, 0.1)	(0.45, 0.55)	(25, 10)	(0.75, 0.25)	0.001
30521.8	14005.9	S1C2	(0.14, 0.1)	(0.45, 0.55)	(25, 10)	(0.75, 0.25)	0.001
30521.8	14005.6	C1S2	(0.14, 0.1)	(0.45, 0.55)	(25, 10)	(0.75, 0.25)	0.001
31735.6	31735.6	Heuristic	(0.14, 0.1)	(0.45, 0.55)	(25, 10)	(0.75, 0.25)	0.001
30388.9	14004.8	C*S	(0.14, 0.1)	(0.45, 0.55)	(25, 10)	(0.65, 0.35)	0.001
30794.5	14493.4	C only	(0.14, 0.1)	(0.45, 0.55)	(25, 10)	(0.65, 0.35)	0.001
30811.5	14479.6	Random	(0.14, 0.1)	(0.45, 0.55)	(25, 10)	(0.65, 0.35)	0.001
30388.9	13995.8	S1C2	(0.14, 0.1)	(0.45, 0.55)	(25, 10)	(0.65, 0.35)	0.001
30388.9	14004.8	C1S2	(0.14, 0.1)	(0.45, 0.55)	(25, 10)	(0.65, 0.35)	0.001
30947.8	30947.8	Heuristic	(0.14, 0.1)	(0.45, 0.55)	(25, 10)	(0.65, 0.35)	0.001
30378.1	14021.9	C*S	(0.14, 0.1)	(0.45, 0.55)	(25, 10)	(0.55, 0.45)	0.001
30821.2	14488.7	C only	(0.14, 0.1)	(0.45, 0.55)	(25, 10)	(0.55, 0.45)	0.001
30810.6	14455.5	Random	(0.14, 0.1)	(0.45, 0.55)	(25, 10)	(0.55, 0.45)	0.001
30378.1	13993.7	S1C2	(0.14, 0.1)	(0.45, 0.55)	(25, 10)	(0.55, 0.45)	0.001
30378.1	14021.9	C1S2	(0.14, 0.1)	(0.45, 0.55)	(25, 10)	(0.55, 0.45)	0.001
31707.5	31707.5	Heuristic	(0.14, 0.1)	(0.45, 0.55)	(25, 10)	(0.55, 0.45)	0.001
30396	13965.6	C*S	(0.14, 0.1)	(0.45, 0.55)	(20, 10)	(0.95, 0.05)	0.001
30804.8	14477.8	C only	(0.14, 0.1)	(0.45, 0.55)	(20, 10)	(0.95, 0.05)	0.001
30806.9	14474.6	Random	(0.14, 0.1)	(0.45, 0.55)	(20, 10)	(0.95, 0.05)	0.001
30396	13966.4	S1C2	(0.14, 0.1)	(0.45, 0.55)	(20, 10)	(0.95, 0.05)	0.001
30396	13965.6	C1S2	(0.14, 0.1)	(0.45, 0.55)	(20, 10)	(0.95, 0.05)	0.001
30944.5	30944.5	Heuristic	(0.14, 0.1)	(0.45, 0.55)	(20, 10)	(0.95, 0.05)	0.001
30354.4	13965	C*S	(0.14, 0.1)	(0.45, 0.55)	(20, 10)	(0.85, 0.15)	0.001
30798.2	14462.2	C only	(0.14, 0.1)	(0.45, 0.55)	(20, 10)	(0.85, 0.15)	0.001
30804.1	14465.3	Random	(0.14, 0.1)	(0.45, 0.55)	(20, 10)	(0.85, 0.15)	0.001
30354.4	13967.7	S1C2	(0.14, 0.1)	(0.45, 0.55)	(20, 10)	(0.85, 0.15)	0.001
30354.4	13965	C1S2	(0.14, 0.1)	(0.45, 0.55)	(20, 10)	(0.85, 0.15)	0.001
31703.8	31703.8	Heuristic	(0.14, 0.1)	(0.45, 0.55)	(20, 10)	(0.85, 0.15)	0.001
30380.4	13966.7	C*S	(0.14, 0.1)	(0.45, 0.55)	(20, 10)	(0.75, 0.25)	0.001
30834.6	14476.2	C only	(0.14, 0.1)	(0.45, 0.55)	(20, 10)	(0.75, 0.25)	0.001
30823.7	14454.9	Random	(0.14, 0.1)	(0.45, 0.55)	(20, 10)	(0.75, 0.25)	0.001
30380.4	13965.3	S1C2	(0.14, 0.1)	(0.45, 0.55)	(20, 10)	(0.75, 0.25)	0.001
30380.4	13966.7	C1S2	(0.14, 0.1)	(0.45, 0.55)	(20, 10)	(0.75, 0.25)	0.001
30945.3	30945.3	Heuristic	(0.14, 0.1)	(0.45, 0.55)	(20, 10)	(0.75, 0.25)	0.001
30404.9	13981.4	C*S	(0.14, 0.1)	(0.45, 0.55)	(20, 10)	(0.65, 0.35)	0.001
30853.2	14477.6	C only	(0.14, 0.1)	(0.45, 0.55)	(20, 10)	(0.65, 0.35)	0.001
30849.7	14457.7	Random	(0.14, 0.1)	(0.45, 0.55)	(20, 10)	(0.65, 0.35)	0.001
30404.9	13973	S1C2	(0.14, 0.1)	(0.45, 0.55)	(20, 10)	(0.65, 0.35)	0.001
30404.9	13981.4	C1S2	(0.14, 0.1)	(0.45, 0.55)	(20, 10)	(0.65, 0.35)	0.001
31706.3	31706.3	Heuristic	(0.14, 0.1)	(0.45, 0.55)	(20, 10)	(0.65, 0.35)	0.001
30428.5	14005.1	C*S	(0.14, 0.1)	(0.45, 0.55)	(20, 10)	(0.55, 0.45)	0.001
30868.3	14476.1	C only	(0.14, 0.1)	(0.45, 0.55)	(20, 10)	(0.55, 0.45)	0.001
30857.2	14445.4	Random	(0.14, 0.1)	(0.45, 0.55)	(20, 10)	(0.55, 0.45)	0.001
30428.5	13977	S1C2	(0.14, 0.1)	(0.45, 0.55)	(20, 10)	(0.55, 0.45)	0.001
30428.5	14005.1	C1S2	(0.14, 0.1)	(0.45, 0.55)	(20, 10)	(0.55, 0.45)	0.001
31701.8	31701.8	Heuristic	(0.14, 0.1)	(0.45, 0.55)	(20, 10)	(0.55, 0.45)	0.001
30354.7	13960.4	C*S	(0.14, 0.1)	(0.45, 0.55)	(20, 5)	(0.95, 0.05)	0.001
30795.1	14472	C only	(0.14, 0.1)	(0.45, 0.55)	(20, 5)	(0.95, 0.05)	0.001
30790.9	14467	Random	(0.14, 0.1)	(0.45, 0.55)	(20, 5)	(0.95, 0.05)	0.001
30354.7	13962.3	S1C2	(0.14, 0.1)	(0.45, 0.55)	(20, 5)	(0.95, 0.05)	0.001
30354.7	13960.4	C1S2	(0.14, 0.1)	(0.45, 0.55)	(20, 5)	(0.95, 0.05)	0.001
31705.1	31705.1	Heuristic	(0.14, 0.1)	(0.45, 0.55)	(20, 5)	(0.95, 0.05)	0.001
30378.6	13956.3	C*S	(0.14, 0.1)	(0.45, 0.55)	(20, 5)	(0.85, 0.15)	0.001
30827.5	14464.8	C only	(0.14, 0.1)	(0.45, 0.55)	(20, 5)	(0.85, 0.15)	0.001
30812.1	14447	Random	(0.14, 0.1)	(0.45, 0.55)	(20, 5)	(0.85, 0.15)	0.001
30378.6	13959.1	S1C2	(0.14, 0.1)	(0.45, 0.55)	(20, 5)	(0.85, 0.15)	0.001
30378.6	13956.3	C1S2	(0.14, 0.1)	(0.45, 0.55)	(20, 5)	(0.85, 0.15)	0.001
31700.6	31700.6	Heuristic	(0.14, 0.1)	(0.45, 0.55)	(20, 5)	(0.85, 0.15)	0.001
30412.8	13958.4	C*S	(0.14, 0.1)	(0.45, 0.55)	(20, 5)	(0.75, 0.25)	0.001
30857	14463.8	C only	(0.14, 0.1)	(0.45, 0.55)	(20, 5)	(0.75, 0.25)	0.001
30854.5	14451.3	Random	(0.14, 0.1)	(0.45, 0.55)	(20, 5)	(0.75, 0.25)	0.001
30412.8	13958.7	S1C2	(0.14, 0.1)	(0.45, 0.55)	(20, 5)	(0.75, 0.25)	0.001
30412.8	13958.4	C1S2	(0.14, 0.1)	(0.45, 0.55)	(20, 5)	(0.75, 0.25)	0.001
31711.9	31711.9	Heuristic	(0.14, 0.1)	(0.45, 0.55)	(20, 5)	(0.75, 0.25)	0.001
30129	13817.5	C*S	(0.14, 0.1)	(0.45, 0.55)	(20, 5)	(0.65, 0.35)	0.001
30608.1	14344.8	C only	(0.14, 0.1)	(0.45, 0.55)	(20, 5)	(0.65, 0.35)	0.001
30634.5	14331.3	Random	(0.14, 0.1)	(0.45, 0.55)	(20, 5)	(0.65, 0.35)	0.001
30129	13807.4	S1C2	(0.14, 0.1)	(0.45, 0.55)	(20, 5)	(0.65, 0.35)	0.001
30129	13817.5	C1S2	(0.14, 0.1)	(0.45, 0.55)	(20, 5)	(0.65, 0.35)	0.001
31704.6	31704.6	Heuristic	(0.14, 0.1)	(0.45, 0.55)	(20, 5)	(0.65, 0.35)	0.001
29931.5	13810.1	C*S	(0.14, 0.1)	(0.45, 0.55)	(20, 5)	(0.55, 0.45)	0.001
30409.2	14317.7	C only	(0.14, 0.1)	(0.45, 0.55)	(20, 5)	(0.55, 0.45)	0.001
30412.9	14284.6	Random	(0.14, 0.1)	(0.45, 0.55)	(20, 5)	(0.55, 0.45)	0.001
29931.5	13778.6	S1C2	(0.14, 0.1)	(0.45, 0.55)	(20, 5)	(0.55, 0.45)	0.001
29931.5	13810.1	C1S2	(0.14, 0.1)	(0.45, 0.55)	(20, 5)	(0.55, 0.45)	0.001
31361.4	31361.4	Heuristic	(0.14, 0.1)	(0.45, 0.55)	(20, 5)	(0.55, 0.45)	0.001
29539.3	13518.4	C*S	(0.14, 0.1)	(0.45, 0.55)	(10, 5)	(0.95, 0.05)	0.001
30069.6	14124.5	C only	(0.14, 0.1)	(0.45, 0.55)	(10, 5)	(0.95, 0.05)	0.001
30067.5	14116.2	Random	(0.14, 0.1)	(0.45, 0.55)	(10, 5)	(0.95, 0.05)	0.001
29539.3	13520.3	S1C2	(0.14, 0.1)	(0.45, 0.55)	(10, 5)	(0.95, 0.05)	0.001
29539.3	13518.4	C1S2	(0.14, 0.1)	(0.45, 0.55)	(10, 5)	(0.95, 0.05)	0.001
29969.8	29969.8	Heuristic	(0.14, 0.1)	(0.45, 0.55)	(10, 5)	(0.95, 0.05)	0.001
29462.2	13506.3	C*S	(0.14, 0.1)	(0.45, 0.55)	(10, 5)	(0.85, 0.15)	0.001
30030	14106.7	C only	(0.14, 0.1)	(0.45, 0.55)	(10, 5)	(0.85, 0.15)	0.001
30026.2	14100.6	Random	(0.14, 0.1)	(0.45, 0.55)	(10, 5)	(0.85, 0.15)	0.001
29462.2	13508.5	S1C2	(0.14, 0.1)	(0.45, 0.55)	(10, 5)	(0.85, 0.15)	0.001
29462.2	13506.3	C1S2	(0.14, 0.1)	(0.45, 0.55)	(10, 5)	(0.85, 0.15)	0.001
31012.1	31012.1	Heuristic	(0.14, 0.1)	(0.45, 0.55)	(10, 5)	(0.85, 0.15)	0.001
29240.2	13386.9	C*S	(0.14, 0.1)	(0.45, 0.55)	(10, 5)	(0.75, 0.25)	0.001
29839.1	14006.6	C only	(0.14, 0.1)	(0.45, 0.55)	(10, 5)	(0.75, 0.25)	0.001
29847.7	13996.2	Random	(0.14, 0.1)	(0.45, 0.55)	(10, 5)	(0.75, 0.25)	0.001
29240.2	13385	S1C2	(0.14, 0.1)	(0.45, 0.55)	(10, 5)	(0.75, 0.25)	0.001
29240.2	13386.9	C1S2	(0.14, 0.1)	(0.45, 0.55)	(10, 5)	(0.75, 0.25)	0.001
29591.6	29591.6	Heuristic	(0.14, 0.1)	(0.45, 0.55)	(10, 5)	(0.75, 0.25)	0.001
29152	13366.8	C*S	(0.14, 0.1)	(0.45, 0.55)	(10, 5)	(0.65, 0.35)	0.001
29733.9	13970.4	C only	(0.14, 0.1)	(0.45, 0.55)	(10, 5)	(0.65, 0.35)	0.001
29749.5	13957.7	Random	(0.14, 0.1)	(0.45, 0.55)	(10, 5)	(0.65, 0.35)	0.001
29152	13352.8	S1C2	(0.14, 0.1)	(0.45, 0.55)	(10, 5)	(0.65, 0.35)	0.001
29152	13366.8	C1S2	(0.14, 0.1)	(0.45, 0.55)	(10, 5)	(0.65, 0.35)	0.001
30647.1	30647.1	Heuristic	(0.14, 0.1)	(0.45, 0.55)	(10, 5)	(0.65, 0.35)	0.001
28874.1	13284.8	C*S	(0.14, 0.1)	(0.45, 0.55)	(10, 5)	(0.55, 0.45)	0.001
29460.8	13879.9	C only	(0.14, 0.1)	(0.45, 0.55)	(10, 5)	(0.55, 0.45)	0.001
29663.5	13934.4	Random	(0.14, 0.1)	(0.45, 0.55)	(10, 5)	(0.55, 0.45)	0.001
28874.1	13241.8	S1C2	(0.14, 0.1)	(0.45, 0.55)	(10, 5)	(0.55, 0.45)	0.001
28874.1	13284.8	C1S2	(0.14, 0.1)	(0.45, 0.55)	(10, 5)	(0.55, 0.45)	0.001
30621.3	30621.3	Heuristic	(0.14, 0.1)	(0.45, 0.55)	(10, 5)	(0.55, 0.45)	0.001
29611	13084.3	C*S	(0.14, 0.1)	(0.35, 0.65)	(25, 15)	(0.95, 0.05)	0.001
30066.2	13641.8	C only	(0.14, 0.1)	(0.35, 0.65)	(25, 15)	(0.95, 0.05)	0.001
30057.4	13628.2	Random	(0.14, 0.1)	(0.35, 0.65)	(25, 15)	(0.95, 0.05)	0.001
29611	13084.8	S1C2	(0.14, 0.1)	(0.35, 0.65)	(25, 15)	(0.95, 0.05)	0.001
29611	13084.3	C1S2	(0.14, 0.1)	(0.35, 0.65)	(25, 15)	(0.95, 0.05)	0.001
30745.3	30745.3	Heuristic	(0.14, 0.1)	(0.35, 0.65)	(25, 15)	(0.95, 0.05)	0.001
29620	13098	C*S	(0.14, 0.1)	(0.35, 0.65)	(25, 15)	(0.85, 0.15)	0.001
30072.7	13640.4	C only	(0.14, 0.1)	(0.35, 0.65)	(25, 15)	(0.85, 0.15)	0.001
30073.6	13634.3	Random	(0.14, 0.1)	(0.35, 0.65)	(25, 15)	(0.85, 0.15)	0.001
29620	13097	S1C2	(0.14, 0.1)	(0.35, 0.65)	(25, 15)	(0.85, 0.15)	0.001
29620	13098	C1S2	(0.14, 0.1)	(0.35, 0.65)	(25, 15)	(0.85, 0.15)	0.001
30126.4	30126.4	Heuristic	(0.14, 0.1)	(0.35, 0.65)	(25, 15)	(0.85, 0.15)	0.001
29629	13113.1	C*S	(0.14, 0.1)	(0.35, 0.65)	(25, 15)	(0.75, 0.25)	0.001
30074.5	13639.6	C only	(0.14, 0.1)	(0.35, 0.65)	(25, 15)	(0.75, 0.25)	0.001
30067.3	13625	Random	(0.14, 0.1)	(0.35, 0.65)	(25, 15)	(0.75, 0.25)	0.001
29629	13105.6	S1C2	(0.14, 0.1)	(0.35, 0.65)	(25, 15)	(0.75, 0.25)	0.001
29629	13113.1	C1S2	(0.14, 0.1)	(0.35, 0.65)	(25, 15)	(0.75, 0.25)	0.001
30128.4	30128.4	Heuristic	(0.14, 0.1)	(0.35, 0.65)	(25, 15)	(0.75, 0.25)	0.001
29393.2	13006.3	C*S	(0.14, 0.1)	(0.35, 0.65)	(25, 15)	(0.65, 0.35)	0.001
29976.5	13597.5	C only	(0.14, 0.1)	(0.35, 0.65)	(25, 15)	(0.65, 0.35)	0.001
30082.2	13634	Random	(0.14, 0.1)	(0.35, 0.65)	(25, 15)	(0.65, 0.35)	0.001
29393.2	12981.7	S1C2	(0.14, 0.1)	(0.35, 0.65)	(25, 15)	(0.65, 0.35)	0.001
29393.2	13006.3	C1S2	(0.14, 0.1)	(0.35, 0.65)	(25, 15)	(0.65, 0.35)	0.001
30745.7	30745.7	Heuristic	(0.14, 0.1)	(0.35, 0.65)	(25, 15)	(0.65, 0.35)	0.001
29249.9	12995.7	C*S	(0.14, 0.1)	(0.35, 0.65)	(25, 15)	(0.55, 0.45)	0.001
29739.9	13526.1	C only	(0.14, 0.1)	(0.35, 0.65)	(25, 15)	(0.55, 0.45)	0.001
29743.3	13495.5	Random	(0.14, 0.1)	(0.35, 0.65)	(25, 15)	(0.55, 0.45)	0.001
29249.9	12939.9	S1C2	(0.14, 0.1)	(0.35, 0.65)	(25, 15)	(0.55, 0.45)	0.001
29249.9	12995.7	C1S2	(0.14, 0.1)	(0.35, 0.65)	(25, 15)	(0.55, 0.45)	0.001
30432.2	30432.2	Heuristic	(0.14, 0.1)	(0.35, 0.65)	(25, 15)	(0.55, 0.45)	0.001
29614.9	13083.4	C*S	(0.14, 0.1)	(0.35, 0.65)	(25, 10)	(0.95, 0.05)	0.001
30061.5	13631.5	C only	(0.14, 0.1)	(0.35, 0.65)	(25, 10)	(0.95, 0.05)	0.001
30056.3	13622.1	Random	(0.14, 0.1)	(0.35, 0.65)	(25, 10)	(0.95, 0.05)	0.001
29614.9	13084	S1C2	(0.14, 0.1)	(0.35, 0.65)	(25, 10)	(0.95, 0.05)	0.001
29614.9	13083.4	C1S2	(0.14, 0.1)	(0.35, 0.65)	(25, 10)	(0.95, 0.05)	0.001
30744.9	30744.9	Heuristic	(0.14, 0.1)	(0.35, 0.65)	(25, 10)	(0.95, 0.05)	0.001
29627.1	13096.9	C*S	(0.14, 0.1)	(0.35, 0.65)	(25, 10)	(0.85, 0.15)	0.001
30080.2	13640.9	C only	(0.14, 0.1)	(0.35, 0.65)	(25, 10)	(0.85, 0.15)	0.001
30075.3	13633.3	Random	(0.14, 0.1)	(0.35, 0.65)	(25, 10)	(0.85, 0.15)	0.001
29627.1	13096	S1C2	(0.14, 0.1)	(0.35, 0.65)	(25, 10)	(0.85, 0.15)	0.001
29627.1	13096.9	C1S2	(0.14, 0.1)	(0.35, 0.65)	(25, 10)	(0.85, 0.15)	0.001
30765	30765	Heuristic	(0.14, 0.1)	(0.35, 0.65)	(25, 10)	(0.85, 0.15)	0.001
29284.5	12935.5	C*S	(0.14, 0.1)	(0.35, 0.65)	(25, 10)	(0.75, 0.25)	0.001
29786.1	13519.1	C only	(0.14, 0.1)	(0.35, 0.65)	(25, 10)	(0.75, 0.25)	0.001
29791.7	13505.2	Random	(0.14, 0.1)	(0.35, 0.65)	(25, 10)	(0.75, 0.25)	0.001
29284.5	12925.6	S1C2	(0.14, 0.1)	(0.35, 0.65)	(25, 10)	(0.75, 0.25)	0.001
29284.5	12935.5	C1S2	(0.14, 0.1)	(0.35, 0.65)	(25, 10)	(0.75, 0.25)	0.001
30486.9	30486.9	Heuristic	(0.14, 0.1)	(0.35, 0.65)	(25, 10)	(0.75, 0.25)	0.001
29167.1	12947.7	C*S	(0.14, 0.1)	(0.35, 0.65)	(25, 10)	(0.65, 0.35)	0.001
29659.2	13514.4	C only	(0.14, 0.1)	(0.35, 0.65)	(25, 10)	(0.65, 0.35)	0.001
29671.3	13497.6	Random	(0.14, 0.1)	(0.35, 0.65)	(25, 10)	(0.65, 0.35)	0.001
29167.1	12922.5	S1C2	(0.14, 0.1)	(0.35, 0.65)	(25, 10)	(0.65, 0.35)	0.001
29167.1	12947.7	C1S2	(0.14, 0.1)	(0.35, 0.65)	(25, 10)	(0.65, 0.35)	0.001
30431.5	30431.5	Heuristic	(0.14, 0.1)	(0.35, 0.65)	(25, 10)	(0.65, 0.35)	0.001
29118.3	12971.6	C*S	(0.14, 0.1)	(0.35, 0.65)	(25, 10)	(0.55, 0.45)	0.001
29647.8	13505.6	C only	(0.14, 0.1)	(0.35, 0.65)	(25, 10)	(0.55, 0.45)	0.001
29643.6	13481.7	Random	(0.14, 0.1)	(0.35, 0.65)	(25, 10)	(0.55, 0.45)	0.001
29118.3	12915.6	S1C2	(0.14, 0.1)	(0.35, 0.65)	(25, 10)	(0.55, 0.45)	0.001
29118.3	12971.6	C1S2	(0.14, 0.1)	(0.35, 0.65)	(25, 10)	(0.55, 0.45)	0.001
30436.7	30436.7	Heuristic	(0.14, 0.1)	(0.35, 0.65)	(25, 10)	(0.55, 0.45)	0.001
29171.6	12891.8	C*S	(0.14, 0.1)	(0.35, 0.65)	(20, 10)	(0.95, 0.05)	0.001
29664.8	13494.7	C only	(0.14, 0.1)	(0.35, 0.65)	(20, 10)	(0.95, 0.05)	0.001
29658.9	13488.2	Random	(0.14, 0.1)	(0.35, 0.65)	(20, 10)	(0.95, 0.05)	0.001
29171.6	12892.5	S1C2	(0.14, 0.1)	(0.35, 0.65)	(20, 10)	(0.95, 0.05)	0.001
29171.6	12891.8	C1S2	(0.14, 0.1)	(0.35, 0.65)	(20, 10)	(0.95, 0.05)	0.001
29669.8	29669.8	Heuristic	(0.14, 0.1)	(0.35, 0.65)	(20, 10)	(0.95, 0.05)	0.001
29101	12895.7	C*S	(0.14, 0.1)	(0.35, 0.65)	(20, 10)	(0.85, 0.15)	0.001
29628.4	13488.4	C only	(0.14, 0.1)	(0.35, 0.65)	(20, 10)	(0.85, 0.15)	0.001
29628.4	13481.8	Random	(0.14, 0.1)	(0.35, 0.65)	(20, 10)	(0.85, 0.15)	0.001
29101	12894.2	S1C2	(0.14, 0.1)	(0.35, 0.65)	(20, 10)	(0.85, 0.15)	0.001
29101	12895.7	C1S2	(0.14, 0.1)	(0.35, 0.65)	(20, 10)	(0.85, 0.15)	0.001
29738.2	29738.2	Heuristic	(0.14, 0.1)	(0.35, 0.65)	(20, 10)	(0.85, 0.15)	0.001
29119.2	12905	C*S	(0.14, 0.1)	(0.35, 0.65)	(20, 10)	(0.75, 0.25)	0.001
29652.4	13485.2	C only	(0.14, 0.1)	(0.35, 0.65)	(20, 10)	(0.75, 0.25)	0.001
29649.5	13474.2	Random	(0.14, 0.1)	(0.35, 0.65)	(20, 10)	(0.75, 0.25)	0.001
29119.2	12895.9	S1C2	(0.14, 0.1)	(0.35, 0.65)	(20, 10)	(0.75, 0.25)	0.001
29119.2	12905	C1S2	(0.14, 0.1)	(0.35, 0.65)	(20, 10)	(0.75, 0.25)	0.001
30435.1	30435.1	Heuristic	(0.14, 0.1)	(0.35, 0.65)	(20, 10)	(0.75, 0.25)	0.001
29149.5	12920	C*S	(0.14, 0.1)	(0.35, 0.65)	(20, 10)	(0.65, 0.35)	0.001
29673.7	13484.8	C only	(0.14, 0.1)	(0.35, 0.65)	(20, 10)	(0.65, 0.35)	0.001
29673.9	13471.7	Random	(0.14, 0.1)	(0.35, 0.65)	(20, 10)	(0.65, 0.35)	0.001
29149.5	12893.4	S1C2	(0.14, 0.1)	(0.35, 0.65)	(20, 10)	(0.65, 0.35)	0.001
29149.5	12920	C1S2	(0.14, 0.1)	(0.35, 0.65)	(20, 10)	(0.65, 0.35)	0.001
29700.2	29700.2	Heuristic	(0.14, 0.1)	(0.35, 0.65)	(20, 10)	(0.65, 0.35)	0.001
29178.9	12956.7	C*S	(0.14, 0.1)	(0.35, 0.65)	(20, 10)	(0.55, 0.45)	0.001
29698	13493.3	C only	(0.14, 0.1)	(0.35, 0.65)	(20, 10)	(0.55, 0.45)	0.001
29688.3	13460.1	Random	(0.14, 0.1)	(0.35, 0.65)	(20, 10)	(0.55, 0.45)	0.001
29178.9	12900.4	S1C2	(0.14, 0.1)	(0.35, 0.65)	(20, 10)	(0.55, 0.45)	0.001
29178.9	12956.7	C1S2	(0.14, 0.1)	(0.35, 0.65)	(20, 10)	(0.55, 0.45)	0.001
30443.1	30443.1	Heuristic	(0.14, 0.1)	(0.35, 0.65)	(20, 10)	(0.55, 0.45)	0.001
29134.9	12887	C*S	(0.14, 0.1)	(0.35, 0.65)	(20, 5)	(0.95, 0.05)	0.001
29619.8	13486.1	C only	(0.14, 0.1)	(0.35, 0.65)	(20, 5)	(0.95, 0.05)	0.001
29620.5	13483.3	Random	(0.14, 0.1)	(0.35, 0.65)	(20, 5)	(0.95, 0.05)	0.001
29134.9	12887.7	S1C2	(0.14, 0.1)	(0.35, 0.65)	(20, 5)	(0.95, 0.05)	0.001
29134.9	12887	C1S2	(0.14, 0.1)	(0.35, 0.65)	(20, 5)	(0.95, 0.05)	0.001
30430.7	30430.7	Heuristic	(0.14, 0.1)	(0.35, 0.65)	(20, 5)	(0.95, 0.05)	0.001
29116.7	12885.8	C*S	(0.14, 0.1)	(0.35, 0.65)	(20, 5)	(0.85, 0.15)	0.001
29651.1	13480.8	C only	(0.14, 0.1)	(0.35, 0.65)	(20, 5)	(0.85, 0.15)	0.001
29646.8	13473.1	Random	(0.14, 0.1)	(0.35, 0.65)	(20, 5)	(0.85, 0.15)	0.001
29116.7	12884	S1C2	(0.14, 0.1)	(0.35, 0.65)	(20, 5)	(0.85, 0.15)	0.001
29116.7	12885.8	C1S2	(0.14, 0.1)	(0.35, 0.65)	(20, 5)	(0.85, 0.15)	0.001
29681.1	29681.1	Heuristic	(0.14, 0.1)	(0.35, 0.65)	(20, 5)	(0.85, 0.15)	0.001
29158.4	12895.4	C*S	(0.14, 0.1)	(0.35, 0.65)	(20, 5)	(0.75, 0.25)	0.001
29681.9	13474.9	C only	(0.14, 0.1)	(0.35, 0.65)	(20, 5)	(0.75, 0.25)	0.001
29689.8	13471.9	Random	(0.14, 0.1)	(0.35, 0.65)	(20, 5)	(0.75, 0.25)	0.001
29158.4	12885.7	S1C2	(0.14, 0.1)	(0.35, 0.65)	(20, 5)	(0.75, 0.25)	0.001
29158.4	12895.4	C1S2	(0.14, 0.1)	(0.35, 0.65)	(20, 5)	(0.75, 0.25)	0.001
30448.4	30448.4	Heuristic	(0.14, 0.1)	(0.35, 0.65)	(20, 5)	(0.75, 0.25)	0.001
28887.1	12762.2	C*S	(0.14, 0.1)	(0.35, 0.65)	(20, 5)	(0.65, 0.35)	0.001
29454.3	13368.2	C only	(0.14, 0.1)	(0.35, 0.65)	(20, 5)	(0.65, 0.35)	0.001
29481.4	13353.9	Random	(0.14, 0.1)	(0.35, 0.65)	(20, 5)	(0.65, 0.35)	0.001
28887.1	12733	S1C2	(0.14, 0.1)	(0.35, 0.65)	(20, 5)	(0.65, 0.35)	0.001
28887.1	12762.2	C1S2	(0.14, 0.1)	(0.35, 0.65)	(20, 5)	(0.65, 0.35)	0.001
29711.8	29711.8	Heuristic	(0.14, 0.1)	(0.35, 0.65)	(20, 5)	(0.65, 0.35)	0.001
28715	12769.1	C*S	(0.14, 0.1)	(0.35, 0.65)	(20, 5)	(0.55, 0.45)	0.001
29254.9	13342.2	C only	(0.14, 0.1)	(0.35, 0.65)	(20, 5)	(0.55, 0.45)	0.001
29284.5	13319	Random	(0.14, 0.1)	(0.35, 0.65)	(20, 5)	(0.55, 0.45)	0.001
28715	12706.4	S1C2	(0.14, 0.1)	(0.35, 0.65)	(20, 5)	(0.55, 0.45)	0.001
28715	12769.1	C1S2	(0.14, 0.1)	(0.35, 0.65)	(20, 5)	(0.55, 0.45)	0.001
30081.7	30081.7	Heuristic	(0.14, 0.1)	(0.35, 0.65)	(20, 5)	(0.55, 0.45)	0.001
28312.6	12458.7	C*S	(0.14, 0.1)	(0.35, 0.65)	(10, 5)	(0.95, 0.05)	0.001
28938.2	13161	C only	(0.14, 0.1)	(0.35, 0.65)	(10, 5)	(0.95, 0.05)	0.001
28943.5	13162.1	Random	(0.14, 0.1)	(0.35, 0.65)	(10, 5)	(0.95, 0.05)	0.001
28312.6	12459	S1C2	(0.14, 0.1)	(0.35, 0.65)	(10, 5)	(0.95, 0.05)	0.001
28312.6	12458.7	C1S2	(0.14, 0.1)	(0.35, 0.65)	(10, 5)	(0.95, 0.05)	0.001
28693.1	28693.1	Heuristic	(0.14, 0.1)	(0.35, 0.65)	(10, 5)	(0.95, 0.05)	0.001
28246.7	12449.4	C*S	(0.14, 0.1)	(0.35, 0.65)	(10, 5)	(0.85, 0.15)	0.001
28869.5	13152	C only	(0.14, 0.1)	(0.35, 0.65)	(10, 5)	(0.85, 0.15)	0.001
28863.2	13140.5	Random	(0.14, 0.1)	(0.35, 0.65)	(10, 5)	(0.85, 0.15)	0.001
28246.7	12445.7	S1C2	(0.14, 0.1)	(0.35, 0.65)	(10, 5)	(0.85, 0.15)	0.001
28246.7	12449.4	C1S2	(0.14, 0.1)	(0.35, 0.65)	(10, 5)	(0.85, 0.15)	0.001
28781.9	28781.9	Heuristic	(0.14, 0.1)	(0.35, 0.65)	(10, 5)	(0.85, 0.15)	0.001
27988.6	12342.6	C*S	(0.14, 0.1)	(0.35, 0.65)	(10, 5)	(0.75, 0.25)	0.001
28696.7	13057.7	C only	(0.14, 0.1)	(0.35, 0.65)	(10, 5)	(0.75, 0.25)	0.001
28718.5	13056.7	Random	(0.14, 0.1)	(0.35, 0.65)	(10, 5)	(0.75, 0.25)	0.001
27988.6	12327.1	S1C2	(0.14, 0.1)	(0.35, 0.65)	(10, 5)	(0.75, 0.25)	0.001
27988.6	12342.6	C1S2	(0.14, 0.1)	(0.35, 0.65)	(10, 5)	(0.75, 0.25)	0.001
29331.7	29331.7	Heuristic	(0.14, 0.1)	(0.35, 0.65)	(10, 5)	(0.75, 0.25)	0.001
27917.5	12331.9	C*S	(0.14, 0.1)	(0.35, 0.65)	(10, 5)	(0.65, 0.35)	0.001
28614.8	13031.7	C only	(0.14, 0.1)	(0.35, 0.65)	(10, 5)	(0.65, 0.35)	0.001
28624.4	13013.5	Random	(0.14, 0.1)	(0.35, 0.65)	(10, 5)	(0.65, 0.35)	0.001
27917.5	12294.1	S1C2	(0.14, 0.1)	(0.35, 0.65)	(10, 5)	(0.65, 0.35)	0.001
27917.5	12331.9	C1S2	(0.14, 0.1)	(0.35, 0.65)	(10, 5)	(0.65, 0.35)	0.001
28298.1	28298.1	Heuristic	(0.14, 0.1)	(0.35, 0.65)	(10, 5)	(0.65, 0.35)	0.001
27666.6	12269.6	C*S	(0.14, 0.1)	(0.35, 0.65)	(10, 5)	(0.55, 0.45)	0.001
28369.7	12951.4	C only	(0.14, 0.1)	(0.35, 0.65)	(10, 5)	(0.55, 0.45)	0.001
28548.3	12990.3	Random	(0.14, 0.1)	(0.35, 0.65)	(10, 5)	(0.55, 0.45)	0.001
27666.6	12184.5	S1C2	(0.14, 0.1)	(0.35, 0.65)	(10, 5)	(0.55, 0.45)	0.001
27666.6	12269.6	C1S2	(0.14, 0.1)	(0.35, 0.65)	(10, 5)	(0.55, 0.45)	0.001
29339.9	29339.9	Heuristic	(0.14, 0.1)	(0.35, 0.65)	(10, 5)	(0.55, 0.45)	0.001
28364.2	12024.1	C*S	(0.14, 0.1)	(0.25, 0.75)	(25, 15)	(0.95, 0.05)	0.001
28882.1	12634.6	C only	(0.14, 0.1)	(0.25, 0.75)	(25, 15)	(0.95, 0.05)	0.001
28888.4	12637.6	Random	(0.14, 0.1)	(0.25, 0.75)	(25, 15)	(0.95, 0.05)	0.001
28364.2	12021	S1C2	(0.14, 0.1)	(0.25, 0.75)	(25, 15)	(0.95, 0.05)	0.001
28364.2	12024.1	C1S2	(0.14, 0.1)	(0.25, 0.75)	(25, 15)	(0.95, 0.05)	0.001
28877.7	28877.7	Heuristic	(0.14, 0.1)	(0.25, 0.75)	(25, 15)	(0.95, 0.05)	0.001
28375.4	12040.2	C*S	(0.14, 0.1)	(0.25, 0.75)	(25, 15)	(0.85, 0.15)	0.001
28895.6	12641.4	C only	(0.14, 0.1)	(0.25, 0.75)	(25, 15)	(0.85, 0.15)	0.001
28890.8	12632.3	Random	(0.14, 0.1)	(0.25, 0.75)	(25, 15)	(0.85, 0.15)	0.001
28375.4	12029.1	S1C2	(0.14, 0.1)	(0.25, 0.75)	(25, 15)	(0.85, 0.15)	0.001
28375.4	12040.2	C1S2	(0.14, 0.1)	(0.25, 0.75)	(25, 15)	(0.85, 0.15)	0.001
28982.6	28982.6	Heuristic	(0.14, 0.1)	(0.25, 0.75)	(25, 15)	(0.85, 0.15)	0.001
28386.9	12062.3	C*S	(0.14, 0.1)	(0.25, 0.75)	(25, 15)	(0.75, 0.25)	0.001
28904.6	12647.2	C only	(0.14, 0.1)	(0.25, 0.75)	(25, 15)	(0.75, 0.25)	0.001
28896.3	12628.4	Random	(0.14, 0.1)	(0.25, 0.75)	(25, 15)	(0.75, 0.25)	0.001
28386.9	12036.7	S1C2	(0.14, 0.1)	(0.25, 0.75)	(25, 15)	(0.75, 0.25)	0.001
28386.9	12062.3	C1S2	(0.14, 0.1)	(0.25, 0.75)	(25, 15)	(0.75, 0.25)	0.001
29496.4	29496.4	Heuristic	(0.14, 0.1)	(0.25, 0.75)	(25, 15)	(0.75, 0.25)	0.001
28143.7	11957.6	C*S	(0.14, 0.1)	(0.25, 0.75)	(25, 15)	(0.65, 0.35)	0.001
28831	12614.1	C only	(0.14, 0.1)	(0.25, 0.75)	(25, 15)	(0.65, 0.35)	0.001
28905.5	12633.1	Random	(0.14, 0.1)	(0.25, 0.75)	(25, 15)	(0.65, 0.35)	0.001
28143.7	11901.3	S1C2	(0.14, 0.1)	(0.25, 0.75)	(25, 15)	(0.65, 0.35)	0.001
28143.7	11957.6	C1S2	(0.14, 0.1)	(0.25, 0.75)	(25, 15)	(0.65, 0.35)	0.001
29498.1	29498.1	Heuristic	(0.14, 0.1)	(0.25, 0.75)	(25, 15)	(0.65, 0.35)	0.001
28026.1	11971.8	C*S	(0.14, 0.1)	(0.25, 0.75)	(25, 15)	(0.55, 0.45)	0.001
28586.2	12537.9	C only	(0.14, 0.1)	(0.25, 0.75)	(25, 15)	(0.55, 0.45)	0.001
28588.7	12505	Random	(0.14, 0.1)	(0.25, 0.75)	(25, 15)	(0.55, 0.45)	0.001
28026.1	11872.5	S1C2	(0.14, 0.1)	(0.25, 0.75)	(25, 15)	(0.55, 0.45)	0.001
28026.1	11971.8	C1S2	(0.14, 0.1)	(0.25, 0.75)	(25, 15)	(0.55, 0.45)	0.001
29164	29164	Heuristic	(0.14, 0.1)	(0.25, 0.75)	(25, 15)	(0.55, 0.45)	0.001
28368.8	12023.6	C*S	(0.14, 0.1)	(0.25, 0.75)	(25, 10)	(0.95, 0.05)	0.001
28891.1	12635.5	C only	(0.14, 0.1)	(0.25, 0.75)	(25, 10)	(0.95, 0.05)	0.001
28896.7	12639.2	Random	(0.14, 0.1)	(0.25, 0.75)	(25, 10)	(0.95, 0.05)	0.001
28368.8	12020.2	S1C2	(0.14, 0.1)	(0.25, 0.75)	(25, 10)	(0.95, 0.05)	0.001
28368.8	12023.6	C1S2	(0.14, 0.1)	(0.25, 0.75)	(25, 10)	(0.95, 0.05)	0.001
29494.1	29494.1	Heuristic	(0.14, 0.1)	(0.25, 0.75)	(25, 10)	(0.95, 0.05)	0.001
28383.9	12039.3	C*S	(0.14, 0.1)	(0.25, 0.75)	(25, 10)	(0.85, 0.15)	0.001
28898.1	12637.5	C only	(0.14, 0.1)	(0.25, 0.75)	(25, 10)	(0.85, 0.15)	0.001
28896.4	12630.1	Random	(0.14, 0.1)	(0.25, 0.75)	(25, 10)	(0.85, 0.15)	0.001
28383.9	12027.7	S1C2	(0.14, 0.1)	(0.25, 0.75)	(25, 10)	(0.85, 0.15)	0.001
28383.9	12039.3	C1S2	(0.14, 0.1)	(0.25, 0.75)	(25, 10)	(0.85, 0.15)	0.001
29495.7	29495.7	Heuristic	(0.14, 0.1)	(0.25, 0.75)	(25, 10)	(0.85, 0.15)	0.001
28050.1	11890.9	C*S	(0.14, 0.1)	(0.25, 0.75)	(25, 10)	(0.75, 0.25)	0.001
28630.8	12532.1	C only	(0.14, 0.1)	(0.25, 0.75)	(25, 10)	(0.75, 0.25)	0.001
28638	12521.1	Random	(0.14, 0.1)	(0.25, 0.75)	(25, 10)	(0.75, 0.25)	0.001
28050.1	11861.7	S1C2	(0.14, 0.1)	(0.25, 0.75)	(25, 10)	(0.75, 0.25)	0.001
28050.1	11890.9	C1S2	(0.14, 0.1)	(0.25, 0.75)	(25, 10)	(0.75, 0.25)	0.001
29191.8	29191.8	Heuristic	(0.14, 0.1)	(0.25, 0.75)	(25, 10)	(0.75, 0.25)	0.001
27948.6	11909.7	C*S	(0.14, 0.1)	(0.25, 0.75)	(25, 10)	(0.65, 0.35)	0.001
28509.1	12518.9	C only	(0.14, 0.1)	(0.25, 0.75)	(25, 10)	(0.65, 0.35)	0.001
28520.3	12504.2	Random	(0.14, 0.1)	(0.25, 0.75)	(25, 10)	(0.65, 0.35)	0.001
27948.6	11852.8	S1C2	(0.14, 0.1)	(0.25, 0.75)	(25, 10)	(0.65, 0.35)	0.001
27948.6	11909.7	C1S2	(0.14, 0.1)	(0.25, 0.75)	(25, 10)	(0.65, 0.35)	0.001
29156.4	29156.4	Heuristic	(0.14, 0.1)	(0.25, 0.75)	(25, 10)	(0.65, 0.35)	0.001
27868.6	11939.2	C*S	(0.14, 0.1)	(0.25, 0.75)	(25, 10)	(0.55, 0.45)	0.001
28463.7	12511.5	C only	(0.14, 0.1)	(0.25, 0.75)	(25, 10)	(0.55, 0.45)	0.001
28456.1	12489.7	Random	(0.14, 0.1)	(0.25, 0.75)	(25, 10)	(0.55, 0.45)	0.001
27868.6	11832.4	S1C2	(0.14, 0.1)	(0.25, 0.75)	(25, 10)	(0.55, 0.45)	0.001
27868.6	11939.2	C1S2	(0.14, 0.1)	(0.25, 0.75)	(25, 10)	(0.55, 0.45)	0.001
28426.7	28426.7	Heuristic	(0.14, 0.1)	(0.25, 0.75)	(25, 10)	(0.55, 0.45)	0.001
27948.5	11833.5	C*S	(0.14, 0.1)	(0.25, 0.75)	(20, 10)	(0.95, 0.05)	0.001
28523.4	12513	C only	(0.14, 0.1)	(0.25, 0.75)	(20, 10)	(0.95, 0.05)	0.001
28520	12505.3	Random	(0.14, 0.1)	(0.25, 0.75)	(20, 10)	(0.95, 0.05)	0.001
27948.5	11828.3	S1C2	(0.14, 0.1)	(0.25, 0.75)	(20, 10)	(0.95, 0.05)	0.001
27948.5	11833.5	C1S2	(0.14, 0.1)	(0.25, 0.75)	(20, 10)	(0.95, 0.05)	0.001
29152.4	29152.4	Heuristic	(0.14, 0.1)	(0.25, 0.75)	(20, 10)	(0.95, 0.05)	0.001
27887.5	11843.6	C*S	(0.14, 0.1)	(0.25, 0.75)	(20, 10)	(0.85, 0.15)	0.001
28443.8	12497.6	C only	(0.14, 0.1)	(0.25, 0.75)	(20, 10)	(0.85, 0.15)	0.001
28444.1	12491.5	Random	(0.14, 0.1)	(0.25, 0.75)	(20, 10)	(0.85, 0.15)	0.001
27887.5	11827	S1C2	(0.14, 0.1)	(0.25, 0.75)	(20, 10)	(0.85, 0.15)	0.001
27887.5	11843.6	C1S2	(0.14, 0.1)	(0.25, 0.75)	(20, 10)	(0.85, 0.15)	0.001
29175.2	29175.2	Heuristic	(0.14, 0.1)	(0.25, 0.75)	(20, 10)	(0.85, 0.15)	0.001
27861.9	11861.7	C*S	(0.14, 0.1)	(0.25, 0.75)	(20, 10)	(0.75, 0.25)	0.001
28475	12498.5	C only	(0.14, 0.1)	(0.25, 0.75)	(20, 10)	(0.75, 0.25)	0.001
28478.1	12493.1	Random	(0.14, 0.1)	(0.25, 0.75)	(20, 10)	(0.75, 0.25)	0.001
27861.9	11832	S1C2	(0.14, 0.1)	(0.25, 0.75)	(20, 10)	(0.75, 0.25)	0.001
27861.9	11861.7	C1S2	(0.14, 0.1)	(0.25, 0.75)	(20, 10)	(0.75, 0.25)	0.001
29169.1	29169.1	Heuristic	(0.14, 0.1)	(0.25, 0.75)	(20, 10)	(0.75, 0.25)	0.001
27899.3	11890.3	C*S	(0.14, 0.1)	(0.25, 0.75)	(20, 10)	(0.65, 0.35)	0.001
28503.2	12501.1	C only	(0.14, 0.1)	(0.25, 0.75)	(20, 10)	(0.65, 0.35)	0.001
28506.5	12491.1	Random	(0.14, 0.1)	(0.25, 0.75)	(20, 10)	(0.65, 0.35)	0.001
27899.3	11833	S1C2	(0.14, 0.1)	(0.25, 0.75)	(20, 10)	(0.65, 0.35)	0.001
27899.3	11890.3	C1S2	(0.14, 0.1)	(0.25, 0.75)	(20, 10)	(0.65, 0.35)	0.001
28451.4	28451.4	Heuristic	(0.14, 0.1)	(0.25, 0.75)	(20, 10)	(0.65, 0.35)	0.001
27937.7	11933.5	C*S	(0.14, 0.1)	(0.25, 0.75)	(20, 10)	(0.55, 0.45)	0.001
28527.1	12502.2	C only	(0.14, 0.1)	(0.25, 0.75)	(20, 10)	(0.55, 0.45)	0.001
28522.6	12479.8	Random	(0.14, 0.1)	(0.25, 0.75)	(20, 10)	(0.55, 0.45)	0.001
27937.7	11831.8	S1C2	(0.14, 0.1)	(0.25, 0.75)	(20, 10)	(0.55, 0.45)	0.001
27937.7	11933.5	C1S2	(0.14, 0.1)	(0.25, 0.75)	(20, 10)	(0.55, 0.45)	0.001
28451.4	28451.4	Heuristic	(0.14, 0.1)	(0.25, 0.75)	(20, 10)	(0.55, 0.45)	0.001
27916.4	11828.1	C*S	(0.14, 0.1)	(0.25, 0.75)	(20, 5)	(0.95, 0.05)	0.001
28484.9	12503.7	C only	(0.14, 0.1)	(0.25, 0.75)	(20, 5)	(0.95, 0.05)	0.001
28475.5	12492.5	Random	(0.14, 0.1)	(0.25, 0.75)	(20, 5)	(0.95, 0.05)	0.001
27916.4	11822.1	S1C2	(0.14, 0.1)	(0.25, 0.75)	(20, 5)	(0.95, 0.05)	0.001
27916.4	11828.1	C1S2	(0.14, 0.1)	(0.25, 0.75)	(20, 5)	(0.95, 0.05)	0.001
29156.5	29156.5	Heuristic	(0.14, 0.1)	(0.25, 0.75)	(20, 5)	(0.95, 0.05)	0.001
27857.7	11834.8	C*S	(0.14, 0.1)	(0.25, 0.75)	(20, 5)	(0.85, 0.15)	0.001
28469.9	12492.1	C only	(0.14, 0.1)	(0.25, 0.75)	(20, 5)	(0.85, 0.15)	0.001
28470.8	12486.3	Random	(0.14, 0.1)	(0.25, 0.75)	(20, 5)	(0.85, 0.15)	0.001
27857.7	11821.3	S1C2	(0.14, 0.1)	(0.25, 0.75)	(20, 5)	(0.85, 0.15)	0.001
27857.7	11834.8	C1S2	(0.14, 0.1)	(0.25, 0.75)	(20, 5)	(0.85, 0.15)	0.001
29168.5	29168.5	Heuristic	(0.14, 0.1)	(0.25, 0.75)	(20, 5)	(0.85, 0.15)	0.001
27907.5	11853.3	C*S	(0.14, 0.1)	(0.25, 0.75)	(20, 5)	(0.75, 0.25)	0.001
28520	12498	C only	(0.14, 0.1)	(0.25, 0.75)	(20, 5)	(0.75, 0.25)	0.001
28516.8	12486.8	Random	(0.14, 0.1)	(0.25, 0.75)	(20, 5)	(0.75, 0.25)	0.001
27907.5	11824.3	S1C2	(0.14, 0.1)	(0.25, 0.75)	(20, 5)	(0.75, 0.25)	0.001
27907.5	11853.3	C1S2	(0.14, 0.1)	(0.25, 0.75)	(20, 5)	(0.75, 0.25)	0.001
29180.1	29180.1	Heuristic	(0.14, 0.1)	(0.25, 0.75)	(20, 5)	(0.75, 0.25)	0.001
27650.6	11736.8	C*S	(0.14, 0.1)	(0.25, 0.75)	(20, 5)	(0.65, 0.35)	0.001
28295.9	12386.5	C only	(0.14, 0.1)	(0.25, 0.75)	(20, 5)	(0.65, 0.35)	0.001
28315.4	12369.2	Random	(0.14, 0.1)	(0.25, 0.75)	(20, 5)	(0.65, 0.35)	0.001
27650.6	11672.5	S1C2	(0.14, 0.1)	(0.25, 0.75)	(20, 5)	(0.65, 0.35)	0.001
27650.6	11736.8	C1S2	(0.14, 0.1)	(0.25, 0.75)	(20, 5)	(0.65, 0.35)	0.001
28045.9	28045.9	Heuristic	(0.14, 0.1)	(0.25, 0.75)	(20, 5)	(0.65, 0.35)	0.001
27504.9	11756.3	C*S	(0.14, 0.1)	(0.25, 0.75)	(20, 5)	(0.55, 0.45)	0.001
28129.5	12371.3	C only	(0.14, 0.1)	(0.25, 0.75)	(20, 5)	(0.55, 0.45)	0.001
28163.1	12358.7	Random	(0.14, 0.1)	(0.25, 0.75)	(20, 5)	(0.55, 0.45)	0.001
27504.9	11642.5	S1C2	(0.14, 0.1)	(0.25, 0.75)	(20, 5)	(0.55, 0.45)	0.001
27504.9	11756.3	C1S2	(0.14, 0.1)	(0.25, 0.75)	(20, 5)	(0.55, 0.45)	0.001
28802.4	28802.4	Heuristic	(0.14, 0.1)	(0.25, 0.75)	(20, 5)	(0.55, 0.45)	0.001
27087.3	11413.1	C*S	(0.14, 0.1)	(0.25, 0.75)	(10, 5)	(0.95, 0.05)	0.001
27817.5	12207	C only	(0.14, 0.1)	(0.25, 0.75)	(10, 5)	(0.95, 0.05)	0.001
27828	12213.7	Random	(0.14, 0.1)	(0.25, 0.75)	(10, 5)	(0.95, 0.05)	0.001
27087.3	11404.4	S1C2	(0.14, 0.1)	(0.25, 0.75)	(10, 5)	(0.95, 0.05)	0.001
27087.3	11413.1	C1S2	(0.14, 0.1)	(0.25, 0.75)	(10, 5)	(0.95, 0.05)	0.001
27417.6	27417.6	Heuristic	(0.14, 0.1)	(0.25, 0.75)	(10, 5)	(0.95, 0.05)	0.001
27033	11416.7	C*S	(0.14, 0.1)	(0.25, 0.75)	(10, 5)	(0.85, 0.15)	0.001
27742.2	12183.8	C only	(0.14, 0.1)	(0.25, 0.75)	(10, 5)	(0.85, 0.15)	0.001
27745.4	12178.6	Random	(0.14, 0.1)	(0.25, 0.75)	(10, 5)	(0.85, 0.15)	0.001
27033	11398.4	S1C2	(0.14, 0.1)	(0.25, 0.75)	(10, 5)	(0.85, 0.15)	0.001
27033	11416.7	C1S2	(0.14, 0.1)	(0.25, 0.75)	(10, 5)	(0.85, 0.15)	0.001
28478	28478	Heuristic	(0.14, 0.1)	(0.25, 0.75)	(10, 5)	(0.85, 0.15)	0.001
26742.4	11325.2	C*S	(0.14, 0.1)	(0.25, 0.75)	(10, 5)	(0.75, 0.25)	0.001
27556.9	12107.7	C only	(0.14, 0.1)	(0.25, 0.75)	(10, 5)	(0.75, 0.25)	0.001
27566.9	12101.9	Random	(0.14, 0.1)	(0.25, 0.75)	(10, 5)	(0.75, 0.25)	0.001
26742.4	11283	S1C2	(0.14, 0.1)	(0.25, 0.75)	(10, 5)	(0.75, 0.25)	0.001
26742.4	11325.2	C1S2	(0.14, 0.1)	(0.25, 0.75)	(10, 5)	(0.75, 0.25)	0.001
28074.4	28074.4	Heuristic	(0.14, 0.1)	(0.25, 0.75)	(10, 5)	(0.75, 0.25)	0.001
26690.2	11331	C*S	(0.14, 0.1)	(0.25, 0.75)	(10, 5)	(0.65, 0.35)	0.001
27491.1	12087.4	C only	(0.14, 0.1)	(0.25, 0.75)	(10, 5)	(0.65, 0.35)	0.001
27507.2	12075.6	Random	(0.14, 0.1)	(0.25, 0.75)	(10, 5)	(0.65, 0.35)	0.001
26690.2	11250.2	S1C2	(0.14, 0.1)	(0.25, 0.75)	(10, 5)	(0.65, 0.35)	0.001
26690.2	11331	C1S2	(0.14, 0.1)	(0.25, 0.75)	(10, 5)	(0.65, 0.35)	0.001
27073	27073	Heuristic	(0.14, 0.1)	(0.25, 0.75)	(10, 5)	(0.65, 0.35)	0.001
26475.3	11290.8	C*S	(0.14, 0.1)	(0.25, 0.75)	(10, 5)	(0.55, 0.45)	0.001
27268.1	12011.3	C only	(0.14, 0.1)	(0.25, 0.75)	(10, 5)	(0.55, 0.45)	0.001
27432.3	12047.4	Random	(0.14, 0.1)	(0.25, 0.75)	(10, 5)	(0.55, 0.45)	0.001
26475.3	11136.8	S1C2	(0.14, 0.1)	(0.25, 0.75)	(10, 5)	(0.55, 0.45)	0.001
26475.3	11290.8	C1S2	(0.14, 0.1)	(0.25, 0.75)	(10, 5)	(0.55, 0.45)	0.001
26965.7	26965.7	Heuristic	(0.14, 0.1)	(0.25, 0.75)	(10, 5)	(0.55, 0.45)	0.001
27123.4	10994.2	C*S	(0.14, 0.1)	(0.15, 0.85)	(25, 15)	(0.95, 0.05)	0.001
27706.6	11634	C only	(0.14, 0.1)	(0.15, 0.85)	(25, 15)	(0.95, 0.05)	0.001
27710	11636.6	Random	(0.14, 0.1)	(0.15, 0.85)	(25, 15)	(0.95, 0.05)	0.001
27123.4	10977.4	S1C2	(0.14, 0.1)	(0.15, 0.85)	(25, 15)	(0.95, 0.05)	0.001
27123.4	10994.2	C1S2	(0.14, 0.1)	(0.15, 0.85)	(25, 15)	(0.95, 0.05)	0.001
28242.4	28242.4	Heuristic	(0.14, 0.1)	(0.15, 0.85)	(25, 15)	(0.95, 0.05)	0.001
27138.5	11020.1	C*S	(0.14, 0.1)	(0.15, 0.85)	(25, 15)	(0.85, 0.15)	0.001
27718.6	11640.1	C only	(0.14, 0.1)	(0.15, 0.85)	(25, 15)	(0.85, 0.15)	0.001
27714.8	11631.7	Random	(0.14, 0.1)	(0.15, 0.85)	(25, 15)	(0.85, 0.15)	0.001
27138.5	10984.2	S1C2	(0.14, 0.1)	(0.15, 0.85)	(25, 15)	(0.85, 0.15)	0.001
27138.5	11020.1	C1S2	(0.14, 0.1)	(0.15, 0.85)	(25, 15)	(0.85, 0.15)	0.001
27913.1	27913.1	Heuristic	(0.14, 0.1)	(0.15, 0.85)	(25, 15)	(0.85, 0.15)	0.001
27155.3	11053.3	C*S	(0.14, 0.1)	(0.15, 0.85)	(25, 15)	(0.75, 0.25)	0.001
27729.2	11645	C only	(0.14, 0.1)	(0.15, 0.85)	(25, 15)	(0.75, 0.25)	0.001
27727.7	11634.8	Random	(0.14, 0.1)	(0.15, 0.85)	(25, 15)	(0.75, 0.25)	0.001
27155.3	10990.3	S1C2	(0.14, 0.1)	(0.15, 0.85)	(25, 15)	(0.75, 0.25)	0.001
27155.3	11053.3	C1S2	(0.14, 0.1)	(0.15, 0.85)	(25, 15)	(0.75, 0.25)	0.001
28254	28254	Heuristic	(0.14, 0.1)	(0.15, 0.85)	(25, 15)	(0.75, 0.25)	0.001
26909	10959.7	C*S	(0.14, 0.1)	(0.15, 0.85)	(25, 15)	(0.65, 0.35)	0.001
27687.6	11627.5	C only	(0.14, 0.1)	(0.15, 0.85)	(25, 15)	(0.65, 0.35)	0.001
27732.6	11630.9	Random	(0.14, 0.1)	(0.15, 0.85)	(25, 15)	(0.65, 0.35)	0.001
26909	10855.2	S1C2	(0.14, 0.1)	(0.15, 0.85)	(25, 15)	(0.65, 0.35)	0.001
26909	10959.7	C1S2	(0.14, 0.1)	(0.15, 0.85)	(25, 15)	(0.65, 0.35)	0.001
28253.3	28253.3	Heuristic	(0.14, 0.1)	(0.15, 0.85)	(25, 15)	(0.65, 0.35)	0.001
26845.2	10994.3	C*S	(0.14, 0.1)	(0.15, 0.85)	(25, 15)	(0.55, 0.45)	0.001
27430.4	11542.5	C only	(0.14, 0.1)	(0.15, 0.85)	(25, 15)	(0.55, 0.45)	0.001
27442.6	11525	Random	(0.14, 0.1)	(0.15, 0.85)	(25, 15)	(0.55, 0.45)	0.001
26828.6	10828.7	S1C2	(0.14, 0.1)	(0.15, 0.85)	(25, 15)	(0.55, 0.45)	0.001
26845.2	10994.3	C1S2	(0.14, 0.1)	(0.15, 0.85)	(25, 15)	(0.55, 0.45)	0.001
27924.6	27924.6	Heuristic	(0.14, 0.1)	(0.15, 0.85)	(25, 15)	(0.55, 0.45)	0.001
27128.7	10993.9	C*S	(0.14, 0.1)	(0.15, 0.85)	(25, 10)	(0.95, 0.05)	0.001
27709.8	11633.5	C only	(0.14, 0.1)	(0.15, 0.85)	(25, 10)	(0.95, 0.05)	0.001
27708.3	11629.3	Random	(0.14, 0.1)	(0.15, 0.85)	(25, 10)	(0.95, 0.05)	0.001
27128.7	10976.3	S1C2	(0.14, 0.1)	(0.15, 0.85)	(25, 10)	(0.95, 0.05)	0.001
27128.7	10993.9	C1S2	(0.14, 0.1)	(0.15, 0.85)	(25, 10)	(0.95, 0.05)	0.001
27636.6	27636.6	Heuristic	(0.14, 0.1)	(0.15, 0.85)	(25, 10)	(0.95, 0.05)	0.001
27148.2	11019.5	C*S	(0.14, 0.1)	(0.15, 0.85)	(25, 10)	(0.85, 0.15)	0.001
27724.4	11636.5	C only	(0.14, 0.1)	(0.15, 0.85)	(25, 10)	(0.85, 0.15)	0.001
27727	11637.4	Random	(0.14, 0.1)	(0.15, 0.85)	(25, 10)	(0.85, 0.15)	0.001
27148.2	10982.3	S1C2	(0.14, 0.1)	(0.15, 0.85)	(25, 10)	(0.85, 0.15)	0.001
27148.2	11019.5	C1S2	(0.14, 0.1)	(0.15, 0.85)	(25, 10)	(0.85, 0.15)	0.001
28247.3	28247.3	Heuristic	(0.14, 0.1)	(0.15, 0.85)	(25, 10)	(0.85, 0.15)	0.001
26827.7	10889.6	C*S	(0.14, 0.1)	(0.15, 0.85)	(25, 10)	(0.75, 0.25)	0.001
27466.6	11534	C only	(0.14, 0.1)	(0.15, 0.85)	(25, 10)	(0.75, 0.25)	0.001
27480.6	11531.6	Random	(0.14, 0.1)	(0.15, 0.85)	(25, 10)	(0.75, 0.25)	0.001
26827.7	10825.9	S1C2	(0.14, 0.1)	(0.15, 0.85)	(25, 10)	(0.75, 0.25)	0.001
26827.7	10889.6	C1S2	(0.14, 0.1)	(0.15, 0.85)	(25, 10)	(0.75, 0.25)	0.001
28257.3	28257.3	Heuristic	(0.14, 0.1)	(0.15, 0.85)	(25, 10)	(0.75, 0.25)	0.001
26746.3	10924.6	C*S	(0.14, 0.1)	(0.15, 0.85)	(25, 10)	(0.65, 0.35)	0.001
27358	11524.3	C only	(0.14, 0.1)	(0.15, 0.85)	(25, 10)	(0.65, 0.35)	0.001
27368.5	11511.3	Random	(0.14, 0.1)	(0.15, 0.85)	(25, 10)	(0.65, 0.35)	0.001
26746.3	10811.9	S1C2	(0.14, 0.1)	(0.15, 0.85)	(25, 10)	(0.65, 0.35)	0.001
26746.3	10924.6	C1S2	(0.14, 0.1)	(0.15, 0.85)	(25, 10)	(0.65, 0.35)	0.001
27877.6	27877.6	Heuristic	(0.14, 0.1)	(0.15, 0.85)	(25, 10)	(0.65, 0.35)	0.001
26699.6	10978	C*S	(0.14, 0.1)	(0.15, 0.85)	(25, 10)	(0.55, 0.45)	0.001
27286.2	11525.3	C only	(0.14, 0.1)	(0.15, 0.85)	(25, 10)	(0.55, 0.45)	0.001
27283.4	11506.8	Random	(0.14, 0.1)	(0.15, 0.85)	(25, 10)	(0.55, 0.45)	0.001
26690.6	10810.2	S1C2	(0.14, 0.1)	(0.15, 0.85)	(25, 10)	(0.55, 0.45)	0.001
26699.6	10978	C1S2	(0.14, 0.1)	(0.15, 0.85)	(25, 10)	(0.55, 0.45)	0.001
27181.5	27181.5	Heuristic	(0.14, 0.1)	(0.15, 0.85)	(25, 10)	(0.55, 0.45)	0.001
26730.5	10811.5	C*S	(0.14, 0.1)	(0.15, 0.85)	(20, 10)	(0.95, 0.05)	0.001
27367.2	11514.6	C only	(0.14, 0.1)	(0.15, 0.85)	(20, 10)	(0.95, 0.05)	0.001
27367.7	11509.9	Random	(0.14, 0.1)	(0.15, 0.85)	(20, 10)	(0.95, 0.05)	0.001
26730.5	10791.1	S1C2	(0.14, 0.1)	(0.15, 0.85)	(20, 10)	(0.95, 0.05)	0.001
26730.5	10811.5	C1S2	(0.14, 0.1)	(0.15, 0.85)	(20, 10)	(0.95, 0.05)	0.001
27127.2	27127.2	Heuristic	(0.14, 0.1)	(0.15, 0.85)	(20, 10)	(0.95, 0.05)	0.001
26680	10833.4	C*S	(0.14, 0.1)	(0.15, 0.85)	(20, 10)	(0.85, 0.15)	0.001
27311.1	11513.2	C only	(0.14, 0.1)	(0.15, 0.85)	(20, 10)	(0.85, 0.15)	0.001
27316.8	11513.6	Random	(0.14, 0.1)	(0.15, 0.85)	(20, 10)	(0.85, 0.15)	0.001
26680	10796.8	S1C2	(0.14, 0.1)	(0.15, 0.85)	(20, 10)	(0.85, 0.15)	0.001
26680	10833.4	C1S2	(0.14, 0.1)	(0.15, 0.85)	(20, 10)	(0.85, 0.15)	0.001
27353.9	27353.9	Heuristic	(0.14, 0.1)	(0.15, 0.85)	(20, 10)	(0.85, 0.15)	0.001
26636.4	10865	C*S	(0.14, 0.1)	(0.15, 0.85)	(20, 10)	(0.75, 0.25)	0.001
27301.3	11516.7	C only	(0.14, 0.1)	(0.15, 0.85)	(20, 10)	(0.75, 0.25)	0.001
27298.4	11504.5	Random	(0.14, 0.1)	(0.15, 0.85)	(20, 10)	(0.75, 0.25)	0.001
26636.4	10799.2	S1C2	(0.14, 0.1)	(0.15, 0.85)	(20, 10)	(0.75, 0.25)	0.001
26636.4	10865	C1S2	(0.14, 0.1)	(0.15, 0.85)	(20, 10)	(0.75, 0.25)	0.001
27903.1	27903.1	Heuristic	(0.14, 0.1)	(0.15, 0.85)	(20, 10)	(0.75, 0.25)	0.001
26690.8	10908.7	C*S	(0.14, 0.1)	(0.15, 0.85)	(20, 10)	(0.65, 0.35)	0.001
27324.9	11509.1	C only	(0.14, 0.1)	(0.15, 0.85)	(20, 10)	(0.65, 0.35)	0.001
27329.1	11502.1	Random	(0.14, 0.1)	(0.15, 0.85)	(20, 10)	(0.65, 0.35)	0.001
26688.1	10801.9	S1C2	(0.14, 0.1)	(0.15, 0.85)	(20, 10)	(0.65, 0.35)	0.001
26690.8	10908.7	C1S2	(0.14, 0.1)	(0.15, 0.85)	(20, 10)	(0.65, 0.35)	0.001
27192.3	27192.3	Heuristic	(0.14, 0.1)	(0.15, 0.85)	(20, 10)	(0.65, 0.35)	0.001
26762.5	10968.5	C*S	(0.14, 0.1)	(0.15, 0.85)	(20, 10)	(0.55, 0.45)	0.001
27361	11519.9	C only	(0.14, 0.1)	(0.15, 0.85)	(20, 10)	(0.55, 0.45)	0.001
27352.8	11494.7	Random	(0.14, 0.1)	(0.15, 0.85)	(20, 10)	(0.55, 0.45)	0.001
26736.8	10803.3	S1C2	(0.14, 0.1)	(0.15, 0.85)	(20, 10)	(0.55, 0.45)	0.001
26762.5	10968.5	C1S2	(0.14, 0.1)	(0.15, 0.85)	(20, 10)	(0.55, 0.45)	0.001
27926.9	27926.9	Heuristic	(0.14, 0.1)	(0.15, 0.85)	(20, 10)	(0.55, 0.45)	0.001
26702.7	10807.7	C*S	(0.14, 0.1)	(0.15, 0.85)	(20, 5)	(0.95, 0.05)	0.001
27343.4	11516.1	C only	(0.14, 0.1)	(0.15, 0.85)	(20, 5)	(0.95, 0.05)	0.001
27339.1	11508	Random	(0.14, 0.1)	(0.15, 0.85)	(20, 5)	(0.95, 0.05)	0.001
26702.7	10792.6	S1C2	(0.14, 0.1)	(0.15, 0.85)	(20, 5)	(0.95, 0.05)	0.001
26702.7	10807.7	C1S2	(0.14, 0.1)	(0.15, 0.85)	(20, 5)	(0.95, 0.05)	0.001
27923.9	27923.9	Heuristic	(0.14, 0.1)	(0.15, 0.85)	(20, 5)	(0.95, 0.05)	0.001
26631.1	10827.6	C*S	(0.14, 0.1)	(0.15, 0.85)	(20, 5)	(0.85, 0.15)	0.001
27296.8	11508.2	C only	(0.14, 0.1)	(0.15, 0.85)	(20, 5)	(0.85, 0.15)	0.001
27296.5	11502.9	Random	(0.14, 0.1)	(0.15, 0.85)	(20, 5)	(0.85, 0.15)	0.001
26631.1	10791.7	S1C2	(0.14, 0.1)	(0.15, 0.85)	(20, 5)	(0.85, 0.15)	0.001
26631.1	10827.6	C1S2	(0.14, 0.1)	(0.15, 0.85)	(20, 5)	(0.85, 0.15)	0.001
27902.6	27902.6	Heuristic	(0.14, 0.1)	(0.15, 0.85)	(20, 5)	(0.85, 0.15)	0.001
26672.4	10858.2	C*S	(0.14, 0.1)	(0.15, 0.85)	(20, 5)	(0.75, 0.25)	0.001
27345.3	11507.6	C only	(0.14, 0.1)	(0.15, 0.85)	(20, 5)	(0.75, 0.25)	0.001
27331.9	11488.9	Random	(0.14, 0.1)	(0.15, 0.85)	(20, 5)	(0.75, 0.25)	0.001
26672.4	10793.8	S1C2	(0.14, 0.1)	(0.15, 0.85)	(20, 5)	(0.75, 0.25)	0.001
26672.4	10858.2	C1S2	(0.14, 0.1)	(0.15, 0.85)	(20, 5)	(0.75, 0.25)	0.001
27196	27196	Heuristic	(0.14, 0.1)	(0.15, 0.85)	(20, 5)	(0.75, 0.25)	0.001
26457.6	10766.7	C*S	(0.14, 0.1)	(0.15, 0.85)	(20, 5)	(0.65, 0.35)	0.001
27144.2	11410.2	C only	(0.14, 0.1)	(0.15, 0.85)	(20, 5)	(0.65, 0.35)	0.001
27175.8	11410.4	Random	(0.14, 0.1)	(0.15, 0.85)	(20, 5)	(0.65, 0.35)	0.001
26450.8	10645.9	S1C2	(0.14, 0.1)	(0.15, 0.85)	(20, 5)	(0.65, 0.35)	0.001
26457.6	10766.7	C1S2	(0.14, 0.1)	(0.15, 0.85)	(20, 5)	(0.65, 0.35)	0.001
27938.6	27938.6	Heuristic	(0.14, 0.1)	(0.15, 0.85)	(20, 5)	(0.65, 0.35)	0.001
26364.5	10809	C*S	(0.14, 0.1)	(0.15, 0.85)	(20, 5)	(0.55, 0.45)	0.001
26996.2	11396.6	C only	(0.14, 0.1)	(0.15, 0.85)	(20, 5)	(0.55, 0.45)	0.001
27020.9	11377.2	Random	(0.14, 0.1)	(0.15, 0.85)	(20, 5)	(0.55, 0.45)	0.001
26339.2	10624	S1C2	(0.14, 0.1)	(0.15, 0.85)	(20, 5)	(0.55, 0.45)	0.001
26364.5	10809	C1S2	(0.14, 0.1)	(0.15, 0.85)	(20, 5)	(0.55, 0.45)	0.001
27523.2	27523.2	Heuristic	(0.14, 0.1)	(0.15, 0.85)	(20, 5)	(0.55, 0.45)	0.001
25869.5	10420	C*S	(0.14, 0.1)	(0.15, 0.85)	(10, 5)	(0.95, 0.05)	0.001
26687.1	11244.7	C only	(0.14, 0.1)	(0.15, 0.85)	(10, 5)	(0.95, 0.05)	0.001
26698	11253.1	Random	(0.14, 0.1)	(0.15, 0.85)	(10, 5)	(0.95, 0.05)	0.001
25869.5	10400.7	S1C2	(0.14, 0.1)	(0.15, 0.85)	(10, 5)	(0.95, 0.05)	0.001
25869.5	10420	C1S2	(0.14, 0.1)	(0.15, 0.85)	(10, 5)	(0.95, 0.05)	0.001
26192.4	26192.4	Heuristic	(0.14, 0.1)	(0.15, 0.85)	(10, 5)	(0.95, 0.05)	0.001
25828.8	10439.1	C*S	(0.14, 0.1)	(0.15, 0.85)	(10, 5)	(0.85, 0.15)	0.001
26638.7	11242.1	C only	(0.14, 0.1)	(0.15, 0.85)	(10, 5)	(0.85, 0.15)	0.001
26635.2	11228.5	Random	(0.14, 0.1)	(0.15, 0.85)	(10, 5)	(0.85, 0.15)	0.001
25828.8	10392.9	S1C2	(0.14, 0.1)	(0.15, 0.85)	(10, 5)	(0.85, 0.15)	0.001
25828.8	10439.1	C1S2	(0.14, 0.1)	(0.15, 0.85)	(10, 5)	(0.85, 0.15)	0.001
26208.7	26208.7	Heuristic	(0.14, 0.1)	(0.15, 0.85)	(10, 5)	(0.85, 0.15)	0.001
25543.4	10370.3	C*S	(0.14, 0.1)	(0.15, 0.85)	(10, 5)	(0.75, 0.25)	0.001
26421.7	11166.2	C only	(0.14, 0.1)	(0.15, 0.85)	(10, 5)	(0.75, 0.25)	0.001
26429.2	11155.7	Random	(0.14, 0.1)	(0.15, 0.85)	(10, 5)	(0.75, 0.25)	0.001
25533.7	10276.7	S1C2	(0.14, 0.1)	(0.15, 0.85)	(10, 5)	(0.75, 0.25)	0.001
25543.4	10370.3	C1S2	(0.14, 0.1)	(0.15, 0.85)	(10, 5)	(0.75, 0.25)	0.001
25842.5	25842.5	Heuristic	(0.14, 0.1)	(0.15, 0.85)	(10, 5)	(0.75, 0.25)	0.001
25536.2	10401.9	C*S	(0.14, 0.1)	(0.15, 0.85)	(10, 5)	(0.65, 0.35)	0.001
26372.9	11145.8	C only	(0.14, 0.1)	(0.15, 0.85)	(10, 5)	(0.65, 0.35)	0.001
26370.7	11124.3	Random	(0.14, 0.1)	(0.15, 0.85)	(10, 5)	(0.65, 0.35)	0.001
25500.1	10247.4	S1C2	(0.14, 0.1)	(0.15, 0.85)	(10, 5)	(0.65, 0.35)	0.001
25536.2	10401.9	C1S2	(0.14, 0.1)	(0.15, 0.85)	(10, 5)	(0.65, 0.35)	0.001
25792.9	25792.9	Heuristic	(0.14, 0.1)	(0.15, 0.85)	(10, 5)	(0.65, 0.35)	0.001
25387.1	10401	C*S	(0.14, 0.1)	(0.15, 0.85)	(10, 5)	(0.55, 0.45)	0.001
26172.7	11075.3	C only	(0.14, 0.1)	(0.15, 0.85)	(10, 5)	(0.55, 0.45)	0.001
26314.4	11097.9	Random	(0.14, 0.1)	(0.15, 0.85)	(10, 5)	(0.55, 0.45)	0.001
25271.2	10135.9	S1C2	(0.14, 0.1)	(0.15, 0.85)	(10, 5)	(0.55, 0.45)	0.001
25387.1	10401	C1S2	(0.14, 0.1)	(0.15, 0.85)	(10, 5)	(0.55, 0.45)	0.001
26812.7	26812.7	Heuristic	(0.14, 0.1)	(0.15, 0.85)	(10, 5)	(0.55, 0.45)	0.001
25964.9	10079.4	C*S	(0.14, 0.1)	(0.05, 0.95)	(25, 15)	(0.95, 0.05)	0.001
26527.9	10630.7	C only	(0.14, 0.1)	(0.05, 0.95)	(25, 15)	(0.95, 0.05)	0.001
26530.2	10632.6	Random	(0.14, 0.1)	(0.05, 0.95)	(25, 15)	(0.95, 0.05)	0.001
25963.1	10058.9	S1C2	(0.14, 0.1)	(0.05, 0.95)	(25, 15)	(0.95, 0.05)	0.001
25964.9	10079.4	C1S2	(0.14, 0.1)	(0.05, 0.95)	(25, 15)	(0.95, 0.05)	0.001
26417.6	26417.6	Heuristic	(0.14, 0.1)	(0.05, 0.95)	(25, 15)	(0.95, 0.05)	0.001
25987.7	10110.8	C*S	(0.14, 0.1)	(0.05, 0.95)	(25, 15)	(0.85, 0.15)	0.001
26538.4	10635.9	C only	(0.14, 0.1)	(0.05, 0.95)	(25, 15)	(0.85, 0.15)	0.001
26538.9	10631.5	Random	(0.14, 0.1)	(0.05, 0.95)	(25, 15)	(0.85, 0.15)	0.001
25964.1	10054.3	S1C2	(0.14, 0.1)	(0.05, 0.95)	(25, 15)	(0.85, 0.15)	0.001
25987.7	10110.8	C1S2	(0.14, 0.1)	(0.05, 0.95)	(25, 15)	(0.85, 0.15)	0.001
26434.8	26434.8	Heuristic	(0.14, 0.1)	(0.05, 0.95)	(25, 15)	(0.85, 0.15)	0.001
25929.5	10107.1	C*S	(0.14, 0.1)	(0.05, 0.95)	(25, 15)	(0.75, 0.25)	0.001
26549.2	10639	C only	(0.14, 0.1)	(0.05, 0.95)	(25, 15)	(0.75, 0.25)	0.001
26552.8	10634.1	Random	(0.14, 0.1)	(0.05, 0.95)	(25, 15)	(0.75, 0.25)	0.001
25871.8	10004.5	S1C2	(0.14, 0.1)	(0.05, 0.95)	(25, 15)	(0.75, 0.25)	0.001
25929.5	10107.1	C1S2	(0.14, 0.1)	(0.05, 0.95)	(25, 15)	(0.75, 0.25)	0.001
26999.4	26999.4	Heuristic	(0.14, 0.1)	(0.05, 0.95)	(25, 15)	(0.75, 0.25)	0.001
25825.5	10090.6	C*S	(0.14, 0.1)	(0.05, 0.95)	(25, 15)	(0.65, 0.35)	0.001
26533.5	10632.8	C only	(0.14, 0.1)	(0.05, 0.95)	(25, 15)	(0.65, 0.35)	0.001
26562.8	10635.8	Random	(0.14, 0.1)	(0.05, 0.95)	(25, 15)	(0.65, 0.35)	0.001
25709	9921.68	S1C2	(0.14, 0.1)	(0.05, 0.95)	(25, 15)	(0.65, 0.35)	0.001
25825.5	10090.6	C1S2	(0.14, 0.1)	(0.05, 0.95)	(25, 15)	(0.65, 0.35)	0.001
27005.5	27005.5	Heuristic	(0.14, 0.1)	(0.05, 0.95)	(25, 15)	(0.65, 0.35)	0.001
25796.4	10141.2	C*S	(0.14, 0.1)	(0.05, 0.95)	(25, 15)	(0.55, 0.45)	0.001
26277.7	10551.5	C only	(0.14, 0.1)	(0.05, 0.95)	(25, 15)	(0.55, 0.45)	0.001
26288.4	10535	Random	(0.14, 0.1)	(0.05, 0.95)	(25, 15)	(0.55, 0.45)	0.001
25618	9900.15	S1C2	(0.14, 0.1)	(0.05, 0.95)	(25, 15)	(0.55, 0.45)	0.001
25796.4	10141.2	C1S2	(0.14, 0.1)	(0.05, 0.95)	(25, 15)	(0.55, 0.45)	0.001
26685.2	26685.2	Heuristic	(0.14, 0.1)	(0.05, 0.95)	(25, 15)	(0.55, 0.45)	0.001
25968.6	10077.9	C*S	(0.14, 0.1)	(0.05, 0.95)	(25, 10)	(0.95, 0.05)	0.001
26537.1	10632.9	C only	(0.14, 0.1)	(0.05, 0.95)	(25, 10)	(0.95, 0.05)	0.001
26534.2	10631.4	Random	(0.14, 0.1)	(0.05, 0.95)	(25, 10)	(0.95, 0.05)	0.001
25966.7	10057.2	S1C2	(0.14, 0.1)	(0.05, 0.95)	(25, 10)	(0.95, 0.05)	0.001
25968.6	10077.9	C1S2	(0.14, 0.1)	(0.05, 0.95)	(25, 10)	(0.95, 0.05)	0.001
26993.1	26993.1	Heuristic	(0.14, 0.1)	(0.05, 0.95)	(25, 10)	(0.95, 0.05)	0.001
25943.6	10084	C*S	(0.14, 0.1)	(0.05, 0.95)	(25, 10)	(0.85, 0.15)	0.001
26552.8	10637.3	C only	(0.14, 0.1)	(0.05, 0.95)	(25, 10)	(0.85, 0.15)	0.001
26548.4	10629.6	Random	(0.14, 0.1)	(0.05, 0.95)	(25, 10)	(0.85, 0.15)	0.001
25917.7	10025.5	S1C2	(0.14, 0.1)	(0.05, 0.95)	(25, 10)	(0.85, 0.15)	0.001
25943.6	10084	C1S2	(0.14, 0.1)	(0.05, 0.95)	(25, 10)	(0.85, 0.15)	0.001
26998.9	26998.9	Heuristic	(0.14, 0.1)	(0.05, 0.95)	(25, 10)	(0.85, 0.15)	0.001
25731.5	10017.3	C*S	(0.14, 0.1)	(0.05, 0.95)	(25, 10)	(0.75, 0.25)	0.001
26307.2	10541.6	C only	(0.14, 0.1)	(0.05, 0.95)	(25, 10)	(0.75, 0.25)	0.001
26313.6	10533	Random	(0.14, 0.1)	(0.05, 0.95)	(25, 10)	(0.75, 0.25)	0.001
25659.2	9901.95	S1C2	(0.14, 0.1)	(0.05, 0.95)	(25, 10)	(0.75, 0.25)	0.001
25731.5	10017.3	C1S2	(0.14, 0.1)	(0.05, 0.95)	(25, 10)	(0.75, 0.25)	0.001
26707.5	26707.5	Heuristic	(0.14, 0.1)	(0.05, 0.95)	(25, 10)	(0.75, 0.25)	0.001
25712.2	10074.7	C*S	(0.14, 0.1)	(0.05, 0.95)	(25, 10)	(0.65, 0.35)	0.001
26221.3	10541.8	C only	(0.14, 0.1)	(0.05, 0.95)	(25, 10)	(0.65, 0.35)	0.001
26227.7	10527.2	Random	(0.14, 0.1)	(0.05, 0.95)	(25, 10)	(0.65, 0.35)	0.001
25610.1	9911.27	S1C2	(0.14, 0.1)	(0.05, 0.95)	(25, 10)	(0.65, 0.35)	0.001
25712.2	10074.7	C1S2	(0.14, 0.1)	(0.05, 0.95)	(25, 10)	(0.65, 0.35)	0.001
26600.8	26600.8	Heuristic	(0.14, 0.1)	(0.05, 0.95)	(25, 10)	(0.65, 0.35)	0.001
25565.8	10085	C*S	(0.14, 0.1)	(0.05, 0.95)	(25, 10)	(0.55, 0.45)	0.001
26144.3	10541	C only	(0.14, 0.1)	(0.05, 0.95)	(25, 10)	(0.55, 0.45)	0.001
26146.5	10515.6	Random	(0.14, 0.1)	(0.05, 0.95)	(25, 10)	(0.55, 0.45)	0.001
25377	9827.93	S1C2	(0.14, 0.1)	(0.05, 0.95)	(25, 10)	(0.55, 0.45)	0.001
25565.8	10085	C1S2	(0.14, 0.1)	(0.05, 0.95)	(25, 10)	(0.55, 0.45)	0.001
26083.7	26083.7	Heuristic	(0.14, 0.1)	(0.05, 0.95)	(25, 10)	(0.55, 0.45)	0.001
25597.5	9918.96	C*S	(0.14, 0.1)	(0.05, 0.95)	(20, 10)	(0.95, 0.05)	0.001
26227.8	10530.9	C only	(0.14, 0.1)	(0.05, 0.95)	(20, 10)	(0.95, 0.05)	0.001
26218.5	10518.8	Random	(0.14, 0.1)	(0.05, 0.95)	(20, 10)	(0.95, 0.05)	0.001
25591	9892.94	S1C2	(0.14, 0.1)	(0.05, 0.95)	(20, 10)	(0.95, 0.05)	0.001
25597.5	9918.96	C1S2	(0.14, 0.1)	(0.05, 0.95)	(20, 10)	(0.95, 0.05)	0.001
25907.8	25907.8	Heuristic	(0.14, 0.1)	(0.05, 0.95)	(20, 10)	(0.95, 0.05)	0.001
25561.2	9948.69	C*S	(0.14, 0.1)	(0.05, 0.95)	(20, 10)	(0.85, 0.15)	0.001
26173.1	10527.5	C only	(0.14, 0.1)	(0.05, 0.95)	(20, 10)	(0.85, 0.15)	0.001
26170.8	10517.2	Random	(0.14, 0.1)	(0.05, 0.95)	(20, 10)	(0.85, 0.15)	0.001
25532.6	9883.44	S1C2	(0.14, 0.1)	(0.05, 0.95)	(20, 10)	(0.85, 0.15)	0.001
25561.2	9948.69	C1S2	(0.14, 0.1)	(0.05, 0.95)	(20, 10)	(0.85, 0.15)	0.001
25905.9	25905.9	Heuristic	(0.14, 0.1)	(0.05, 0.95)	(20, 10)	(0.85, 0.15)	0.001
25567.2	10001	C*S	(0.14, 0.1)	(0.05, 0.95)	(20, 10)	(0.75, 0.25)	0.001
26121.9	10525.4	C only	(0.14, 0.1)	(0.05, 0.95)	(20, 10)	(0.75, 0.25)	0.001
26126.5	10516.8	Random	(0.14, 0.1)	(0.05, 0.95)	(20, 10)	(0.75, 0.25)	0.001
25515	9893.47	S1C2	(0.14, 0.1)	(0.05, 0.95)	(20, 10)	(0.75, 0.25)	0.001
25567.2	10001	C1S2	(0.14, 0.1)	(0.05, 0.95)	(20, 10)	(0.75, 0.25)	0.001
25962.2	25962.2	Heuristic	(0.14, 0.1)	(0.05, 0.95)	(20, 10)	(0.75, 0.25)	0.001
25528.6	10015.1	C*S	(0.14, 0.1)	(0.05, 0.95)	(20, 10)	(0.65, 0.35)	0.001
26159.3	10528	C only	(0.14, 0.1)	(0.05, 0.95)	(20, 10)	(0.65, 0.35)	0.001
26146.1	10504.9	Random	(0.14, 0.1)	(0.05, 0.95)	(20, 10)	(0.65, 0.35)	0.001
25401.2	9839.68	S1C2	(0.14, 0.1)	(0.05, 0.95)	(20, 10)	(0.65, 0.35)	0.001
25528.6	10015.1	C1S2	(0.14, 0.1)	(0.05, 0.95)	(20, 10)	(0.65, 0.35)	0.001
26654.4	26654.4	Heuristic	(0.14, 0.1)	(0.05, 0.95)	(20, 10)	(0.65, 0.35)	0.001
25519.5	10043.3	C*S	(0.14, 0.1)	(0.05, 0.95)	(20, 10)	(0.55, 0.45)	0.001
26187.5	10529.8	C only	(0.14, 0.1)	(0.05, 0.95)	(20, 10)	(0.55, 0.45)	0.001
26185.8	10510.5	Random	(0.14, 0.1)	(0.05, 0.95)	(20, 10)	(0.55, 0.45)	0.001
25297.3	9774.8	S1C2	(0.14, 0.1)	(0.05, 0.95)	(20, 10)	(0.55, 0.45)	0.001
25519.5	10043.3	C1S2	(0.14, 0.1)	(0.05, 0.95)	(20, 10)	(0.55, 0.45)	0.001
26669.1	26669.1	Heuristic	(0.14, 0.1)	(0.05, 0.95)	(20, 10)	(0.55, 0.45)	0.001
25573	9916.12	C*S	(0.14, 0.1)	(0.05, 0.95)	(20, 5)	(0.95, 0.05)	0.001
26197.3	10526.3	C only	(0.14, 0.1)	(0.05, 0.95)	(20, 5)	(0.95, 0.05)	0.001
26204.8	10527.1	Random	(0.14, 0.1)	(0.05, 0.95)	(20, 5)	(0.95, 0.05)	0.001
25569	9891.61	S1C2	(0.14, 0.1)	(0.05, 0.95)	(20, 5)	(0.95, 0.05)	0.001
25573	9916.12	C1S2	(0.14, 0.1)	(0.05, 0.95)	(20, 5)	(0.95, 0.05)	0.001
26573	26573	Heuristic	(0.14, 0.1)	(0.05, 0.95)	(20, 5)	(0.95, 0.05)	0.001
25518.6	9945.03	C*S	(0.14, 0.1)	(0.05, 0.95)	(20, 5)	(0.85, 0.15)	0.001
26123.9	10522.4	C only	(0.14, 0.1)	(0.05, 0.95)	(20, 5)	(0.85, 0.15)	0.001
26127.1	10518.7	Random	(0.14, 0.1)	(0.05, 0.95)	(20, 5)	(0.85, 0.15)	0.001
25493.8	9881.16	S1C2	(0.14, 0.1)	(0.05, 0.95)	(20, 5)	(0.85, 0.15)	0.001
25518.6	9945.03	C1S2	(0.14, 0.1)	(0.05, 0.95)	(20, 5)	(0.85, 0.15)	0.001
26636.8	26636.8	Heuristic	(0.14, 0.1)	(0.05, 0.95)	(20, 5)	(0.85, 0.15)	0.001
25565.8	9982.57	C*S	(0.14, 0.1)	(0.05, 0.95)	(20, 5)	(0.75, 0.25)	0.001
26172	10520.1	C only	(0.14, 0.1)	(0.05, 0.95)	(20, 5)	(0.75, 0.25)	0.001
26165.2	10508.4	Random	(0.14, 0.1)	(0.05, 0.95)	(20, 5)	(0.75, 0.25)	0.001
25504.5	9875.25	S1C2	(0.14, 0.1)	(0.05, 0.95)	(20, 5)	(0.75, 0.25)	0.001
25565.8	9982.57	C1S2	(0.14, 0.1)	(0.05, 0.95)	(20, 5)	(0.75, 0.25)	0.001
26663.7	26663.7	Heuristic	(0.14, 0.1)	(0.05, 0.95)	(20, 5)	(0.75, 0.25)	0.001
25431	9945.9	C*S	(0.14, 0.1)	(0.05, 0.95)	(20, 5)	(0.65, 0.35)	0.001
25996.1	10436.5	C only	(0.14, 0.1)	(0.05, 0.95)	(20, 5)	(0.65, 0.35)	0.001
26011.7	10423.3	Random	(0.14, 0.1)	(0.05, 0.95)	(20, 5)	(0.65, 0.35)	0.001
25287.7	9754.95	S1C2	(0.14, 0.1)	(0.05, 0.95)	(20, 5)	(0.65, 0.35)	0.001
25431	9945.9	C1S2	(0.14, 0.1)	(0.05, 0.95)	(20, 5)	(0.65, 0.35)	0.001
26684.1	26684.1	Heuristic	(0.14, 0.1)	(0.05, 0.95)	(20, 5)	(0.65, 0.35)	0.001
25372.5	10003.6	C*S	(0.14, 0.1)	(0.05, 0.95)	(20, 5)	(0.55, 0.45)	0.001
25871.9	10425.9	C only	(0.14, 0.1)	(0.05, 0.95)	(20, 5)	(0.55, 0.45)	0.001
25887	10403.1	Random	(0.14, 0.1)	(0.05, 0.95)	(20, 5)	(0.55, 0.45)	0.001
25154.2	9724.91	S1C2	(0.14, 0.1)	(0.05, 0.95)	(20, 5)	(0.55, 0.45)	0.001
25372.5	10003.6	C1S2	(0.14, 0.1)	(0.05, 0.95)	(20, 5)	(0.55, 0.45)	0.001
26271.8	26271.8	Heuristic	(0.14, 0.1)	(0.05, 0.95)	(20, 5)	(0.55, 0.45)	0.001
24770.1	9579.56	C*S	(0.14, 0.1)	(0.05, 0.95)	(10, 5)	(0.95, 0.05)	0.001
25564.4	10290.5	C only	(0.14, 0.1)	(0.05, 0.95)	(10, 5)	(0.95, 0.05)	0.001
25564.1	10286.2	Random	(0.14, 0.1)	(0.05, 0.95)	(10, 5)	(0.95, 0.05)	0.001
24742	9537.28	S1C2	(0.14, 0.1)	(0.05, 0.95)	(10, 5)	(0.95, 0.05)	0.001
24770.1	9579.56	C1S2	(0.14, 0.1)	(0.05, 0.95)	(10, 5)	(0.95, 0.05)	0.001
25034.8	25034.8	Heuristic	(0.14, 0.1)	(0.05, 0.95)	(10, 5)	(0.95, 0.05)	0.001
24685.8	9583.13	C*S	(0.14, 0.1)	(0.05, 0.95)	(10, 5)	(0.85, 0.15)	0.001
25516.4	10278.4	C only	(0.14, 0.1)	(0.05, 0.95)	(10, 5)	(0.85, 0.15)	0.001
25519.9	10274	Random	(0.14, 0.1)	(0.05, 0.95)	(10, 5)	(0.85, 0.15)	0.001
24607.7	9481.32	S1C2	(0.14, 0.1)	(0.05, 0.95)	(10, 5)	(0.85, 0.15)	0.001
24685.8	9583.13	C1S2	(0.14, 0.1)	(0.05, 0.95)	(10, 5)	(0.85, 0.15)	0.001
24967.6	24967.6	Heuristic	(0.14, 0.1)	(0.05, 0.95)	(10, 5)	(0.85, 0.15)	0.001
24570.6	9617.73	C*S	(0.14, 0.1)	(0.05, 0.95)	(10, 5)	(0.75, 0.25)	0.001
25277	10210.8	C only	(0.14, 0.1)	(0.05, 0.95)	(10, 5)	(0.75, 0.25)	0.001
25285	10206.6	Random	(0.14, 0.1)	(0.05, 0.95)	(10, 5)	(0.75, 0.25)	0.001
24419.7	9438.83	S1C2	(0.14, 0.1)	(0.05, 0.95)	(10, 5)	(0.75, 0.25)	0.001
24570.6	9617.73	C1S2	(0.14, 0.1)	(0.05, 0.95)	(10, 5)	(0.75, 0.25)	0.001
24568	24568	Heuristic	(0.14, 0.1)	(0.05, 0.95)	(10, 5)	(0.75, 0.25)	0.001
24629.1	9687.54	C*S	(0.14, 0.1)	(0.05, 0.95)	(10, 5)	(0.65, 0.35)	0.001
25241.4	10197.5	C only	(0.14, 0.1)	(0.05, 0.95)	(10, 5)	(0.65, 0.35)	0.001
25243.6	10177.3	Random	(0.14, 0.1)	(0.05, 0.95)	(10, 5)	(0.65, 0.35)	0.001
24327.7	9393.42	S1C2	(0.14, 0.1)	(0.05, 0.95)	(10, 5)	(0.65, 0.35)	0.001
24629.1	9687.54	C1S2	(0.14, 0.1)	(0.05, 0.95)	(10, 5)	(0.65, 0.35)	0.001
25650.1	25650.1	Heuristic	(0.14, 0.1)	(0.05, 0.95)	(10, 5)	(0.65, 0.35)	0.001
24589.9	9736.96	C*S	(0.14, 0.1)	(0.05, 0.95)	(10, 5)	(0.55, 0.45)	0.001
25070.9	10135.2	C only	(0.14, 0.1)	(0.05, 0.95)	(10, 5)	(0.55, 0.45)	0.001
25208.1	10162.9	Random	(0.14, 0.1)	(0.05, 0.95)	(10, 5)	(0.55, 0.45)	0.001
24195.3	9330.8	S1C2	(0.14, 0.1)	(0.05, 0.95)	(10, 5)	(0.55, 0.45)	0.001
24589.9	9736.96	C1S2	(0.14, 0.1)	(0.05, 0.95)	(10, 5)	(0.55, 0.45)	0.001
25450.3	25450.3	Heuristic	(0.14, 0.1)	(0.05, 0.95)	(10, 5)	(0.55, 0.45)	0.001
31357.1	14559.5	C*S	(0.2, 0.07)	(0.45, 0.55)	(25, 15)	(0.95, 0.05)	0.001
32297.8	15148.3	C only	(0.2, 0.07)	(0.45, 0.55)	(25, 15)	(0.95, 0.05)	0.001
32299	15149.1	Random	(0.2, 0.07)	(0.45, 0.55)	(25, 15)	(0.95, 0.05)	0.001
31357.1	14559.5	S1C2	(0.2, 0.07)	(0.45, 0.55)	(25, 15)	(0.95, 0.05)	0.001
31357.1	14551.6	C1S2	(0.2, 0.07)	(0.45, 0.55)	(25, 15)	(0.95, 0.05)	0.001
33420.2	33420.2	Heuristic	(0.2, 0.07)	(0.45, 0.55)	(25, 15)	(0.95, 0.05)	0.001
31376.4	14568.7	C*S	(0.2, 0.07)	(0.45, 0.55)	(25, 15)	(0.85, 0.15)	0.001
32308.1	15147.6	C only	(0.2, 0.07)	(0.45, 0.55)	(25, 15)	(0.85, 0.15)	0.001
32315.5	15146.7	Random	(0.2, 0.07)	(0.45, 0.55)	(25, 15)	(0.85, 0.15)	0.001
31376.4	14568.7	S1C2	(0.2, 0.07)	(0.45, 0.55)	(25, 15)	(0.85, 0.15)	0.001
31376.4	14549.1	C1S2	(0.2, 0.07)	(0.45, 0.55)	(25, 15)	(0.85, 0.15)	0.001
33430.7	33430.7	Heuristic	(0.2, 0.07)	(0.45, 0.55)	(25, 15)	(0.85, 0.15)	0.001
31395.2	14577.1	C*S	(0.2, 0.07)	(0.45, 0.55)	(25, 15)	(0.75, 0.25)	0.001
32333.6	15156.5	C only	(0.2, 0.07)	(0.45, 0.55)	(25, 15)	(0.75, 0.25)	0.001
32327.9	15143.3	Random	(0.2, 0.07)	(0.45, 0.55)	(25, 15)	(0.75, 0.25)	0.001
31395.2	14577.1	S1C2	(0.2, 0.07)	(0.45, 0.55)	(25, 15)	(0.75, 0.25)	0.001
31395.2	14545.3	C1S2	(0.2, 0.07)	(0.45, 0.55)	(25, 15)	(0.75, 0.25)	0.001
33448.5	33448.5	Heuristic	(0.2, 0.07)	(0.45, 0.55)	(25, 15)	(0.75, 0.25)	0.001
31055.2	14414.1	C*S	(0.2, 0.07)	(0.45, 0.55)	(25, 15)	(0.65, 0.35)	0.001
32091.7	15036.2	C only	(0.2, 0.07)	(0.45, 0.55)	(25, 15)	(0.65, 0.35)	0.001
32340.2	15142.7	Random	(0.2, 0.07)	(0.45, 0.55)	(25, 15)	(0.65, 0.35)	0.001
31055.2	14414.1	S1C2	(0.2, 0.07)	(0.45, 0.55)	(25, 15)	(0.65, 0.35)	0.001
31055.2	14381.6	C1S2	(0.2, 0.07)	(0.45, 0.55)	(25, 15)	(0.65, 0.35)	0.001
33453.2	33453.2	Heuristic	(0.2, 0.07)	(0.45, 0.55)	(25, 15)	(0.65, 0.35)	0.001
30994.7	14386.7	C*S	(0.2, 0.07)	(0.45, 0.55)	(25, 15)	(0.55, 0.45)	0.001
32016.5	15019.7	C only	(0.2, 0.07)	(0.45, 0.55)	(25, 15)	(0.55, 0.45)	0.001
32027.6	15001.6	Random	(0.2, 0.07)	(0.45, 0.55)	(25, 15)	(0.55, 0.45)	0.001
30994.7	14386.7	S1C2	(0.2, 0.07)	(0.45, 0.55)	(25, 15)	(0.55, 0.45)	0.001
30994.7	14370.5	C1S2	(0.2, 0.07)	(0.45, 0.55)	(25, 15)	(0.55, 0.45)	0.001
33200.9	33200.9	Heuristic	(0.2, 0.07)	(0.45, 0.55)	(25, 15)	(0.55, 0.45)	0.001
31365.9	14558.6	C*S	(0.2, 0.07)	(0.45, 0.55)	(25, 10)	(0.95, 0.05)	0.001
32307	15149.6	C only	(0.2, 0.07)	(0.45, 0.55)	(25, 10)	(0.95, 0.05)	0.001
32315.1	15148.8	Random	(0.2, 0.07)	(0.45, 0.55)	(25, 10)	(0.95, 0.05)	0.001
31365.9	14558.6	S1C2	(0.2, 0.07)	(0.45, 0.55)	(25, 10)	(0.95, 0.05)	0.001
31365.9	14550.8	C1S2	(0.2, 0.07)	(0.45, 0.55)	(25, 10)	(0.95, 0.05)	0.001
33425.2	33425.2	Heuristic	(0.2, 0.07)	(0.45, 0.55)	(25, 10)	(0.95, 0.05)	0.001
31392.6	14567.1	C*S	(0.2, 0.07)	(0.45, 0.55)	(25, 10)	(0.85, 0.15)	0.001
32336	15152.8	C only	(0.2, 0.07)	(0.45, 0.55)	(25, 10)	(0.85, 0.15)	0.001
32318.9	15137.3	Random	(0.2, 0.07)	(0.45, 0.55)	(25, 10)	(0.85, 0.15)	0.001
31392.6	14567.1	S1C2	(0.2, 0.07)	(0.45, 0.55)	(25, 10)	(0.85, 0.15)	0.001
31392.6	14547.9	C1S2	(0.2, 0.07)	(0.45, 0.55)	(25, 10)	(0.85, 0.15)	0.001
33440	33440	Heuristic	(0.2, 0.07)	(0.45, 0.55)	(25, 10)	(0.85, 0.15)	0.001
31005.1	14377.9	C*S	(0.2, 0.07)	(0.45, 0.55)	(25, 10)	(0.75, 0.25)	0.001
32049.9	15017.2	C only	(0.2, 0.07)	(0.45, 0.55)	(25, 10)	(0.75, 0.25)	0.001
32045.7	15002.4	Random	(0.2, 0.07)	(0.45, 0.55)	(25, 10)	(0.75, 0.25)	0.001
31005.1	14377.9	S1C2	(0.2, 0.07)	(0.45, 0.55)	(25, 10)	(0.75, 0.25)	0.001
31005.1	14346.3	C1S2	(0.2, 0.07)	(0.45, 0.55)	(25, 10)	(0.75, 0.25)	0.001
33253.4	33253.4	Heuristic	(0.2, 0.07)	(0.45, 0.55)	(25, 10)	(0.75, 0.25)	0.001
30953.2	14373.9	C*S	(0.2, 0.07)	(0.45, 0.55)	(25, 10)	(0.65, 0.35)	0.001
31977.2	15002	C only	(0.2, 0.07)	(0.45, 0.55)	(25, 10)	(0.65, 0.35)	0.001
31958.4	14972.5	Random	(0.2, 0.07)	(0.45, 0.55)	(25, 10)	(0.65, 0.35)	0.001
30953.2	14373.9	S1C2	(0.2, 0.07)	(0.45, 0.55)	(25, 10)	(0.65, 0.35)	0.001
30953.2	14340.2	C1S2	(0.2, 0.07)	(0.45, 0.55)	(25, 10)	(0.65, 0.35)	0.001
31462.8	31462.8	Heuristic	(0.2, 0.07)	(0.45, 0.55)	(25, 10)	(0.65, 0.35)	0.001
30911	14368.6	C*S	(0.2, 0.07)	(0.45, 0.55)	(25, 10)	(0.55, 0.45)	0.001
31921.1	14998.5	C only	(0.2, 0.07)	(0.45, 0.55)	(25, 10)	(0.55, 0.45)	0.001
31924	14977	Random	(0.2, 0.07)	(0.45, 0.55)	(25, 10)	(0.55, 0.45)	0.001
30911	14368.6	S1C2	(0.2, 0.07)	(0.45, 0.55)	(25, 10)	(0.55, 0.45)	0.001
30911	14349.6	C1S2	(0.2, 0.07)	(0.45, 0.55)	(25, 10)	(0.55, 0.45)	0.001
33046.9	33046.9	Heuristic	(0.2, 0.07)	(0.45, 0.55)	(25, 10)	(0.55, 0.45)	0.001
30950.8	14332.1	C*S	(0.2, 0.07)	(0.45, 0.55)	(20, 10)	(0.95, 0.05)	0.001
31976.1	14988.2	C only	(0.2, 0.07)	(0.45, 0.55)	(20, 10)	(0.95, 0.05)	0.001
31976.4	14986.2	Random	(0.2, 0.07)	(0.45, 0.55)	(20, 10)	(0.95, 0.05)	0.001
30950.8	14332.1	S1C2	(0.2, 0.07)	(0.45, 0.55)	(20, 10)	(0.95, 0.05)	0.001
30950.8	14324.4	C1S2	(0.2, 0.07)	(0.45, 0.55)	(20, 10)	(0.95, 0.05)	0.001
31466	31466	Heuristic	(0.2, 0.07)	(0.45, 0.55)	(20, 10)	(0.95, 0.05)	0.001
30920.6	14338.8	C*S	(0.2, 0.07)	(0.45, 0.55)	(20, 10)	(0.85, 0.15)	0.001
31927	14976.5	C only	(0.2, 0.07)	(0.45, 0.55)	(20, 10)	(0.85, 0.15)	0.001
31946.8	14980.9	Random	(0.2, 0.07)	(0.45, 0.55)	(20, 10)	(0.85, 0.15)	0.001
30920.6	14338.8	S1C2	(0.2, 0.07)	(0.45, 0.55)	(20, 10)	(0.85, 0.15)	0.001
30920.6	14315.3	C1S2	(0.2, 0.07)	(0.45, 0.55)	(20, 10)	(0.85, 0.15)	0.001
31677.5	31677.5	Heuristic	(0.2, 0.07)	(0.45, 0.55)	(20, 10)	(0.85, 0.15)	0.001
30894.4	14341.1	C*S	(0.2, 0.07)	(0.45, 0.55)	(20, 10)	(0.75, 0.25)	0.001
31907.1	14984.6	C only	(0.2, 0.07)	(0.45, 0.55)	(20, 10)	(0.75, 0.25)	0.001
31897.3	14965.7	Random	(0.2, 0.07)	(0.45, 0.55)	(20, 10)	(0.75, 0.25)	0.001
30894.4	14341.1	S1C2	(0.2, 0.07)	(0.45, 0.55)	(20, 10)	(0.75, 0.25)	0.001
30894.4	14309	C1S2	(0.2, 0.07)	(0.45, 0.55)	(20, 10)	(0.75, 0.25)	0.001
31443.1	31443.1	Heuristic	(0.2, 0.07)	(0.45, 0.55)	(20, 10)	(0.75, 0.25)	0.001
30872.3	14337.2	C*S	(0.2, 0.07)	(0.45, 0.55)	(20, 10)	(0.65, 0.35)	0.001
31870.9	14976.8	C only	(0.2, 0.07)	(0.45, 0.55)	(20, 10)	(0.65, 0.35)	0.001
31883.8	14966.7	Random	(0.2, 0.07)	(0.45, 0.55)	(20, 10)	(0.65, 0.35)	0.001
30872.3	14337.2	S1C2	(0.2, 0.07)	(0.45, 0.55)	(20, 10)	(0.65, 0.35)	0.001
30872.3	14305.6	C1S2	(0.2, 0.07)	(0.45, 0.55)	(20, 10)	(0.65, 0.35)	0.001
33099.4	33099.4	Heuristic	(0.2, 0.07)	(0.45, 0.55)	(20, 10)	(0.65, 0.35)	0.001
30854.4	14352.1	C*S	(0.2, 0.07)	(0.45, 0.55)	(20, 10)	(0.55, 0.45)	0.001
31874.1	14978.7	C only	(0.2, 0.07)	(0.45, 0.55)	(20, 10)	(0.55, 0.45)	0.001
31865.7	14954.7	Random	(0.2, 0.07)	(0.45, 0.55)	(20, 10)	(0.55, 0.45)	0.001
30854.4	14352.1	S1C2	(0.2, 0.07)	(0.45, 0.55)	(20, 10)	(0.55, 0.45)	0.001
30854.4	14332.1	C1S2	(0.2, 0.07)	(0.45, 0.55)	(20, 10)	(0.55, 0.45)	0.001
33132.5	33132.5	Heuristic	(0.2, 0.07)	(0.45, 0.55)	(20, 10)	(0.55, 0.45)	0.001
30934.5	14317.4	C*S	(0.2, 0.07)	(0.45, 0.55)	(20, 5)	(0.95, 0.05)	0.001
31954.7	14980.1	C only	(0.2, 0.07)	(0.45, 0.55)	(20, 5)	(0.95, 0.05)	0.001
31965.7	14987.9	Random	(0.2, 0.07)	(0.45, 0.55)	(20, 5)	(0.95, 0.05)	0.001
30934.5	14325	S1C2	(0.2, 0.07)	(0.45, 0.55)	(20, 5)	(0.95, 0.05)	0.001
30934.5	14317.4	C1S2	(0.2, 0.07)	(0.45, 0.55)	(20, 5)	(0.95, 0.05)	0.001
31708.7	31708.7	Heuristic	(0.2, 0.07)	(0.45, 0.55)	(20, 5)	(0.95, 0.05)	0.001
30892.7	14305.4	C*S	(0.2, 0.07)	(0.45, 0.55)	(20, 5)	(0.85, 0.15)	0.001
31900.3	14972.7	C only	(0.2, 0.07)	(0.45, 0.55)	(20, 5)	(0.85, 0.15)	0.001
31901.3	14970.9	Random	(0.2, 0.07)	(0.45, 0.55)	(20, 5)	(0.85, 0.15)	0.001
30892.7	14329.1	S1C2	(0.2, 0.07)	(0.45, 0.55)	(20, 5)	(0.85, 0.15)	0.001
30892.7	14305.4	C1S2	(0.2, 0.07)	(0.45, 0.55)	(20, 5)	(0.85, 0.15)	0.001
31749	31749	Heuristic	(0.2, 0.07)	(0.45, 0.55)	(20, 5)	(0.85, 0.15)	0.001
30859	14297.9	C*S	(0.2, 0.07)	(0.45, 0.55)	(20, 5)	(0.75, 0.25)	0.001
31838.6	14961.2	C only	(0.2, 0.07)	(0.45, 0.55)	(20, 5)	(0.75, 0.25)	0.001
31846.2	14952.5	Random	(0.2, 0.07)	(0.45, 0.55)	(20, 5)	(0.75, 0.25)	0.001
30859	14330.2	S1C2	(0.2, 0.07)	(0.45, 0.55)	(20, 5)	(0.75, 0.25)	0.001
30859	14297.9	C1S2	(0.2, 0.07)	(0.45, 0.55)	(20, 5)	(0.75, 0.25)	0.001
33118.7	33118.7	Heuristic	(0.2, 0.07)	(0.45, 0.55)	(20, 5)	(0.75, 0.25)	0.001
30486.5	14118.4	C*S	(0.2, 0.07)	(0.45, 0.55)	(20, 5)	(0.65, 0.35)	0.001
31651.5	14849.8	C only	(0.2, 0.07)	(0.45, 0.55)	(20, 5)	(0.65, 0.35)	0.001
31639.2	14823.1	Random	(0.2, 0.07)	(0.45, 0.55)	(20, 5)	(0.65, 0.35)	0.001
30486.5	14148.1	S1C2	(0.2, 0.07)	(0.45, 0.55)	(20, 5)	(0.65, 0.35)	0.001
30486.5	14118.4	C1S2	(0.2, 0.07)	(0.45, 0.55)	(20, 5)	(0.65, 0.35)	0.001
33163.7	33163.7	Heuristic	(0.2, 0.07)	(0.45, 0.55)	(20, 5)	(0.65, 0.35)	0.001
30419.8	14106	C*S	(0.2, 0.07)	(0.45, 0.55)	(20, 5)	(0.55, 0.45)	0.001
31546.9	14808.5	C only	(0.2, 0.07)	(0.45, 0.55)	(20, 5)	(0.55, 0.45)	0.001
31556	14786.2	Random	(0.2, 0.07)	(0.45, 0.55)	(20, 5)	(0.55, 0.45)	0.001
30419.8	14118.4	S1C2	(0.2, 0.07)	(0.45, 0.55)	(20, 5)	(0.55, 0.45)	0.001
30419.8	14106	C1S2	(0.2, 0.07)	(0.45, 0.55)	(20, 5)	(0.55, 0.45)	0.001
31171.6	31171.6	Heuristic	(0.2, 0.07)	(0.45, 0.55)	(20, 5)	(0.55, 0.45)	0.001
29887.4	13834.4	C*S	(0.2, 0.07)	(0.45, 0.55)	(10, 5)	(0.95, 0.05)	0.001
31157.4	14611.4	C only	(0.2, 0.07)	(0.45, 0.55)	(10, 5)	(0.95, 0.05)	0.001
31160.9	14609.3	Random	(0.2, 0.07)	(0.45, 0.55)	(10, 5)	(0.95, 0.05)	0.001
29887.4	13834.4	S1C2	(0.2, 0.07)	(0.45, 0.55)	(10, 5)	(0.95, 0.05)	0.001
29887.4	13822	C1S2	(0.2, 0.07)	(0.45, 0.55)	(10, 5)	(0.95, 0.05)	0.001
30344.2	30344.2	Heuristic	(0.2, 0.07)	(0.45, 0.55)	(10, 5)	(0.95, 0.05)	0.001
29868.8	13817.1	C*S	(0.2, 0.07)	(0.45, 0.55)	(10, 5)	(0.85, 0.15)	0.001
31130.5	14594.5	C only	(0.2, 0.07)	(0.45, 0.55)	(10, 5)	(0.85, 0.15)	0.001
31142.7	14594.6	Random	(0.2, 0.07)	(0.45, 0.55)	(10, 5)	(0.85, 0.15)	0.001
29868.8	13817.1	S1C2	(0.2, 0.07)	(0.45, 0.55)	(10, 5)	(0.85, 0.15)	0.001
29868.8	13793.8	C1S2	(0.2, 0.07)	(0.45, 0.55)	(10, 5)	(0.85, 0.15)	0.001
30643.3	30643.3	Heuristic	(0.2, 0.07)	(0.45, 0.55)	(10, 5)	(0.85, 0.15)	0.001
29472.8	13678.6	C*S	(0.2, 0.07)	(0.45, 0.55)	(10, 5)	(0.75, 0.25)	0.001
30801.8	14493.1	C only	(0.2, 0.07)	(0.45, 0.55)	(10, 5)	(0.75, 0.25)	0.001
30839	14486.6	Random	(0.2, 0.07)	(0.45, 0.55)	(10, 5)	(0.75, 0.25)	0.001
29472.8	13678.6	S1C2	(0.2, 0.07)	(0.45, 0.55)	(10, 5)	(0.75, 0.25)	0.001
29472.8	13649.4	C1S2	(0.2, 0.07)	(0.45, 0.55)	(10, 5)	(0.75, 0.25)	0.001
29841	29841	Heuristic	(0.2, 0.07)	(0.45, 0.55)	(10, 5)	(0.75, 0.25)	0.001
29354.6	13639	C*S	(0.2, 0.07)	(0.45, 0.55)	(10, 5)	(0.65, 0.35)	0.001
30758.9	14465.6	C only	(0.2, 0.07)	(0.45, 0.55)	(10, 5)	(0.65, 0.35)	0.001
30772.6	14459.3	Random	(0.2, 0.07)	(0.45, 0.55)	(10, 5)	(0.65, 0.35)	0.001
29354.6	13639	S1C2	(0.2, 0.07)	(0.45, 0.55)	(10, 5)	(0.65, 0.35)	0.001
29354.6	13616.9	C1S2	(0.2, 0.07)	(0.45, 0.55)	(10, 5)	(0.65, 0.35)	0.001
30075.5	30075.5	Heuristic	(0.2, 0.07)	(0.45, 0.55)	(10, 5)	(0.65, 0.35)	0.001
29108.3	13511.6	C*S	(0.2, 0.07)	(0.45, 0.55)	(10, 5)	(0.55, 0.45)	0.001
30547.2	14367.8	C only	(0.2, 0.07)	(0.45, 0.55)	(10, 5)	(0.55, 0.45)	0.001
30611.6	14355.8	Random	(0.2, 0.07)	(0.45, 0.55)	(10, 5)	(0.55, 0.45)	0.001
29108.3	13511.6	S1C2	(0.2, 0.07)	(0.45, 0.55)	(10, 5)	(0.55, 0.45)	0.001
29108.3	13513.2	C1S2	(0.2, 0.07)	(0.45, 0.55)	(10, 5)	(0.55, 0.45)	0.001
29579.5	29579.5	Heuristic	(0.2, 0.07)	(0.45, 0.55)	(10, 5)	(0.55, 0.45)	0.001
28622	13040	C*S	(0.2, 0.07)	(0.35, 0.65)	(25, 15)	(0.95, 0.05)	0.001
29730.6	13730.8	C only	(0.2, 0.07)	(0.35, 0.65)	(25, 15)	(0.95, 0.05)	0.001
29734	13732.7	Random	(0.2, 0.07)	(0.35, 0.65)	(25, 15)	(0.95, 0.05)	0.001
28622	13040	S1C2	(0.2, 0.07)	(0.35, 0.65)	(25, 15)	(0.95, 0.05)	0.001
28622	13029.6	C1S2	(0.2, 0.07)	(0.35, 0.65)	(25, 15)	(0.95, 0.05)	0.001
29592.4	29592.4	Heuristic	(0.2, 0.07)	(0.35, 0.65)	(25, 15)	(0.95, 0.05)	0.001
28638.6	13049.7	C*S	(0.2, 0.07)	(0.35, 0.65)	(25, 15)	(0.85, 0.15)	0.001
29748.6	13736.3	C only	(0.2, 0.07)	(0.35, 0.65)	(25, 15)	(0.85, 0.15)	0.001
29745.9	13729.8	Random	(0.2, 0.07)	(0.35, 0.65)	(25, 15)	(0.85, 0.15)	0.001
28638.6	13049.7	S1C2	(0.2, 0.07)	(0.35, 0.65)	(25, 15)	(0.85, 0.15)	0.001
28638.6	13031.4	C1S2	(0.2, 0.07)	(0.35, 0.65)	(25, 15)	(0.85, 0.15)	0.001
29324.2	29324.2	Heuristic	(0.2, 0.07)	(0.35, 0.65)	(25, 15)	(0.85, 0.15)	0.001
28655.3	13046.3	C*S	(0.2, 0.07)	(0.35, 0.65)	(25, 15)	(0.75, 0.25)	0.001
29770	13743.1	C only	(0.2, 0.07)	(0.35, 0.65)	(25, 15)	(0.75, 0.25)	0.001
29743.9	13722.2	Random	(0.2, 0.07)	(0.35, 0.65)	(25, 15)	(0.75, 0.25)	0.001
28655.3	13046.3	S1C2	(0.2, 0.07)	(0.35, 0.65)	(25, 15)	(0.75, 0.25)	0.001
28655.3	13032.7	C1S2	(0.2, 0.07)	(0.35, 0.65)	(25, 15)	(0.75, 0.25)	0.001
29331.4	29331.4	Heuristic	(0.2, 0.07)	(0.35, 0.65)	(25, 15)	(0.75, 0.25)	0.001
28357	12913.6	C*S	(0.2, 0.07)	(0.35, 0.65)	(25, 15)	(0.65, 0.35)	0.001
29633.3	13679.2	C only	(0.2, 0.07)	(0.35, 0.65)	(25, 15)	(0.65, 0.35)	0.001
29754.2	13721.8	Random	(0.2, 0.07)	(0.35, 0.65)	(25, 15)	(0.65, 0.35)	0.001
28357	12913.6	S1C2	(0.2, 0.07)	(0.35, 0.65)	(25, 15)	(0.65, 0.35)	0.001
28357	12901.1	C1S2	(0.2, 0.07)	(0.35, 0.65)	(25, 15)	(0.65, 0.35)	0.001
30701.5	30701.5	Heuristic	(0.2, 0.07)	(0.35, 0.65)	(25, 15)	(0.65, 0.35)	0.001
28250.7	12873.7	C*S	(0.2, 0.07)	(0.35, 0.65)	(25, 15)	(0.55, 0.45)	0.001
29447.7	13612.4	C only	(0.2, 0.07)	(0.35, 0.65)	(25, 15)	(0.55, 0.45)	0.001
29465.5	13597.1	Random	(0.2, 0.07)	(0.35, 0.65)	(25, 15)	(0.55, 0.45)	0.001
28250.7	12873.7	S1C2	(0.2, 0.07)	(0.35, 0.65)	(25, 15)	(0.55, 0.45)	0.001
28250.7	12889.2	C1S2	(0.2, 0.07)	(0.35, 0.65)	(25, 15)	(0.55, 0.45)	0.001
30449	30449	Heuristic	(0.2, 0.07)	(0.35, 0.65)	(25, 15)	(0.55, 0.45)	0.001
28629.1	13039.5	C*S	(0.2, 0.07)	(0.35, 0.65)	(25, 10)	(0.95, 0.05)	0.001
29753.1	13740.2	C only	(0.2, 0.07)	(0.35, 0.65)	(25, 10)	(0.95, 0.05)	0.001
29718.7	13720.2	Random	(0.2, 0.07)	(0.35, 0.65)	(25, 10)	(0.95, 0.05)	0.001
28629.1	13039.5	S1C2	(0.2, 0.07)	(0.35, 0.65)	(25, 10)	(0.95, 0.05)	0.001
28629.1	13029	C1S2	(0.2, 0.07)	(0.35, 0.65)	(25, 10)	(0.95, 0.05)	0.001
29613.5	29613.5	Heuristic	(0.2, 0.07)	(0.35, 0.65)	(25, 10)	(0.95, 0.05)	0.001
28651.7	13048.7	C*S	(0.2, 0.07)	(0.35, 0.65)	(25, 10)	(0.85, 0.15)	0.001
29740.1	13725.2	C only	(0.2, 0.07)	(0.35, 0.65)	(25, 10)	(0.85, 0.15)	0.001
29761	13731.9	Random	(0.2, 0.07)	(0.35, 0.65)	(25, 10)	(0.85, 0.15)	0.001
28651.7	13048.7	S1C2	(0.2, 0.07)	(0.35, 0.65)	(25, 10)	(0.85, 0.15)	0.001
28651.7	13030.3	C1S2	(0.2, 0.07)	(0.35, 0.65)	(25, 10)	(0.85, 0.15)	0.001
30708.5	30708.5	Heuristic	(0.2, 0.07)	(0.35, 0.65)	(25, 10)	(0.85, 0.15)	0.001
28260.9	12857.6	C*S	(0.2, 0.07)	(0.35, 0.65)	(25, 10)	(0.75, 0.25)	0.001
29480.6	13608.3	C only	(0.2, 0.07)	(0.35, 0.65)	(25, 10)	(0.75, 0.25)	0.001
29511.2	13610.5	Random	(0.2, 0.07)	(0.35, 0.65)	(25, 10)	(0.75, 0.25)	0.001
28260.9	12857.6	S1C2	(0.2, 0.07)	(0.35, 0.65)	(25, 10)	(0.75, 0.25)	0.001
28260.9	12838.1	C1S2	(0.2, 0.07)	(0.35, 0.65)	(25, 10)	(0.75, 0.25)	0.001
30504.6	30504.6	Heuristic	(0.2, 0.07)	(0.35, 0.65)	(25, 10)	(0.75, 0.25)	0.001
28198.3	12848.1	C*S	(0.2, 0.07)	(0.35, 0.65)	(25, 10)	(0.65, 0.35)	0.001
29429.9	13614.4	C only	(0.2, 0.07)	(0.35, 0.65)	(25, 10)	(0.65, 0.35)	0.001
29407.1	13584.1	Random	(0.2, 0.07)	(0.35, 0.65)	(25, 10)	(0.65, 0.35)	0.001
28198.3	12848.1	S1C2	(0.2, 0.07)	(0.35, 0.65)	(25, 10)	(0.65, 0.35)	0.001
28198.3	12837.6	C1S2	(0.2, 0.07)	(0.35, 0.65)	(25, 10)	(0.65, 0.35)	0.001
30013.6	30013.6	Heuristic	(0.2, 0.07)	(0.35, 0.65)	(25, 10)	(0.65, 0.35)	0.001
28147.6	12848.5	C*S	(0.2, 0.07)	(0.35, 0.65)	(25, 10)	(0.55, 0.45)	0.001
29351.9	13605.8	C only	(0.2, 0.07)	(0.35, 0.65)	(25, 10)	(0.55, 0.45)	0.001
29339.7	13575.2	Random	(0.2, 0.07)	(0.35, 0.65)	(25, 10)	(0.55, 0.45)	0.001
28147.6	12848.5	S1C2	(0.2, 0.07)	(0.35, 0.65)	(25, 10)	(0.55, 0.45)	0.001
28147.6	12863	C1S2	(0.2, 0.07)	(0.35, 0.65)	(25, 10)	(0.55, 0.45)	0.001
30342.9	30342.9	Heuristic	(0.2, 0.07)	(0.35, 0.65)	(25, 10)	(0.55, 0.45)	0.001
28193.8	12818.9	C*S	(0.2, 0.07)	(0.35, 0.65)	(20, 10)	(0.95, 0.05)	0.001
29428.6	13600.2	C only	(0.2, 0.07)	(0.35, 0.65)	(20, 10)	(0.95, 0.05)	0.001
29419	13589.5	Random	(0.2, 0.07)	(0.35, 0.65)	(20, 10)	(0.95, 0.05)	0.001
28193.8	12818.9	S1C2	(0.2, 0.07)	(0.35, 0.65)	(20, 10)	(0.95, 0.05)	0.001
28193.8	12808.4	C1S2	(0.2, 0.07)	(0.35, 0.65)	(20, 10)	(0.95, 0.05)	0.001
28710.1	28710.1	Heuristic	(0.2, 0.07)	(0.35, 0.65)	(20, 10)	(0.95, 0.05)	0.001
28157.2	12819.6	C*S	(0.2, 0.07)	(0.35, 0.65)	(20, 10)	(0.85, 0.15)	0.001
29375	13593	C only	(0.2, 0.07)	(0.35, 0.65)	(20, 10)	(0.85, 0.15)	0.001
29363	13578.3	Random	(0.2, 0.07)	(0.35, 0.65)	(20, 10)	(0.85, 0.15)	0.001
28157.2	12819.6	S1C2	(0.2, 0.07)	(0.35, 0.65)	(20, 10)	(0.85, 0.15)	0.001
28157.2	12801.8	C1S2	(0.2, 0.07)	(0.35, 0.65)	(20, 10)	(0.85, 0.15)	0.001
28793	28793	Heuristic	(0.2, 0.07)	(0.35, 0.65)	(20, 10)	(0.85, 0.15)	0.001
28125.4	12822.4	C*S	(0.2, 0.07)	(0.35, 0.65)	(20, 10)	(0.75, 0.25)	0.001
29333.9	13593.3	C only	(0.2, 0.07)	(0.35, 0.65)	(20, 10)	(0.75, 0.25)	0.001
29321	13570.2	Random	(0.2, 0.07)	(0.35, 0.65)	(20, 10)	(0.75, 0.25)	0.001
28125.4	12822.4	S1C2	(0.2, 0.07)	(0.35, 0.65)	(20, 10)	(0.75, 0.25)	0.001
28125.4	12802.7	C1S2	(0.2, 0.07)	(0.35, 0.65)	(20, 10)	(0.75, 0.25)	0.001
29015.6	29015.6	Heuristic	(0.2, 0.07)	(0.35, 0.65)	(20, 10)	(0.75, 0.25)	0.001
28098.5	12825.9	C*S	(0.2, 0.07)	(0.35, 0.65)	(20, 10)	(0.65, 0.35)	0.001
29329.6	13589	C only	(0.2, 0.07)	(0.35, 0.65)	(20, 10)	(0.65, 0.35)	0.001
29342.1	13584.2	Random	(0.2, 0.07)	(0.35, 0.65)	(20, 10)	(0.65, 0.35)	0.001
28098.5	12825.9	S1C2	(0.2, 0.07)	(0.35, 0.65)	(20, 10)	(0.65, 0.35)	0.001
28098.5	12814.5	C1S2	(0.2, 0.07)	(0.35, 0.65)	(20, 10)	(0.65, 0.35)	0.001
28776.8	28776.8	Heuristic	(0.2, 0.07)	(0.35, 0.65)	(20, 10)	(0.65, 0.35)	0.001
28100.4	12814.5	C*S	(0.2, 0.07)	(0.35, 0.65)	(20, 10)	(0.55, 0.45)	0.001
29362.2	13586.6	C only	(0.2, 0.07)	(0.35, 0.65)	(20, 10)	(0.55, 0.45)	0.001
29335.8	13555.8	Random	(0.2, 0.07)	(0.35, 0.65)	(20, 10)	(0.55, 0.45)	0.001
28100.4	12814.5	S1C2	(0.2, 0.07)	(0.35, 0.65)	(20, 10)	(0.55, 0.45)	0.001
28100.4	12835.8	C1S2	(0.2, 0.07)	(0.35, 0.65)	(20, 10)	(0.55, 0.45)	0.001
29061.7	29061.7	Heuristic	(0.2, 0.07)	(0.35, 0.65)	(20, 10)	(0.55, 0.45)	0.001
28174	12803	C*S	(0.2, 0.07)	(0.35, 0.65)	(20, 5)	(0.95, 0.05)	0.001
29412.5	13601	C only	(0.2, 0.07)	(0.35, 0.65)	(20, 5)	(0.95, 0.05)	0.001
29387	13582.8	Random	(0.2, 0.07)	(0.35, 0.65)	(20, 5)	(0.95, 0.05)	0.001
28174	12813.6	S1C2	(0.2, 0.07)	(0.35, 0.65)	(20, 5)	(0.95, 0.05)	0.001
28174	12803	C1S2	(0.2, 0.07)	(0.35, 0.65)	(20, 5)	(0.95, 0.05)	0.001
28977.8	28977.8	Heuristic	(0.2, 0.07)	(0.35, 0.65)	(20, 5)	(0.95, 0.05)	0.001
28122.9	12793.3	C*S	(0.2, 0.07)	(0.35, 0.65)	(20, 5)	(0.85, 0.15)	0.001
29336.9	13590.5	C only	(0.2, 0.07)	(0.35, 0.65)	(20, 5)	(0.85, 0.15)	0.001
29325.2	13576.2	Random	(0.2, 0.07)	(0.35, 0.65)	(20, 5)	(0.85, 0.15)	0.001
28122.9	12811.4	S1C2	(0.2, 0.07)	(0.35, 0.65)	(20, 5)	(0.85, 0.15)	0.001
28122.9	12793.3	C1S2	(0.2, 0.07)	(0.35, 0.65)	(20, 5)	(0.85, 0.15)	0.001
28743	28743	Heuristic	(0.2, 0.07)	(0.35, 0.65)	(20, 5)	(0.85, 0.15)	0.001
28081.5	12792.6	C*S	(0.2, 0.07)	(0.35, 0.65)	(20, 5)	(0.75, 0.25)	0.001
29333.7	13573.2	C only	(0.2, 0.07)	(0.35, 0.65)	(20, 5)	(0.75, 0.25)	0.001
29323.8	13561.2	Random	(0.2, 0.07)	(0.35, 0.65)	(20, 5)	(0.75, 0.25)	0.001
28081.5	12811	S1C2	(0.2, 0.07)	(0.35, 0.65)	(20, 5)	(0.75, 0.25)	0.001
28081.5	12792.6	C1S2	(0.2, 0.07)	(0.35, 0.65)	(20, 5)	(0.75, 0.25)	0.001
30400.6	30400.6	Heuristic	(0.2, 0.07)	(0.35, 0.65)	(20, 5)	(0.75, 0.25)	0.001
27764.2	12633.3	C*S	(0.2, 0.07)	(0.35, 0.65)	(20, 5)	(0.65, 0.35)	0.001
29135.2	13461.4	C only	(0.2, 0.07)	(0.35, 0.65)	(20, 5)	(0.65, 0.35)	0.001
29152.3	13451.4	Random	(0.2, 0.07)	(0.35, 0.65)	(20, 5)	(0.65, 0.35)	0.001
27764.2	12640.4	S1C2	(0.2, 0.07)	(0.35, 0.65)	(20, 5)	(0.65, 0.35)	0.001
27764.2	12633.3	C1S2	(0.2, 0.07)	(0.35, 0.65)	(20, 5)	(0.65, 0.35)	0.001
28813.3	28813.3	Heuristic	(0.2, 0.07)	(0.35, 0.65)	(20, 5)	(0.65, 0.35)	0.001
27676	12632	C*S	(0.2, 0.07)	(0.35, 0.65)	(20, 5)	(0.55, 0.45)	0.001
29024.3	13435.4	C only	(0.2, 0.07)	(0.35, 0.65)	(20, 5)	(0.55, 0.45)	0.001
29036.6	13418.1	Random	(0.2, 0.07)	(0.35, 0.65)	(20, 5)	(0.55, 0.45)	0.001
27676	12606.7	S1C2	(0.2, 0.07)	(0.35, 0.65)	(20, 5)	(0.55, 0.45)	0.001
27676	12632	C1S2	(0.2, 0.07)	(0.35, 0.65)	(20, 5)	(0.55, 0.45)	0.001
28428.2	28428.2	Heuristic	(0.2, 0.07)	(0.35, 0.65)	(20, 5)	(0.55, 0.45)	0.001
27156	12327.2	C*S	(0.2, 0.07)	(0.35, 0.65)	(10, 5)	(0.95, 0.05)	0.001
28677.6	13257.8	C only	(0.2, 0.07)	(0.35, 0.65)	(10, 5)	(0.95, 0.05)	0.001
28693.9	13264	Random	(0.2, 0.07)	(0.35, 0.65)	(10, 5)	(0.95, 0.05)	0.001
27156	12327.2	S1C2	(0.2, 0.07)	(0.35, 0.65)	(10, 5)	(0.95, 0.05)	0.001
27156	12319.2	C1S2	(0.2, 0.07)	(0.35, 0.65)	(10, 5)	(0.95, 0.05)	0.001
27615	27615	Heuristic	(0.2, 0.07)	(0.35, 0.65)	(10, 5)	(0.95, 0.05)	0.001
27126.1	12314.8	C*S	(0.2, 0.07)	(0.35, 0.65)	(10, 5)	(0.85, 0.15)	0.001
28628.4	13239	C only	(0.2, 0.07)	(0.35, 0.65)	(10, 5)	(0.85, 0.15)	0.001
28624.1	13228.1	Random	(0.2, 0.07)	(0.35, 0.65)	(10, 5)	(0.85, 0.15)	0.001
27126.1	12314.8	S1C2	(0.2, 0.07)	(0.35, 0.65)	(10, 5)	(0.85, 0.15)	0.001
27126.1	12303.6	C1S2	(0.2, 0.07)	(0.35, 0.65)	(10, 5)	(0.85, 0.15)	0.001
27693.2	27693.2	Heuristic	(0.2, 0.07)	(0.35, 0.65)	(10, 5)	(0.85, 0.15)	0.001
26744	12173.2	C*S	(0.2, 0.07)	(0.35, 0.65)	(10, 5)	(0.75, 0.25)	0.001
28338	13146.5	C only	(0.2, 0.07)	(0.35, 0.65)	(10, 5)	(0.75, 0.25)	0.001
28346	13134.9	Random	(0.2, 0.07)	(0.35, 0.65)	(10, 5)	(0.75, 0.25)	0.001
26744	12173.2	S1C2	(0.2, 0.07)	(0.35, 0.65)	(10, 5)	(0.75, 0.25)	0.001
26744	12166.5	C1S2	(0.2, 0.07)	(0.35, 0.65)	(10, 5)	(0.75, 0.25)	0.001
27428	27428	Heuristic	(0.2, 0.07)	(0.35, 0.65)	(10, 5)	(0.75, 0.25)	0.001
26655.8	12144	C*S	(0.2, 0.07)	(0.35, 0.65)	(10, 5)	(0.65, 0.35)	0.001
28332	13132.4	C only	(0.2, 0.07)	(0.35, 0.65)	(10, 5)	(0.65, 0.35)	0.001
28310.5	13104.2	Random	(0.2, 0.07)	(0.35, 0.65)	(10, 5)	(0.65, 0.35)	0.001
26655.8	12144	S1C2	(0.2, 0.07)	(0.35, 0.65)	(10, 5)	(0.65, 0.35)	0.001
26655.8	12147.9	C1S2	(0.2, 0.07)	(0.35, 0.65)	(10, 5)	(0.65, 0.35)	0.001
27147.1	27147.1	Heuristic	(0.2, 0.07)	(0.35, 0.65)	(10, 5)	(0.65, 0.35)	0.001
26415.9	12015.4	C*S	(0.2, 0.07)	(0.35, 0.65)	(10, 5)	(0.55, 0.45)	0.001
28129.9	13043	C only	(0.2, 0.07)	(0.35, 0.65)	(10, 5)	(0.55, 0.45)	0.001
28294.3	13085.1	Random	(0.2, 0.07)	(0.35, 0.65)	(10, 5)	(0.55, 0.45)	0.001
26415.9	12015.4	S1C2	(0.2, 0.07)	(0.35, 0.65)	(10, 5)	(0.55, 0.45)	0.001
26415.9	12069	C1S2	(0.2, 0.07)	(0.35, 0.65)	(10, 5)	(0.55, 0.45)	0.001
27317.3	27317.3	Heuristic	(0.2, 0.07)	(0.35, 0.65)	(10, 5)	(0.55, 0.45)	0.001
25890.7	11526.5	C*S	(0.2, 0.07)	(0.25, 0.75)	(25, 15)	(0.95, 0.05)	0.001
27189.6	12332	C only	(0.2, 0.07)	(0.25, 0.75)	(25, 15)	(0.95, 0.05)	0.001
27169.3	12318.2	Random	(0.2, 0.07)	(0.25, 0.75)	(25, 15)	(0.95, 0.05)	0.001
25890.7	11526.5	S1C2	(0.2, 0.07)	(0.25, 0.75)	(25, 15)	(0.95, 0.05)	0.001
25890.7	11521.2	C1S2	(0.2, 0.07)	(0.25, 0.75)	(25, 15)	(0.95, 0.05)	0.001
26583.6	26583.6	Heuristic	(0.2, 0.07)	(0.25, 0.75)	(25, 15)	(0.95, 0.05)	0.001
25905.4	11536.6	C*S	(0.2, 0.07)	(0.25, 0.75)	(25, 15)	(0.85, 0.15)	0.001
27168.3	12315.8	C only	(0.2, 0.07)	(0.25, 0.75)	(25, 15)	(0.85, 0.15)	0.001
27188.4	12322.3	Random	(0.2, 0.07)	(0.25, 0.75)	(25, 15)	(0.85, 0.15)	0.001
25905.4	11536.6	S1C2	(0.2, 0.07)	(0.25, 0.75)	(25, 15)	(0.85, 0.15)	0.001
25905.4	11531.9	C1S2	(0.2, 0.07)	(0.25, 0.75)	(25, 15)	(0.85, 0.15)	0.001
26663.8	26663.8	Heuristic	(0.2, 0.07)	(0.25, 0.75)	(25, 15)	(0.85, 0.15)	0.001
25921.2	11542.5	C*S	(0.2, 0.07)	(0.25, 0.75)	(25, 15)	(0.75, 0.25)	0.001
27214.2	12340	C only	(0.2, 0.07)	(0.25, 0.75)	(25, 15)	(0.75, 0.25)	0.001
27177.8	12308.7	Random	(0.2, 0.07)	(0.25, 0.75)	(25, 15)	(0.75, 0.25)	0.001
25921.2	11542.5	S1C2	(0.2, 0.07)	(0.25, 0.75)	(25, 15)	(0.75, 0.25)	0.001
25921.2	11546.7	C1S2	(0.2, 0.07)	(0.25, 0.75)	(25, 15)	(0.75, 0.25)	0.001
26867.6	26867.6	Heuristic	(0.2, 0.07)	(0.25, 0.75)	(25, 15)	(0.75, 0.25)	0.001
25639.2	11404.6	C*S	(0.2, 0.07)	(0.25, 0.75)	(25, 15)	(0.65, 0.35)	0.001
27155.9	12310.2	C only	(0.2, 0.07)	(0.25, 0.75)	(25, 15)	(0.65, 0.35)	0.001
27179.7	12307.5	Random	(0.2, 0.07)	(0.25, 0.75)	(25, 15)	(0.65, 0.35)	0.001
25639.2	11404.6	S1C2	(0.2, 0.07)	(0.25, 0.75)	(25, 15)	(0.65, 0.35)	0.001
25639.2	11433.8	C1S2	(0.2, 0.07)	(0.25, 0.75)	(25, 15)	(0.65, 0.35)	0.001
26873.8	26873.8	Heuristic	(0.2, 0.07)	(0.25, 0.75)	(25, 15)	(0.65, 0.35)	0.001
25521.3	11360	C*S	(0.2, 0.07)	(0.25, 0.75)	(25, 15)	(0.55, 0.45)	0.001
26903.4	12217.9	C only	(0.2, 0.07)	(0.25, 0.75)	(25, 15)	(0.55, 0.45)	0.001
26909.6	12198.2	Random	(0.2, 0.07)	(0.25, 0.75)	(25, 15)	(0.55, 0.45)	0.001
25521.3	11360	S1C2	(0.2, 0.07)	(0.25, 0.75)	(25, 15)	(0.55, 0.45)	0.001
25521.3	11434.2	C1S2	(0.2, 0.07)	(0.25, 0.75)	(25, 15)	(0.55, 0.45)	0.001
27698	27698	Heuristic	(0.2, 0.07)	(0.25, 0.75)	(25, 15)	(0.55, 0.45)	0.001
25896	11526.1	C*S	(0.2, 0.07)	(0.25, 0.75)	(25, 10)	(0.95, 0.05)	0.001
27167.8	12315	C only	(0.2, 0.07)	(0.25, 0.75)	(25, 10)	(0.95, 0.05)	0.001
27181.1	12319.1	Random	(0.2, 0.07)	(0.25, 0.75)	(25, 10)	(0.95, 0.05)	0.001
25896	11526.1	S1C2	(0.2, 0.07)	(0.25, 0.75)	(25, 10)	(0.95, 0.05)	0.001
25896	11520.7	C1S2	(0.2, 0.07)	(0.25, 0.75)	(25, 10)	(0.95, 0.05)	0.001
26859.3	26859.3	Heuristic	(0.2, 0.07)	(0.25, 0.75)	(25, 10)	(0.95, 0.05)	0.001
25915.2	11535	C*S	(0.2, 0.07)	(0.25, 0.75)	(25, 10)	(0.85, 0.15)	0.001
27165	12308.8	C only	(0.2, 0.07)	(0.25, 0.75)	(25, 10)	(0.85, 0.15)	0.001
27191.3	12318.9	Random	(0.2, 0.07)	(0.25, 0.75)	(25, 10)	(0.85, 0.15)	0.001
25915.2	11535	S1C2	(0.2, 0.07)	(0.25, 0.75)	(25, 10)	(0.85, 0.15)	0.001
25915.2	11530.4	C1S2	(0.2, 0.07)	(0.25, 0.75)	(25, 10)	(0.85, 0.15)	0.001
26864.6	26864.6	Heuristic	(0.2, 0.07)	(0.25, 0.75)	(25, 10)	(0.85, 0.15)	0.001
25523.2	11347.7	C*S	(0.2, 0.07)	(0.25, 0.75)	(25, 10)	(0.75, 0.25)	0.001
26937.4	12213.6	C only	(0.2, 0.07)	(0.25, 0.75)	(25, 10)	(0.75, 0.25)	0.001
26939.2	12198.2	Random	(0.2, 0.07)	(0.25, 0.75)	(25, 10)	(0.75, 0.25)	0.001
25523.2	11347.7	S1C2	(0.2, 0.07)	(0.25, 0.75)	(25, 10)	(0.75, 0.25)	0.001
25523.2	11355.8	C1S2	(0.2, 0.07)	(0.25, 0.75)	(25, 10)	(0.75, 0.25)	0.001
26362.5	26362.5	Heuristic	(0.2, 0.07)	(0.25, 0.75)	(25, 10)	(0.75, 0.25)	0.001
25450.8	11329.7	C*S	(0.2, 0.07)	(0.25, 0.75)	(25, 10)	(0.65, 0.35)	0.001
26837.9	12204.1	C only	(0.2, 0.07)	(0.25, 0.75)	(25, 10)	(0.65, 0.35)	0.001
26839.2	12184.6	Random	(0.2, 0.07)	(0.25, 0.75)	(25, 10)	(0.65, 0.35)	0.001
25450.8	11329.7	S1C2	(0.2, 0.07)	(0.25, 0.75)	(25, 10)	(0.65, 0.35)	0.001
25450.8	11364	C1S2	(0.2, 0.07)	(0.25, 0.75)	(25, 10)	(0.65, 0.35)	0.001
27625.1	27625.1	Heuristic	(0.2, 0.07)	(0.25, 0.75)	(25, 10)	(0.65, 0.35)	0.001
25394.4	11308.6	C*S	(0.2, 0.07)	(0.25, 0.75)	(25, 10)	(0.55, 0.45)	0.001
26749.9	12191.3	C only	(0.2, 0.07)	(0.25, 0.75)	(25, 10)	(0.55, 0.45)	0.001
26757.9	12173.5	Random	(0.2, 0.07)	(0.25, 0.75)	(25, 10)	(0.55, 0.45)	0.001
25394.4	11308.6	S1C2	(0.2, 0.07)	(0.25, 0.75)	(25, 10)	(0.55, 0.45)	0.001
25394.4	11394.4	C1S2	(0.2, 0.07)	(0.25, 0.75)	(25, 10)	(0.55, 0.45)	0.001
26057.5	26057.5	Heuristic	(0.2, 0.07)	(0.25, 0.75)	(25, 10)	(0.55, 0.45)	0.001
25440.3	11310.2	C*S	(0.2, 0.07)	(0.25, 0.75)	(20, 10)	(0.95, 0.05)	0.001
26848.9	12192.6	C only	(0.2, 0.07)	(0.25, 0.75)	(20, 10)	(0.95, 0.05)	0.001
26851.4	12190.3	Random	(0.2, 0.07)	(0.25, 0.75)	(20, 10)	(0.95, 0.05)	0.001
25440.3	11310.2	S1C2	(0.2, 0.07)	(0.25, 0.75)	(20, 10)	(0.95, 0.05)	0.001
25440.3	11305	C1S2	(0.2, 0.07)	(0.25, 0.75)	(20, 10)	(0.95, 0.05)	0.001
26592	26592	Heuristic	(0.2, 0.07)	(0.25, 0.75)	(20, 10)	(0.95, 0.05)	0.001
25397.6	11300.5	C*S	(0.2, 0.07)	(0.25, 0.75)	(20, 10)	(0.85, 0.15)	0.001
26777.8	12179.6	C only	(0.2, 0.07)	(0.25, 0.75)	(20, 10)	(0.85, 0.15)	0.001
26785.2	12179.3	Random	(0.2, 0.07)	(0.25, 0.75)	(20, 10)	(0.85, 0.15)	0.001
25397.6	11300.5	S1C2	(0.2, 0.07)	(0.25, 0.75)	(20, 10)	(0.85, 0.15)	0.001
25397.6	11299.8	C1S2	(0.2, 0.07)	(0.25, 0.75)	(20, 10)	(0.85, 0.15)	0.001
27651.2	27651.2	Heuristic	(0.2, 0.07)	(0.25, 0.75)	(20, 10)	(0.85, 0.15)	0.001
25360.7	11307.9	C*S	(0.2, 0.07)	(0.25, 0.75)	(20, 10)	(0.75, 0.25)	0.001
26792.8	12193.7	C only	(0.2, 0.07)	(0.25, 0.75)	(20, 10)	(0.75, 0.25)	0.001
26756.7	12167	Random	(0.2, 0.07)	(0.25, 0.75)	(20, 10)	(0.75, 0.25)	0.001
25360.7	11307.9	S1C2	(0.2, 0.07)	(0.25, 0.75)	(20, 10)	(0.75, 0.25)	0.001
25360.7	11318.8	C1S2	(0.2, 0.07)	(0.25, 0.75)	(20, 10)	(0.75, 0.25)	0.001
26320.3	26320.3	Heuristic	(0.2, 0.07)	(0.25, 0.75)	(20, 10)	(0.75, 0.25)	0.001
25357.1	11307.6	C*S	(0.2, 0.07)	(0.25, 0.75)	(20, 10)	(0.65, 0.35)	0.001
26821.8	12193.9	C only	(0.2, 0.07)	(0.25, 0.75)	(20, 10)	(0.65, 0.35)	0.001
26804.3	12170.7	Random	(0.2, 0.07)	(0.25, 0.75)	(20, 10)	(0.65, 0.35)	0.001
25357.1	11307.6	S1C2	(0.2, 0.07)	(0.25, 0.75)	(20, 10)	(0.65, 0.35)	0.001
25357.1	11345.2	C1S2	(0.2, 0.07)	(0.25, 0.75)	(20, 10)	(0.65, 0.35)	0.001
26082.5	26082.5	Heuristic	(0.2, 0.07)	(0.25, 0.75)	(20, 10)	(0.65, 0.35)	0.001
25409.3	11306.2	C*S	(0.2, 0.07)	(0.25, 0.75)	(20, 10)	(0.55, 0.45)	0.001
26830.3	12186.1	C only	(0.2, 0.07)	(0.25, 0.75)	(20, 10)	(0.55, 0.45)	0.001
26825.4	12165	Random	(0.2, 0.07)	(0.25, 0.75)	(20, 10)	(0.55, 0.45)	0.001
25409.3	11306.2	S1C2	(0.2, 0.07)	(0.25, 0.75)	(20, 10)	(0.55, 0.45)	0.001
25409.3	11390.9	C1S2	(0.2, 0.07)	(0.25, 0.75)	(20, 10)	(0.55, 0.45)	0.001
26079.2	26079.2	Heuristic	(0.2, 0.07)	(0.25, 0.75)	(20, 10)	(0.55, 0.45)	0.001
25416.7	11297.5	C*S	(0.2, 0.07)	(0.25, 0.75)	(20, 5)	(0.95, 0.05)	0.001
26818.7	12188.7	C only	(0.2, 0.07)	(0.25, 0.75)	(20, 5)	(0.95, 0.05)	0.001
26814.4	12183.8	Random	(0.2, 0.07)	(0.25, 0.75)	(20, 5)	(0.95, 0.05)	0.001
25416.7	11302.6	S1C2	(0.2, 0.07)	(0.25, 0.75)	(20, 5)	(0.95, 0.05)	0.001
25416.7	11297.5	C1S2	(0.2, 0.07)	(0.25, 0.75)	(20, 5)	(0.95, 0.05)	0.001
26300.7	26300.7	Heuristic	(0.2, 0.07)	(0.25, 0.75)	(20, 5)	(0.95, 0.05)	0.001
25356.5	11286.8	C*S	(0.2, 0.07)	(0.25, 0.75)	(20, 5)	(0.85, 0.15)	0.001
26783	12185	C only	(0.2, 0.07)	(0.25, 0.75)	(20, 5)	(0.85, 0.15)	0.001
26780.9	12181	Random	(0.2, 0.07)	(0.25, 0.75)	(20, 5)	(0.85, 0.15)	0.001
25356.5	11286.3	S1C2	(0.2, 0.07)	(0.25, 0.75)	(20, 5)	(0.85, 0.15)	0.001
25356.5	11286.8	C1S2	(0.2, 0.07)	(0.25, 0.75)	(20, 5)	(0.85, 0.15)	0.001
26317.6	26317.6	Heuristic	(0.2, 0.07)	(0.25, 0.75)	(20, 5)	(0.85, 0.15)	0.001
25359.1	11310.1	C*S	(0.2, 0.07)	(0.25, 0.75)	(20, 5)	(0.75, 0.25)	0.001
26819.4	12176.9	C only	(0.2, 0.07)	(0.25, 0.75)	(20, 5)	(0.75, 0.25)	0.001
26818.5	12170.1	Random	(0.2, 0.07)	(0.25, 0.75)	(20, 5)	(0.75, 0.25)	0.001
25359.1	11294.1	S1C2	(0.2, 0.07)	(0.25, 0.75)	(20, 5)	(0.75, 0.25)	0.001
25359.1	11310.1	C1S2	(0.2, 0.07)	(0.25, 0.75)	(20, 5)	(0.75, 0.25)	0.001
26335.2	26335.2	Heuristic	(0.2, 0.07)	(0.25, 0.75)	(20, 5)	(0.75, 0.25)	0.001
25055.2	11171.9	C*S	(0.2, 0.07)	(0.25, 0.75)	(20, 5)	(0.65, 0.35)	0.001
26635	12081.3	C only	(0.2, 0.07)	(0.25, 0.75)	(20, 5)	(0.65, 0.35)	0.001
26647.9	12069.2	Random	(0.2, 0.07)	(0.25, 0.75)	(20, 5)	(0.65, 0.35)	0.001
25055.2	11126.1	S1C2	(0.2, 0.07)	(0.25, 0.75)	(20, 5)	(0.65, 0.35)	0.001
25055.2	11171.9	C1S2	(0.2, 0.07)	(0.25, 0.75)	(20, 5)	(0.65, 0.35)	0.001
25589.6	25589.6	Heuristic	(0.2, 0.07)	(0.25, 0.75)	(20, 5)	(0.65, 0.35)	0.001
24948.3	11192.6	C*S	(0.2, 0.07)	(0.25, 0.75)	(20, 5)	(0.55, 0.45)	0.001
26492.4	12060.6	C only	(0.2, 0.07)	(0.25, 0.75)	(20, 5)	(0.55, 0.45)	0.001
26492.1	12030	Random	(0.2, 0.07)	(0.25, 0.75)	(20, 5)	(0.55, 0.45)	0.001
24948.3	11099.6	S1C2	(0.2, 0.07)	(0.25, 0.75)	(20, 5)	(0.55, 0.45)	0.001
24948.3	11192.6	C1S2	(0.2, 0.07)	(0.25, 0.75)	(20, 5)	(0.55, 0.45)	0.001
25762	25762	Heuristic	(0.2, 0.07)	(0.25, 0.75)	(20, 5)	(0.55, 0.45)	0.001
24430.2	10824.1	C*S	(0.2, 0.07)	(0.25, 0.75)	(10, 5)	(0.95, 0.05)	0.001
26194.2	11901.8	C only	(0.2, 0.07)	(0.25, 0.75)	(10, 5)	(0.95, 0.05)	0.001
26190.4	11894.3	Random	(0.2, 0.07)	(0.25, 0.75)	(10, 5)	(0.95, 0.05)	0.001
24430.2	10824.1	S1C2	(0.2, 0.07)	(0.25, 0.75)	(10, 5)	(0.95, 0.05)	0.001
24430.2	10821.8	C1S2	(0.2, 0.07)	(0.25, 0.75)	(10, 5)	(0.95, 0.05)	0.001
24912.9	24912.9	Heuristic	(0.2, 0.07)	(0.25, 0.75)	(10, 5)	(0.95, 0.05)	0.001
24389.4	10823.3	C*S	(0.2, 0.07)	(0.25, 0.75)	(10, 5)	(0.85, 0.15)	0.001
26127.4	11881	C only	(0.2, 0.07)	(0.25, 0.75)	(10, 5)	(0.85, 0.15)	0.001
26140.1	11879.3	Random	(0.2, 0.07)	(0.25, 0.75)	(10, 5)	(0.85, 0.15)	0.001
24389.4	10823.3	S1C2	(0.2, 0.07)	(0.25, 0.75)	(10, 5)	(0.85, 0.15)	0.001
24389.4	10829.1	C1S2	(0.2, 0.07)	(0.25, 0.75)	(10, 5)	(0.85, 0.15)	0.001
27083.2	27083.2	Heuristic	(0.2, 0.07)	(0.25, 0.75)	(10, 5)	(0.85, 0.15)	0.001
24021.1	10687.2	C*S	(0.2, 0.07)	(0.25, 0.75)	(10, 5)	(0.75, 0.25)	0.001
25918.8	11798.9	C only	(0.2, 0.07)	(0.25, 0.75)	(10, 5)	(0.75, 0.25)	0.001
25915	11786.7	Random	(0.2, 0.07)	(0.25, 0.75)	(10, 5)	(0.75, 0.25)	0.001
24021.1	10687.2	S1C2	(0.2, 0.07)	(0.25, 0.75)	(10, 5)	(0.75, 0.25)	0.001
24021.1	10714	C1S2	(0.2, 0.07)	(0.25, 0.75)	(10, 5)	(0.75, 0.25)	0.001
24752.6	24752.6	Heuristic	(0.2, 0.07)	(0.25, 0.75)	(10, 5)	(0.75, 0.25)	0.001
23978	10654	C*S	(0.2, 0.07)	(0.25, 0.75)	(10, 5)	(0.65, 0.35)	0.001
25915.5	11801.6	C only	(0.2, 0.07)	(0.25, 0.75)	(10, 5)	(0.65, 0.35)	0.001
25855.9	11751.3	Random	(0.2, 0.07)	(0.25, 0.75)	(10, 5)	(0.65, 0.35)	0.001
23978	10654	S1C2	(0.2, 0.07)	(0.25, 0.75)	(10, 5)	(0.65, 0.35)	0.001
23978	10717.3	C1S2	(0.2, 0.07)	(0.25, 0.75)	(10, 5)	(0.65, 0.35)	0.001
24479.4	24479.4	Heuristic	(0.2, 0.07)	(0.25, 0.75)	(10, 5)	(0.65, 0.35)	0.001
23769	10530.7	C*S	(0.2, 0.07)	(0.25, 0.75)	(10, 5)	(0.55, 0.45)	0.001
25692.4	11706.6	C only	(0.2, 0.07)	(0.25, 0.75)	(10, 5)	(0.55, 0.45)	0.001
25803.8	11724.3	Random	(0.2, 0.07)	(0.25, 0.75)	(10, 5)	(0.55, 0.45)	0.001
23769	10530.7	S1C2	(0.2, 0.07)	(0.25, 0.75)	(10, 5)	(0.55, 0.45)	0.001
23793.7	10675.1	C1S2	(0.2, 0.07)	(0.25, 0.75)	(10, 5)	(0.55, 0.45)	0.001
24370.6	24370.6	Heuristic	(0.2, 0.07)	(0.25, 0.75)	(10, 5)	(0.55, 0.45)	0.001
23172	10047.5	C*S	(0.2, 0.07)	(0.15, 0.85)	(25, 15)	(0.95, 0.05)	0.001
24599.2	10900.6	C only	(0.2, 0.07)	(0.15, 0.85)	(25, 15)	(0.95, 0.05)	0.001
24605.4	10901.8	Random	(0.2, 0.07)	(0.15, 0.85)	(25, 15)	(0.95, 0.05)	0.001
23172	10047.5	S1C2	(0.2, 0.07)	(0.15, 0.85)	(25, 15)	(0.95, 0.05)	0.001
23172	10052.5	C1S2	(0.2, 0.07)	(0.15, 0.85)	(25, 15)	(0.95, 0.05)	0.001
24129	24129	Heuristic	(0.2, 0.07)	(0.15, 0.85)	(25, 15)	(0.95, 0.05)	0.001
23188.6	10049.9	C*S	(0.2, 0.07)	(0.15, 0.85)	(25, 15)	(0.85, 0.15)	0.001
24613.1	10906.7	C only	(0.2, 0.07)	(0.15, 0.85)	(25, 15)	(0.85, 0.15)	0.001
24606.1	10898.1	Random	(0.2, 0.07)	(0.15, 0.85)	(25, 15)	(0.85, 0.15)	0.001
23188.6	10049.9	S1C2	(0.2, 0.07)	(0.15, 0.85)	(25, 15)	(0.85, 0.15)	0.001
23188.6	10073.6	C1S2	(0.2, 0.07)	(0.15, 0.85)	(25, 15)	(0.85, 0.15)	0.001
24188.9	24188.9	Heuristic	(0.2, 0.07)	(0.15, 0.85)	(25, 15)	(0.85, 0.15)	0.001
23210.5	10059.2	C*S	(0.2, 0.07)	(0.15, 0.85)	(25, 15)	(0.75, 0.25)	0.001
24610	10905.3	C only	(0.2, 0.07)	(0.15, 0.85)	(25, 15)	(0.75, 0.25)	0.001
24617.6	10903.6	Random	(0.2, 0.07)	(0.15, 0.85)	(25, 15)	(0.75, 0.25)	0.001
23210.5	10059.2	S1C2	(0.2, 0.07)	(0.15, 0.85)	(25, 15)	(0.75, 0.25)	0.001
23210.5	10108.4	C1S2	(0.2, 0.07)	(0.15, 0.85)	(25, 15)	(0.75, 0.25)	0.001
25209.3	25209.3	Heuristic	(0.2, 0.07)	(0.15, 0.85)	(25, 15)	(0.75, 0.25)	0.001
22940.4	9910.67	C*S	(0.2, 0.07)	(0.15, 0.85)	(25, 15)	(0.65, 0.35)	0.001
24622.3	10913.2	C only	(0.2, 0.07)	(0.15, 0.85)	(25, 15)	(0.65, 0.35)	0.001
24617.6	10898.6	Random	(0.2, 0.07)	(0.15, 0.85)	(25, 15)	(0.65, 0.35)	0.001
22940.4	9910.67	S1C2	(0.2, 0.07)	(0.15, 0.85)	(25, 15)	(0.65, 0.35)	0.001
22967.7	10011.6	C1S2	(0.2, 0.07)	(0.15, 0.85)	(25, 15)	(0.65, 0.35)	0.001
25207	25207	Heuristic	(0.2, 0.07)	(0.15, 0.85)	(25, 15)	(0.65, 0.35)	0.001
22842.1	9879.6	C*S	(0.2, 0.07)	(0.15, 0.85)	(25, 15)	(0.55, 0.45)	0.001
24338.9	10811.5	C only	(0.2, 0.07)	(0.15, 0.85)	(25, 15)	(0.55, 0.45)	0.001
24351.4	10796.6	Random	(0.2, 0.07)	(0.15, 0.85)	(25, 15)	(0.55, 0.45)	0.001
22842.1	9879.6	S1C2	(0.2, 0.07)	(0.15, 0.85)	(25, 15)	(0.55, 0.45)	0.001
22933.5	10045.1	C1S2	(0.2, 0.07)	(0.15, 0.85)	(25, 15)	(0.55, 0.45)	0.001
23662.7	23662.7	Heuristic	(0.2, 0.07)	(0.15, 0.85)	(25, 15)	(0.55, 0.45)	0.001
23175.5	10046.3	C*S	(0.2, 0.07)	(0.15, 0.85)	(25, 10)	(0.95, 0.05)	0.001
24603.2	10900.3	C only	(0.2, 0.07)	(0.15, 0.85)	(25, 10)	(0.95, 0.05)	0.001
24613.7	10903.9	Random	(0.2, 0.07)	(0.15, 0.85)	(25, 10)	(0.95, 0.05)	0.001
23175.5	10046.3	S1C2	(0.2, 0.07)	(0.15, 0.85)	(25, 10)	(0.95, 0.05)	0.001
23175.5	10051.4	C1S2	(0.2, 0.07)	(0.15, 0.85)	(25, 10)	(0.95, 0.05)	0.001
23854.7	23854.7	Heuristic	(0.2, 0.07)	(0.15, 0.85)	(25, 10)	(0.95, 0.05)	0.001
23194.9	10049.5	C*S	(0.2, 0.07)	(0.15, 0.85)	(25, 10)	(0.85, 0.15)	0.001
24621.3	10908.6	C only	(0.2, 0.07)	(0.15, 0.85)	(25, 10)	(0.85, 0.15)	0.001
24614.4	10898.7	Random	(0.2, 0.07)	(0.15, 0.85)	(25, 10)	(0.85, 0.15)	0.001
23194.9	10049.5	S1C2	(0.2, 0.07)	(0.15, 0.85)	(25, 10)	(0.85, 0.15)	0.001
23194.9	10073.1	C1S2	(0.2, 0.07)	(0.15, 0.85)	(25, 10)	(0.85, 0.15)	0.001
24128.7	24128.7	Heuristic	(0.2, 0.07)	(0.15, 0.85)	(25, 10)	(0.85, 0.15)	0.001
22814	9863.8	C*S	(0.2, 0.07)	(0.15, 0.85)	(25, 10)	(0.75, 0.25)	0.001
24387.7	10811.5	C only	(0.2, 0.07)	(0.15, 0.85)	(25, 10)	(0.75, 0.25)	0.001
24391.5	10802.2	Random	(0.2, 0.07)	(0.15, 0.85)	(25, 10)	(0.75, 0.25)	0.001
22814	9863.8	S1C2	(0.2, 0.07)	(0.15, 0.85)	(25, 10)	(0.75, 0.25)	0.001
22814	9923.88	C1S2	(0.2, 0.07)	(0.15, 0.85)	(25, 10)	(0.75, 0.25)	0.001
25209.4	25209.4	Heuristic	(0.2, 0.07)	(0.15, 0.85)	(25, 10)	(0.75, 0.25)	0.001
22759.2	9863.13	C*S	(0.2, 0.07)	(0.15, 0.85)	(25, 10)	(0.65, 0.35)	0.001
[truncated: 10,001 more rows]

## Sheet: High-Low(Tables 4-7)
Highest Infection	Total Death	Strategy	Contact	C_p	Sensitivity	S_p	%E
42642.6	20638.9	C*S	(25, 15)	(0.45, 0.55)	(0.2, 0.1)	(0.95, 0.05)	0.001
42798.8	20746.1	C only	(25, 15)	(0.45, 0.55)	(0.2, 0.1)	(0.95, 0.05)	0.001
42797.8	20708.6	Random	(25, 15)	(0.45, 0.55)	(0.2, 0.1)	(0.95, 0.05)	0.001
42642.6	20638.9	S1C2	(25, 15)	(0.45, 0.55)	(0.2, 0.1)	(0.95, 0.05)	0.001
42642.6	20629.3	C1S2	(25, 15)	(0.45, 0.55)	(0.2, 0.1)	(0.95, 0.05)	0.001
43194.4	43194.4	Heuristic	(25, 15)	(0.45, 0.55)	(0.2, 0.1)	(0.95, 0.05)	0.001
42641.9	20639.3	C*S	(25, 15)	(0.35, 0.65)	(0.2, 0.1)	(0.95, 0.05)	0.001
42799.4	20748.6	C only	(25, 15)	(0.35, 0.65)	(0.2, 0.1)	(0.95, 0.05)	0.001
42794.4	20695.3	Random	(25, 15)	(0.35, 0.65)	(0.2, 0.1)	(0.95, 0.05)	0.001
42641.9	20639.3	S1C2	(25, 15)	(0.35, 0.65)	(0.2, 0.1)	(0.95, 0.05)	0.001
42641.9	20633.2	C1S2	(25, 15)	(0.35, 0.65)	(0.2, 0.1)	(0.95, 0.05)	0.001
43143.9	43143.9	Heuristic	(25, 15)	(0.35, 0.65)	(0.2, 0.1)	(0.95, 0.05)	0.001
42644.6	20635.8	C*S	(25, 15)	(0.25, 0.75)	(0.2, 0.1)	(0.95, 0.05)	0.001
42794.2	20749.1	C only	(25, 15)	(0.25, 0.75)	(0.2, 0.1)	(0.95, 0.05)	0.001
42785.4	20678.6	Random	(25, 15)	(0.25, 0.75)	(0.2, 0.1)	(0.95, 0.05)	0.001
42644.6	20635.8	S1C2	(25, 15)	(0.25, 0.75)	(0.2, 0.1)	(0.95, 0.05)	0.001
42644.6	20642	C1S2	(25, 15)	(0.25, 0.75)	(0.2, 0.1)	(0.95, 0.05)	0.001
43111.5	43111.5	Heuristic	(25, 15)	(0.25, 0.75)	(0.2, 0.1)	(0.95, 0.05)	0.001
42655.7	20633.6	C*S	(25, 15)	(0.15, 0.85)	(0.2, 0.1)	(0.95, 0.05)	0.001
42807.4	20750.8	C only	(25, 15)	(0.15, 0.85)	(0.2, 0.1)	(0.95, 0.05)	0.001
42789.6	20671.1	Random	(25, 15)	(0.15, 0.85)	(0.2, 0.1)	(0.95, 0.05)	0.001
42655.7	20633.6	S1C2	(25, 15)	(0.15, 0.85)	(0.2, 0.1)	(0.95, 0.05)	0.001
42655.7	20665.4	C1S2	(25, 15)	(0.15, 0.85)	(0.2, 0.1)	(0.95, 0.05)	0.001
43077.4	43077.4	Heuristic	(25, 15)	(0.15, 0.85)	(0.2, 0.1)	(0.95, 0.05)	0.001
42746.9	20611.5	C*S	(25, 15)	(0.05, 0.95)	(0.2, 0.1)	(0.95, 0.05)	0.001
42864.4	20718.1	C only	(25, 15)	(0.05, 0.95)	(0.2, 0.1)	(0.95, 0.05)	0.001
42786.4	20660.6	Random	(25, 15)	(0.05, 0.95)	(0.2, 0.1)	(0.95, 0.05)	0.001
42746.9	20611.5	S1C2	(25, 15)	(0.05, 0.95)	(0.2, 0.1)	(0.95, 0.05)	0.001
42802.9	20675.8	C1S2	(25, 15)	(0.05, 0.95)	(0.2, 0.1)	(0.95, 0.05)	0.001
43047.9	43047.9	Heuristic	(25, 15)	(0.05, 0.95)	(0.2, 0.1)	(0.95, 0.05)	0.001
42635.6	20592.6	C*S	(25, 10)	(0.45, 0.55)	(0.2, 0.1)	(0.95, 0.05)	0.001
42794.6	20713.4	C only	(25, 10)	(0.45, 0.55)	(0.2, 0.1)	(0.95, 0.05)	0.001
42797.8	20678	Random	(25, 10)	(0.45, 0.55)	(0.2, 0.1)	(0.95, 0.05)	0.001
42635.6	20601.8	S1C2	(25, 10)	(0.45, 0.55)	(0.2, 0.1)	(0.95, 0.05)	0.001
42635.6	20592.6	C1S2	(25, 10)	(0.45, 0.55)	(0.2, 0.1)	(0.95, 0.05)	0.001
44413.2	44413.2	Heuristic	(25, 10)	(0.45, 0.55)	(0.2, 0.1)	(0.95, 0.05)	0.001
42637.2	20597.1	C*S	(25, 10)	(0.35, 0.65)	(0.2, 0.1)	(0.95, 0.05)	0.001
42791.3	20712.8	C only	(25, 10)	(0.35, 0.65)	(0.2, 0.1)	(0.95, 0.05)	0.001
42799.8	20667.8	Random	(25, 10)	(0.35, 0.65)	(0.2, 0.1)	(0.95, 0.05)	0.001
42637.2	20603.1	S1C2	(25, 10)	(0.35, 0.65)	(0.2, 0.1)	(0.95, 0.05)	0.001
42637.2	20597.1	C1S2	(25, 10)	(0.35, 0.65)	(0.2, 0.1)	(0.95, 0.05)	0.001
43053.9	43053.9	Heuristic	(25, 10)	(0.35, 0.65)	(0.2, 0.1)	(0.95, 0.05)	0.001
42267.8	20433.6	C*S	(25, 10)	(0.25, 0.75)	(0.2, 0.1)	(0.95, 0.05)	0.001
42436.5	20559.8	C only	(25, 10)	(0.25, 0.75)	(0.2, 0.1)	(0.95, 0.05)	0.001
42787.9	20647.9	Random	(25, 10)	(0.25, 0.75)	(0.2, 0.1)	(0.95, 0.05)	0.001
42267.8	20424.4	S1C2	(25, 10)	(0.25, 0.75)	(0.2, 0.1)	(0.95, 0.05)	0.001
42267.8	20433.6	C1S2	(25, 10)	(0.25, 0.75)	(0.2, 0.1)	(0.95, 0.05)	0.001
43044.4	43044.4	Heuristic	(25, 10)	(0.25, 0.75)	(0.2, 0.1)	(0.95, 0.05)	0.001
42094	20424.5	C*S	(25, 10)	(0.15, 0.85)	(0.2, 0.1)	(0.95, 0.05)	0.001
42267.9	20514.9	C only	(25, 10)	(0.15, 0.85)	(0.2, 0.1)	(0.95, 0.05)	0.001
42241.3	20441	Random	(25, 10)	(0.15, 0.85)	(0.2, 0.1)	(0.95, 0.05)	0.001
42094	20385.9	S1C2	(25, 10)	(0.15, 0.85)	(0.2, 0.1)	(0.95, 0.05)	0.001
42094	20424.5	C1S2	(25, 10)	(0.15, 0.85)	(0.2, 0.1)	(0.95, 0.05)	0.001
42555.4	42555.4	Heuristic	(25, 10)	(0.15, 0.85)	(0.2, 0.1)	(0.95, 0.05)	0.001
42057.2	20276	C*S	(25, 10)	(0.05, 0.95)	(0.2, 0.1)	(0.95, 0.05)	0.001
42128	20338.6	C only	(25, 10)	(0.05, 0.95)	(0.2, 0.1)	(0.95, 0.05)	0.001
42259.6	20397	Random	(25, 10)	(0.05, 0.95)	(0.2, 0.1)	(0.95, 0.05)	0.001
41951.2	20194.6	S1C2	(25, 10)	(0.05, 0.95)	(0.2, 0.1)	(0.95, 0.05)	0.001
42057.2	20276	C1S2	(25, 10)	(0.05, 0.95)	(0.2, 0.1)	(0.95, 0.05)	0.001
44041.7	44041.7	Heuristic	(25, 10)	(0.05, 0.95)	(0.2, 0.1)	(0.95, 0.05)	0.001
42635.4	20578.2	C*S	(20, 10)	(0.45, 0.55)	(0.2, 0.1)	(0.95, 0.05)	0.001
42793.7	20691	C only	(20, 10)	(0.45, 0.55)	(0.2, 0.1)	(0.95, 0.05)	0.001
42785.8	20650.9	Random	(20, 10)	(0.45, 0.55)	(0.2, 0.1)	(0.95, 0.05)	0.001
42635.4	20578.2	S1C2	(20, 10)	(0.45, 0.55)	(0.2, 0.1)	(0.95, 0.05)	0.001
42635.4	20568.9	C1S2	(20, 10)	(0.45, 0.55)	(0.2, 0.1)	(0.95, 0.05)	0.001
43030.5	43030.5	Heuristic	(20, 10)	(0.45, 0.55)	(0.2, 0.1)	(0.95, 0.05)	0.001
42139.4	20404.5	C*S	(20, 10)	(0.35, 0.65)	(0.2, 0.1)	(0.95, 0.05)	0.001
42304.6	20526.4	C only	(20, 10)	(0.35, 0.65)	(0.2, 0.1)	(0.95, 0.05)	0.001
42377.7	20480	Random	(20, 10)	(0.35, 0.65)	(0.2, 0.1)	(0.95, 0.05)	0.001
42139.4	20404.5	S1C2	(20, 10)	(0.35, 0.65)	(0.2, 0.1)	(0.95, 0.05)	0.001
42139.4	20399.1	C1S2	(20, 10)	(0.35, 0.65)	(0.2, 0.1)	(0.95, 0.05)	0.001
42597.3	42597.3	Heuristic	(20, 10)	(0.35, 0.65)	(0.2, 0.1)	(0.95, 0.05)	0.001
42074.5	20384.1	C*S	(20, 10)	(0.25, 0.75)	(0.2, 0.1)	(0.95, 0.05)	0.001
42250.6	20507.7	C only	(20, 10)	(0.25, 0.75)	(0.2, 0.1)	(0.95, 0.05)	0.001
42244.7	20443	Random	(20, 10)	(0.25, 0.75)	(0.2, 0.1)	(0.95, 0.05)	0.001
42074.5	20384.1	S1C2	(20, 10)	(0.25, 0.75)	(0.2, 0.1)	(0.95, 0.05)	0.001
42074.5	20391.6	C1S2	(20, 10)	(0.25, 0.75)	(0.2, 0.1)	(0.95, 0.05)	0.001
42556.1	42556.1	Heuristic	(20, 10)	(0.25, 0.75)	(0.2, 0.1)	(0.95, 0.05)	0.001
42105.3	20363.8	C*S	(20, 10)	(0.15, 0.85)	(0.2, 0.1)	(0.95, 0.05)	0.001
42273.6	20489.5	C only	(20, 10)	(0.15, 0.85)	(0.2, 0.1)	(0.95, 0.05)	0.001
42255.5	20410.2	Random	(20, 10)	(0.15, 0.85)	(0.2, 0.1)	(0.95, 0.05)	0.001
42105.3	20363.8	S1C2	(20, 10)	(0.15, 0.85)	(0.2, 0.1)	(0.95, 0.05)	0.001
42105.3	20391.3	C1S2	(20, 10)	(0.15, 0.85)	(0.2, 0.1)	(0.95, 0.05)	0.001
42528.8	42528.8	Heuristic	(20, 10)	(0.15, 0.85)	(0.2, 0.1)	(0.95, 0.05)	0.001
41784.4	20140.7	C*S	(20, 10)	(0.05, 0.95)	(0.2, 0.1)	(0.95, 0.05)	0.001
41988.4	20301.2	C only	(20, 10)	(0.05, 0.95)	(0.2, 0.1)	(0.95, 0.05)	0.001
42264.1	20384.5	Random	(20, 10)	(0.05, 0.95)	(0.2, 0.1)	(0.95, 0.05)	0.001
41784.4	20140.7	S1C2	(20, 10)	(0.05, 0.95)	(0.2, 0.1)	(0.95, 0.05)	0.001
41894.3	20225.2	C1S2	(20, 10)	(0.05, 0.95)	(0.2, 0.1)	(0.95, 0.05)	0.001
44032.2	44032.2	Heuristic	(20, 10)	(0.05, 0.95)	(0.2, 0.1)	(0.95, 0.05)	0.001
42072.6	20326.3	C*S	(20, 5)	(0.45, 0.55)	(0.2, 0.1)	(0.95, 0.05)	0.001
42246.6	20455.7	C only	(20, 5)	(0.45, 0.55)	(0.2, 0.1)	(0.95, 0.05)	0.001
42248.6	20424.6	Random	(20, 5)	(0.45, 0.55)	(0.2, 0.1)	(0.95, 0.05)	0.001
42072.6	20335.9	S1C2	(20, 5)	(0.45, 0.55)	(0.2, 0.1)	(0.95, 0.05)	0.001
42072.6	20326.3	C1S2	(20, 5)	(0.45, 0.55)	(0.2, 0.1)	(0.95, 0.05)	0.001
42547.6	42547.6	Heuristic	(20, 5)	(0.45, 0.55)	(0.2, 0.1)	(0.95, 0.05)	0.001
41702.3	20157.1	C*S	(20, 5)	(0.35, 0.65)	(0.2, 0.1)	(0.95, 0.05)	0.001
41893.5	20295.2	C only	(20, 5)	(0.35, 0.65)	(0.2, 0.1)	(0.95, 0.05)	0.001
42263.2	20385.3	Random	(20, 5)	(0.35, 0.65)	(0.2, 0.1)	(0.95, 0.05)	0.001
41702.3	20162.1	S1C2	(20, 5)	(0.35, 0.65)	(0.2, 0.1)	(0.95, 0.05)	0.001
41702.3	20157.1	C1S2	(20, 5)	(0.35, 0.65)	(0.2, 0.1)	(0.95, 0.05)	0.001
42498.9	42498.9	Heuristic	(20, 5)	(0.35, 0.65)	(0.2, 0.1)	(0.95, 0.05)	0.001
41436.3	20058.7	C*S	(20, 5)	(0.25, 0.75)	(0.2, 0.1)	(0.95, 0.05)	0.001
41655.2	20195.5	C only	(20, 5)	(0.25, 0.75)	(0.2, 0.1)	(0.95, 0.05)	0.001
41670.3	20156.1	Random	(20, 5)	(0.25, 0.75)	(0.2, 0.1)	(0.95, 0.05)	0.001
41436.3	20046.7	S1C2	(20, 5)	(0.25, 0.75)	(0.2, 0.1)	(0.95, 0.05)	0.001
41436.3	20058.7	C1S2	(20, 5)	(0.25, 0.75)	(0.2, 0.1)	(0.95, 0.05)	0.001
41919.6	41919.6	Heuristic	(20, 5)	(0.25, 0.75)	(0.2, 0.1)	(0.95, 0.05)	0.001
40579.9	19742	C*S	(20, 5)	(0.15, 0.85)	(0.2, 0.1)	(0.95, 0.05)	0.001
40789.3	19855.8	C only	(20, 5)	(0.15, 0.85)	(0.2, 0.1)	(0.95, 0.05)	0.001
41055.6	19924.9	Random	(20, 5)	(0.15, 0.85)	(0.2, 0.1)	(0.95, 0.05)	0.001
40579.9	19694.1	S1C2	(20, 5)	(0.15, 0.85)	(0.2, 0.1)	(0.95, 0.05)	0.001
40579.9	19742	C1S2	(20, 5)	(0.15, 0.85)	(0.2, 0.1)	(0.95, 0.05)	0.001
43127.1	43127.1	Heuristic	(20, 5)	(0.15, 0.85)	(0.2, 0.1)	(0.95, 0.05)	0.001
39006.7	19167.2	C*S	(20, 5)	(0.05, 0.95)	(0.2, 0.1)	(0.95, 0.05)	0.001
39078.8	19241.5	C only	(20, 5)	(0.05, 0.95)	(0.2, 0.1)	(0.95, 0.05)	0.001
40176.2	19515.3	Random	(20, 5)	(0.05, 0.95)	(0.2, 0.1)	(0.95, 0.05)	0.001
38894.7	19060.1	S1C2	(20, 5)	(0.05, 0.95)	(0.2, 0.1)	(0.95, 0.05)	0.001
39006.7	19167.2	C1S2	(20, 5)	(0.05, 0.95)	(0.2, 0.1)	(0.95, 0.05)	0.001
42175.5	42175.5	Heuristic	(20, 5)	(0.05, 0.95)	(0.2, 0.1)	(0.95, 0.05)	0.001
40557.8	19643.6	C*S	(10, 5)	(0.45, 0.55)	(0.2, 0.1)	(0.95, 0.05)	0.001
40780.7	19792.8	C only	(10, 5)	(0.45, 0.55)	(0.2, 0.1)	(0.95, 0.05)	0.001
40832.3	19765.8	Random	(10, 5)	(0.45, 0.55)	(0.2, 0.1)	(0.95, 0.05)	0.001
40557.8	19643.6	S1C2	(10, 5)	(0.45, 0.55)	(0.2, 0.1)	(0.95, 0.05)	0.001
40557.8	19634.7	C1S2	(10, 5)	(0.45, 0.55)	(0.2, 0.1)	(0.95, 0.05)	0.001
40858.7	40858.7	Heuristic	(10, 5)	(0.45, 0.55)	(0.2, 0.1)	(0.95, 0.05)	0.001
40149.2	19508.1	C*S	(10, 5)	(0.35, 0.65)	(0.2, 0.1)	(0.95, 0.05)	0.001
40372.1	19665.1	C only	(10, 5)	(0.35, 0.65)	(0.2, 0.1)	(0.95, 0.05)	0.001
40611.6	19699.3	Random	(10, 5)	(0.35, 0.65)	(0.2, 0.1)	(0.95, 0.05)	0.001
40149.2	19508.1	S1C2	(10, 5)	(0.35, 0.65)	(0.2, 0.1)	(0.95, 0.05)	0.001
40149.2	19505.7	C1S2	(10, 5)	(0.35, 0.65)	(0.2, 0.1)	(0.95, 0.05)	0.001
40579.3	40579.3	Heuristic	(10, 5)	(0.35, 0.65)	(0.2, 0.1)	(0.95, 0.05)	0.001
39775.7	19353	C*S	(10, 5)	(0.25, 0.75)	(0.2, 0.1)	(0.95, 0.05)	0.001
40021.3	19523.8	C only	(10, 5)	(0.25, 0.75)	(0.2, 0.1)	(0.95, 0.05)	0.001
40177.8	19516.5	Random	(10, 5)	(0.25, 0.75)	(0.2, 0.1)	(0.95, 0.05)	0.001
39775.7	19353	S1C2	(10, 5)	(0.25, 0.75)	(0.2, 0.1)	(0.95, 0.05)	0.001
39775.7	19370.7	C1S2	(10, 5)	(0.25, 0.75)	(0.2, 0.1)	(0.95, 0.05)	0.001
40122.4	40122.4	Heuristic	(10, 5)	(0.25, 0.75)	(0.2, 0.1)	(0.95, 0.05)	0.001
39156.7	19136.7	C*S	(10, 5)	(0.15, 0.85)	(0.2, 0.1)	(0.95, 0.05)	0.001
39366.9	19317.9	C only	(10, 5)	(0.15, 0.85)	(0.2, 0.1)	(0.95, 0.05)	0.001
39686.3	19342.6	Random	(10, 5)	(0.15, 0.85)	(0.2, 0.1)	(0.95, 0.05)	0.001
39156.7	19136.7	S1C2	(10, 5)	(0.15, 0.85)	(0.2, 0.1)	(0.95, 0.05)	0.001
39156.7	19199	C1S2	(10, 5)	(0.15, 0.85)	(0.2, 0.1)	(0.95, 0.05)	0.001
38302.5	38302.5	Heuristic	(10, 5)	(0.15, 0.85)	(0.2, 0.1)	(0.95, 0.05)	0.001
38209.1	18785.4	C*S	(10, 5)	(0.05, 0.95)	(0.2, 0.1)	(0.95, 0.05)	0.001
38463.6	18977.2	C only	(10, 5)	(0.05, 0.95)	(0.2, 0.1)	(0.95, 0.05)	0.001
39094.3	19112.9	Random	(10, 5)	(0.05, 0.95)	(0.2, 0.1)	(0.95, 0.05)	0.001
38209.1	18785.4	S1C2	(10, 5)	(0.05, 0.95)	(0.2, 0.1)	(0.95, 0.05)	0.001
38385.7	18906.9	C1S2	(10, 5)	(0.05, 0.95)	(0.2, 0.1)	(0.95, 0.05)	0.001
40103.4	40103.4	Heuristic	(10, 5)	(0.05, 0.95)	(0.2, 0.1)	(0.95, 0.05)	0.001
40528.6	19296.4	C*S	(25, 15)	(0.45, 0.55)	(0.2, 0.1)	(0.85, 0.15)	0.001
40838.4	19508.2	C only	(25, 15)	(0.45, 0.55)	(0.2, 0.1)	(0.85, 0.15)	0.001
40839.6	19477.5	Random	(25, 15)	(0.45, 0.55)	(0.2, 0.1)	(0.85, 0.15)	0.001
40528.6	19296.4	S1C2	(25, 15)	(0.45, 0.55)	(0.2, 0.1)	(0.85, 0.15)	0.001
40528.6	19278.6	C1S2	(25, 15)	(0.45, 0.55)	(0.2, 0.1)	(0.85, 0.15)	0.001
41082.3	41082.3	Heuristic	(25, 15)	(0.45, 0.55)	(0.2, 0.1)	(0.85, 0.15)	0.001
40524.6	19296.9	C*S	(25, 15)	(0.35, 0.65)	(0.2, 0.1)	(0.85, 0.15)	0.001
40844.6	19517.4	C only	(25, 15)	(0.35, 0.65)	(0.2, 0.1)	(0.85, 0.15)	0.001
40832.7	19463.7	Random	(25, 15)	(0.35, 0.65)	(0.2, 0.1)	(0.85, 0.15)	0.001
40524.6	19296.9	S1C2	(25, 15)	(0.35, 0.65)	(0.2, 0.1)	(0.85, 0.15)	0.001
40524.6	19286.8	C1S2	(25, 15)	(0.35, 0.65)	(0.2, 0.1)	(0.85, 0.15)	0.001
41033.9	41033.9	Heuristic	(25, 15)	(0.35, 0.65)	(0.2, 0.1)	(0.85, 0.15)	0.001
40524.6	19285.1	C*S	(25, 15)	(0.25, 0.75)	(0.2, 0.1)	(0.85, 0.15)	0.001
40841.1	19524.3	C only	(25, 15)	(0.25, 0.75)	(0.2, 0.1)	(0.85, 0.15)	0.001
40812.2	19444.1	Random	(25, 15)	(0.25, 0.75)	(0.2, 0.1)	(0.85, 0.15)	0.001
40524.6	19285.1	S1C2	(25, 15)	(0.25, 0.75)	(0.2, 0.1)	(0.85, 0.15)	0.001
40524.6	19304.7	C1S2	(25, 15)	(0.25, 0.75)	(0.2, 0.1)	(0.85, 0.15)	0.001
42280.5	42280.5	Heuristic	(25, 15)	(0.25, 0.75)	(0.2, 0.1)	(0.85, 0.15)	0.001
40536.1	19288.1	C*S	(25, 15)	(0.15, 0.85)	(0.2, 0.1)	(0.85, 0.15)	0.001
40838.1	19521.3	C only	(25, 15)	(0.15, 0.85)	(0.2, 0.1)	(0.85, 0.15)	0.001
40827.5	19448.9	Random	(25, 15)	(0.15, 0.85)	(0.2, 0.1)	(0.85, 0.15)	0.001
40536.1	19288.1	S1C2	(25, 15)	(0.15, 0.85)	(0.2, 0.1)	(0.85, 0.15)	0.001
40536.1	19356.2	C1S2	(25, 15)	(0.15, 0.85)	(0.2, 0.1)	(0.85, 0.15)	0.001
40953.6	40953.6	Heuristic	(25, 15)	(0.15, 0.85)	(0.2, 0.1)	(0.85, 0.15)	0.001
40581.1	19241.7	C*S	(25, 15)	(0.05, 0.95)	(0.2, 0.1)	(0.85, 0.15)	0.001
40887.2	19492.8	C only	(25, 15)	(0.05, 0.95)	(0.2, 0.1)	(0.85, 0.15)	0.001
40812.3	19429.9	Random	(25, 15)	(0.05, 0.95)	(0.2, 0.1)	(0.85, 0.15)	0.001
40581.1	19241.7	S1C2	(25, 15)	(0.05, 0.95)	(0.2, 0.1)	(0.85, 0.15)	0.001
40718.5	19375.3	C1S2	(25, 15)	(0.05, 0.95)	(0.2, 0.1)	(0.85, 0.15)	0.001
41006.3	41006.3	Heuristic	(25, 15)	(0.05, 0.95)	(0.2, 0.1)	(0.85, 0.15)	0.001
40512.3	19244.5	C*S	(25, 10)	(0.45, 0.55)	(0.2, 0.1)	(0.85, 0.15)	0.001
40819.4	19478.5	C only	(25, 10)	(0.45, 0.55)	(0.2, 0.1)	(0.85, 0.15)	0.001
40826.4	19449	Random	(25, 10)	(0.45, 0.55)	(0.2, 0.1)	(0.85, 0.15)	0.001
40512.3	19262.5	S1C2	(25, 10)	(0.45, 0.55)	(0.2, 0.1)	(0.85, 0.15)	0.001
40512.3	19244.5	C1S2	(25, 10)	(0.45, 0.55)	(0.2, 0.1)	(0.85, 0.15)	0.001
42280.8	42280.8	Heuristic	(25, 10)	(0.45, 0.55)	(0.2, 0.1)	(0.85, 0.15)	0.001
40509.7	19253.1	C*S	(25, 10)	(0.35, 0.65)	(0.2, 0.1)	(0.85, 0.15)	0.001
40811.2	19479.6	C only	(25, 10)	(0.35, 0.65)	(0.2, 0.1)	(0.85, 0.15)	0.001
40807.3	19428	Random	(25, 10)	(0.35, 0.65)	(0.2, 0.1)	(0.85, 0.15)	0.001
40509.7	19263.4	S1C2	(25, 10)	(0.35, 0.65)	(0.2, 0.1)	(0.85, 0.15)	0.001
40509.7	19253.1	C1S2	(25, 10)	(0.35, 0.65)	(0.2, 0.1)	(0.85, 0.15)	0.001
42225.8	42225.8	Heuristic	(25, 10)	(0.35, 0.65)	(0.2, 0.1)	(0.85, 0.15)	0.001
40149.6	19113.5	C*S	(25, 10)	(0.25, 0.75)	(0.2, 0.1)	(0.85, 0.15)	0.001
40476.6	19336.1	C only	(25, 10)	(0.25, 0.75)	(0.2, 0.1)	(0.85, 0.15)	0.001
40810.1	19421.9	Random	(25, 10)	(0.25, 0.75)	(0.2, 0.1)	(0.85, 0.15)	0.001
40149.6	19095	S1C2	(25, 10)	(0.25, 0.75)	(0.2, 0.1)	(0.85, 0.15)	0.001
40149.6	19113.5	C1S2	(25, 10)	(0.25, 0.75)	(0.2, 0.1)	(0.85, 0.15)	0.001
42223	42223	Heuristic	(25, 10)	(0.25, 0.75)	(0.2, 0.1)	(0.85, 0.15)	0.001
39991.6	19112.1	C*S	(25, 10)	(0.15, 0.85)	(0.2, 0.1)	(0.85, 0.15)	0.001
40336.9	19303.7	C only	(25, 10)	(0.15, 0.85)	(0.2, 0.1)	(0.85, 0.15)	0.001
40303.4	19224.8	Random	(25, 10)	(0.15, 0.85)	(0.2, 0.1)	(0.85, 0.15)	0.001
39991.6	19037.2	S1C2	(25, 10)	(0.15, 0.85)	(0.2, 0.1)	(0.85, 0.15)	0.001
39991.6	19112.1	C1S2	(25, 10)	(0.15, 0.85)	(0.2, 0.1)	(0.85, 0.15)	0.001
40448.1	40448.1	Heuristic	(25, 10)	(0.15, 0.85)	(0.2, 0.1)	(0.85, 0.15)	0.001
40019.2	19001.5	C*S	(25, 10)	(0.05, 0.95)	(0.2, 0.1)	(0.85, 0.15)	0.001
40200.1	19140.5	C only	(25, 10)	(0.05, 0.95)	(0.2, 0.1)	(0.85, 0.15)	0.001
40314.3	19188.2	Random	(25, 10)	(0.05, 0.95)	(0.2, 0.1)	(0.85, 0.15)	0.001
39784.2	18833.3	S1C2	(25, 10)	(0.05, 0.95)	(0.2, 0.1)	(0.85, 0.15)	0.001
40019.2	19001.5	C1S2	(25, 10)	(0.05, 0.95)	(0.2, 0.1)	(0.85, 0.15)	0.001
40496	40496	Heuristic	(25, 10)	(0.05, 0.95)	(0.2, 0.1)	(0.85, 0.15)	0.001
40505.1	19237.1	C*S	(20, 10)	(0.45, 0.55)	(0.2, 0.1)	(0.85, 0.15)	0.001
40805.2	19458.5	C only	(20, 10)	(0.45, 0.55)	(0.2, 0.1)	(0.85, 0.15)	0.001
40809.2	19423.5	Random	(20, 10)	(0.45, 0.55)	(0.2, 0.1)	(0.85, 0.15)	0.001
40505.1	19237.1	S1C2	(20, 10)	(0.45, 0.55)	(0.2, 0.1)	(0.85, 0.15)	0.001
40505.1	19219.1	C1S2	(20, 10)	(0.45, 0.55)	(0.2, 0.1)	(0.85, 0.15)	0.001
40917.9	40917.9	Heuristic	(20, 10)	(0.45, 0.55)	(0.2, 0.1)	(0.85, 0.15)	0.001
40022.2	19068.6	C*S	(20, 10)	(0.35, 0.65)	(0.2, 0.1)	(0.85, 0.15)	0.001
40361.9	19313.4	C only	(20, 10)	(0.35, 0.65)	(0.2, 0.1)	(0.85, 0.15)	0.001
40408.4	19256.5	Random	(20, 10)	(0.35, 0.65)	(0.2, 0.1)	(0.85, 0.15)	0.001
40022.2	19068.6	S1C2	(20, 10)	(0.35, 0.65)	(0.2, 0.1)	(0.85, 0.15)	0.001
40022.2	19059.5	C1S2	(20, 10)	(0.35, 0.65)	(0.2, 0.1)	(0.85, 0.15)	0.001
41988.4	41988.4	Heuristic	(20, 10)	(0.35, 0.65)	(0.2, 0.1)	(0.85, 0.15)	0.001
39966.5	19045.4	C*S	(20, 10)	(0.25, 0.75)	(0.2, 0.1)	(0.85, 0.15)	0.001
40328.9	19294.5	C only	(20, 10)	(0.25, 0.75)	(0.2, 0.1)	(0.85, 0.15)	0.001
40313	19230.3	Random	(20, 10)	(0.25, 0.75)	(0.2, 0.1)	(0.85, 0.15)	0.001
39966.5	19045.4	S1C2	(20, 10)	(0.25, 0.75)	(0.2, 0.1)	(0.85, 0.15)	0.001
39966.5	19064.8	C1S2	(20, 10)	(0.25, 0.75)	(0.2, 0.1)	(0.85, 0.15)	0.001
40449	40449	Heuristic	(20, 10)	(0.25, 0.75)	(0.2, 0.1)	(0.85, 0.15)	0.001
39995.1	18992.3	C*S	(20, 10)	(0.15, 0.85)	(0.2, 0.1)	(0.85, 0.15)	0.001
40334.4	19274.7	C only	(20, 10)	(0.15, 0.85)	(0.2, 0.1)	(0.85, 0.15)	0.001
40301.5	19194.2	Random	(20, 10)	(0.15, 0.85)	(0.2, 0.1)	(0.85, 0.15)	0.001
39995.1	18992.3	S1C2	(20, 10)	(0.15, 0.85)	(0.2, 0.1)	(0.85, 0.15)	0.001
39995.1	19073.3	C1S2	(20, 10)	(0.15, 0.85)	(0.2, 0.1)	(0.85, 0.15)	0.001
41904.3	41904.3	Heuristic	(20, 10)	(0.15, 0.85)	(0.2, 0.1)	(0.85, 0.15)	0.001
39657.9	18797	C*S	(20, 10)	(0.05, 0.95)	(0.2, 0.1)	(0.85, 0.15)	0.001
40062.6	19099.6	C only	(20, 10)	(0.05, 0.95)	(0.2, 0.1)	(0.85, 0.15)	0.001
40320	19178.8	Random	(20, 10)	(0.05, 0.95)	(0.2, 0.1)	(0.85, 0.15)	0.001
39657.9	18797	S1C2	(20, 10)	(0.05, 0.95)	(0.2, 0.1)	(0.85, 0.15)	0.001
39898.2	18969.9	C1S2	(20, 10)	(0.05, 0.95)	(0.2, 0.1)	(0.85, 0.15)	0.001
40369.4	40369.4	Heuristic	(20, 10)	(0.05, 0.95)	(0.2, 0.1)	(0.85, 0.15)	0.001
39958.3	18983.5	C*S	(20, 5)	(0.45, 0.55)	(0.2, 0.1)	(0.85, 0.15)	0.001
40316.6	19246.8	C only	(20, 5)	(0.45, 0.55)	(0.2, 0.1)	(0.85, 0.15)	0.001
40309	19213.6	Random	(20, 5)	(0.45, 0.55)	(0.2, 0.1)	(0.85, 0.15)	0.001
39958.3	19001	S1C2	(20, 5)	(0.45, 0.55)	(0.2, 0.1)	(0.85, 0.15)	0.001
39958.3	18983.5	C1S2	(20, 5)	(0.45, 0.55)	(0.2, 0.1)	(0.85, 0.15)	0.001
40437.7	40437.7	Heuristic	(20, 5)	(0.45, 0.55)	(0.2, 0.1)	(0.85, 0.15)	0.001
39596.4	18823.2	C*S	(20, 5)	(0.35, 0.65)	(0.2, 0.1)	(0.85, 0.15)	0.001
39973	19093.5	C only	(20, 5)	(0.35, 0.65)	(0.2, 0.1)	(0.85, 0.15)	0.001
40316.6	19178.9	Random	(20, 5)	(0.35, 0.65)	(0.2, 0.1)	(0.85, 0.15)	0.001
39596.4	18830	S1C2	(20, 5)	(0.35, 0.65)	(0.2, 0.1)	(0.85, 0.15)	0.001
39596.4	18823.2	C1S2	(20, 5)	(0.35, 0.65)	(0.2, 0.1)	(0.85, 0.15)	0.001
41569	41569	Heuristic	(20, 5)	(0.35, 0.65)	(0.2, 0.1)	(0.85, 0.15)	0.001
39371.1	18760.6	C*S	(20, 5)	(0.25, 0.75)	(0.2, 0.1)	(0.85, 0.15)	0.001
39793.2	19023.4	C only	(20, 5)	(0.25, 0.75)	(0.2, 0.1)	(0.85, 0.15)	0.001
39765.2	18966.4	Random	(20, 5)	(0.25, 0.75)	(0.2, 0.1)	(0.85, 0.15)	0.001
39371.1	18735.8	S1C2	(20, 5)	(0.25, 0.75)	(0.2, 0.1)	(0.85, 0.15)	0.001
39371.1	18760.6	C1S2	(20, 5)	(0.25, 0.75)	(0.2, 0.1)	(0.85, 0.15)	0.001
41532.7	41532.7	Heuristic	(20, 5)	(0.25, 0.75)	(0.2, 0.1)	(0.85, 0.15)	0.001
38529.9	18454.7	C*S	(20, 5)	(0.15, 0.85)	(0.2, 0.1)	(0.85, 0.15)	0.001
38928.8	18683	C only	(20, 5)	(0.15, 0.85)	(0.2, 0.1)	(0.85, 0.15)	0.001
39159.9	18736.2	Random	(20, 5)	(0.15, 0.85)	(0.2, 0.1)	(0.85, 0.15)	0.001
38529.9	18343.3	S1C2	(20, 5)	(0.15, 0.85)	(0.2, 0.1)	(0.85, 0.15)	0.001
38529.9	18454.7	C1S2	(20, 5)	(0.15, 0.85)	(0.2, 0.1)	(0.85, 0.15)	0.001
40038.2	40038.2	Heuristic	(20, 5)	(0.15, 0.85)	(0.2, 0.1)	(0.85, 0.15)	0.001
37197.2	17990	C*S	(20, 5)	(0.05, 0.95)	(0.2, 0.1)	(0.85, 0.15)	0.001
37344.6	18127	C only	(20, 5)	(0.05, 0.95)	(0.2, 0.1)	(0.85, 0.15)	0.001
38367.9	18383.4	Random	(20, 5)	(0.05, 0.95)	(0.2, 0.1)	(0.85, 0.15)	0.001
36963.3	17778.2	S1C2	(20, 5)	(0.05, 0.95)	(0.2, 0.1)	(0.85, 0.15)	0.001
37197.2	17990	C1S2	(20, 5)	(0.05, 0.95)	(0.2, 0.1)	(0.85, 0.15)	0.001
38051.5	38051.5	Heuristic	(20, 5)	(0.05, 0.95)	(0.2, 0.1)	(0.85, 0.15)	0.001
38477.4	18329.9	C*S	(10, 5)	(0.45, 0.55)	(0.2, 0.1)	(0.85, 0.15)	0.001
38920.6	18625.3	C only	(10, 5)	(0.45, 0.55)	(0.2, 0.1)	(0.85, 0.15)	0.001
38990.5	18613.5	Random	(10, 5)	(0.45, 0.55)	(0.2, 0.1)	(0.85, 0.15)	0.001
38477.4	18329.9	S1C2	(10, 5)	(0.45, 0.55)	(0.2, 0.1)	(0.85, 0.15)	0.001
38477.4	18312.9	C1S2	(10, 5)	(0.45, 0.55)	(0.2, 0.1)	(0.85, 0.15)	0.001
39207.6	39207.6	Heuristic	(10, 5)	(0.45, 0.55)	(0.2, 0.1)	(0.85, 0.15)	0.001
38112.1	18211.6	C*S	(10, 5)	(0.35, 0.65)	(0.2, 0.1)	(0.85, 0.15)	0.001
38562.7	18521.7	C only	(10, 5)	(0.35, 0.65)	(0.2, 0.1)	(0.85, 0.15)	0.001
38743.7	18535.8	Random	(10, 5)	(0.35, 0.65)	(0.2, 0.1)	(0.85, 0.15)	0.001
38112.1	18211.6	S1C2	(10, 5)	(0.35, 0.65)	(0.2, 0.1)	(0.85, 0.15)	0.001
38112.1	18209	C1S2	(10, 5)	(0.35, 0.65)	(0.2, 0.1)	(0.85, 0.15)	0.001
40636.8	40636.8	Heuristic	(10, 5)	(0.35, 0.65)	(0.2, 0.1)	(0.85, 0.15)	0.001
37734.8	18050.2	C*S	(10, 5)	(0.25, 0.75)	(0.2, 0.1)	(0.85, 0.15)	0.001
38206.4	18376.6	C only	(10, 5)	(0.25, 0.75)	(0.2, 0.1)	(0.85, 0.15)	0.001
38356	18374.9	Random	(10, 5)	(0.25, 0.75)	(0.2, 0.1)	(0.85, 0.15)	0.001
37734.8	18050.2	S1C2	(10, 5)	(0.25, 0.75)	(0.2, 0.1)	(0.85, 0.15)	0.001
37734.8	18093	C1S2	(10, 5)	(0.25, 0.75)	(0.2, 0.1)	(0.85, 0.15)	0.001
38052.8	38052.8	Heuristic	(10, 5)	(0.25, 0.75)	(0.2, 0.1)	(0.85, 0.15)	0.001
37148.1	17829.4	C*S	(10, 5)	(0.15, 0.85)	(0.2, 0.1)	(0.85, 0.15)	0.001
37598.8	18192.3	C only	(10, 5)	(0.15, 0.85)	(0.2, 0.1)	(0.85, 0.15)	0.001
37883.2	18202.6	Random	(10, 5)	(0.15, 0.85)	(0.2, 0.1)	(0.85, 0.15)	0.001
37148.1	17829.4	S1C2	(10, 5)	(0.15, 0.85)	(0.2, 0.1)	(0.85, 0.15)	0.001
37194.1	17967.6	C1S2	(10, 5)	(0.15, 0.85)	(0.2, 0.1)	(0.85, 0.15)	0.001
37553.7	37553.7	Heuristic	(10, 5)	(0.15, 0.85)	(0.2, 0.1)	(0.85, 0.15)	0.001
36248.7	17509.6	C*S	(10, 5)	(0.05, 0.95)	(0.2, 0.1)	(0.85, 0.15)	0.001
36758.8	17885.1	C only	(10, 5)	(0.05, 0.95)	(0.2, 0.1)	(0.85, 0.15)	0.001
37350.4	18002.6	Random	(10, 5)	(0.05, 0.95)	(0.2, 0.1)	(0.85, 0.15)	0.001
36248.7	17509.6	S1C2	(10, 5)	(0.05, 0.95)	(0.2, 0.1)	(0.85, 0.15)	0.001
36577.3	17740.1	C1S2	(10, 5)	(0.05, 0.95)	(0.2, 0.1)	(0.85, 0.15)	0.001
36105.4	36105.4	Heuristic	(10, 5)	(0.05, 0.95)	(0.2, 0.1)	(0.85, 0.15)	0.001
38415.5	17949.6	C*S	(25, 15)	(0.45, 0.55)	(0.2, 0.1)	(0.75, 0.25)	0.001
38880.8	18274.2	C only	(25, 15)	(0.45, 0.55)	(0.2, 0.1)	(0.75, 0.25)	0.001
38899.8	18253.6	Random	(25, 15)	(0.45, 0.55)	(0.2, 0.1)	(0.75, 0.25)	0.001
38415.5	17949.6	S1C2	(25, 15)	(0.45, 0.55)	(0.2, 0.1)	(0.75, 0.25)	0.001
38415.5	17926.2	C1S2	(25, 15)	(0.45, 0.55)	(0.2, 0.1)	(0.75, 0.25)	0.001
40246.9	40246.9	Heuristic	(25, 15)	(0.45, 0.55)	(0.2, 0.1)	(0.75, 0.25)	0.001
38408.2	17941.3	C*S	(25, 15)	(0.35, 0.65)	(0.2, 0.1)	(0.75, 0.25)	0.001
38863.9	18269.6	C only	(25, 15)	(0.35, 0.65)	(0.2, 0.1)	(0.75, 0.25)	0.001
38866.4	18228.5	Random	(25, 15)	(0.35, 0.65)	(0.2, 0.1)	(0.75, 0.25)	0.001
38408.2	17941.3	S1C2	(25, 15)	(0.35, 0.65)	(0.2, 0.1)	(0.75, 0.25)	0.001
38408.2	17935.2	C1S2	(25, 15)	(0.35, 0.65)	(0.2, 0.1)	(0.75, 0.25)	0.001
38911.5	38911.5	Heuristic	(25, 15)	(0.35, 0.65)	(0.2, 0.1)	(0.75, 0.25)	0.001
38406.2	17932.7	C*S	(25, 15)	(0.25, 0.75)	(0.2, 0.1)	(0.75, 0.25)	0.001
38861.9	18278.6	C only	(25, 15)	(0.25, 0.75)	(0.2, 0.1)	(0.75, 0.25)	0.001
38862.2	18220.8	Random	(25, 15)	(0.25, 0.75)	(0.2, 0.1)	(0.75, 0.25)	0.001
38406.2	17932.7	S1C2	(25, 15)	(0.25, 0.75)	(0.2, 0.1)	(0.75, 0.25)	0.001
38406.2	17969.6	C1S2	(25, 15)	(0.25, 0.75)	(0.2, 0.1)	(0.75, 0.25)	0.001
38871.2	38871.2	Heuristic	(25, 15)	(0.25, 0.75)	(0.2, 0.1)	(0.75, 0.25)	0.001
38420.9	17943.6	C*S	(25, 15)	(0.15, 0.85)	(0.2, 0.1)	(0.75, 0.25)	0.001
38853.1	18279.8	C only	(25, 15)	(0.15, 0.85)	(0.2, 0.1)	(0.75, 0.25)	0.001
38851.3	18214	Random	(25, 15)	(0.15, 0.85)	(0.2, 0.1)	(0.75, 0.25)	0.001
38420.9	17943.6	S1C2	(25, 15)	(0.15, 0.85)	(0.2, 0.1)	(0.75, 0.25)	0.001
38420.9	18048.7	C1S2	(25, 15)	(0.15, 0.85)	(0.2, 0.1)	(0.75, 0.25)	0.001
38830.1	38830.1	Heuristic	(25, 15)	(0.15, 0.85)	(0.2, 0.1)	(0.75, 0.25)	0.001
38473.6	17904.3	C*S	(25, 15)	(0.05, 0.95)	(0.2, 0.1)	(0.75, 0.25)	0.001
38908.9	18262.3	C only	(25, 15)	(0.05, 0.95)	(0.2, 0.1)	(0.75, 0.25)	0.001
38831.6	18196	Random	(25, 15)	(0.05, 0.95)	(0.2, 0.1)	(0.75, 0.25)	0.001
38473.6	17904.3	S1C2	(25, 15)	(0.05, 0.95)	(0.2, 0.1)	(0.75, 0.25)	0.001
38697.8	18110.1	C1S2	(25, 15)	(0.05, 0.95)	(0.2, 0.1)	(0.75, 0.25)	0.001
40077.9	40077.9	Heuristic	(25, 15)	(0.05, 0.95)	(0.2, 0.1)	(0.75, 0.25)	0.001
38389.6	17897.2	C*S	(25, 10)	(0.45, 0.55)	(0.2, 0.1)	(0.75, 0.25)	0.001
38855.6	18246.7	C only	(25, 10)	(0.45, 0.55)	(0.2, 0.1)	(0.75, 0.25)	0.001
38860.8	18219.8	Random	(25, 10)	(0.45, 0.55)	(0.2, 0.1)	(0.75, 0.25)	0.001
38389.6	17920.9	S1C2	(25, 10)	(0.45, 0.55)	(0.2, 0.1)	(0.75, 0.25)	0.001
38389.6	17897.2	C1S2	(25, 10)	(0.45, 0.55)	(0.2, 0.1)	(0.75, 0.25)	0.001
40143.2	40143.2	Heuristic	(25, 10)	(0.45, 0.55)	(0.2, 0.1)	(0.75, 0.25)	0.001
38383	17911.9	C*S	(25, 10)	(0.35, 0.65)	(0.2, 0.1)	(0.75, 0.25)	0.001
38841.7	18248.1	C only	(25, 10)	(0.35, 0.65)	(0.2, 0.1)	(0.75, 0.25)	0.001
38833.1	18197.9	Random	(25, 10)	(0.35, 0.65)	(0.2, 0.1)	(0.75, 0.25)	0.001
38383	17920.9	S1C2	(25, 10)	(0.35, 0.65)	(0.2, 0.1)	(0.75, 0.25)	0.001
38383	17911.9	C1S2	(25, 10)	(0.35, 0.65)	(0.2, 0.1)	(0.75, 0.25)	0.001
40087.3	40087.3	Heuristic	(25, 10)	(0.35, 0.65)	(0.2, 0.1)	(0.75, 0.25)	0.001
38032.2	17789.1	C*S	(25, 10)	(0.25, 0.75)	(0.2, 0.1)	(0.75, 0.25)	0.001
38518.8	18110.7	C only	(25, 10)	(0.25, 0.75)	(0.2, 0.1)	(0.75, 0.25)	0.001
38819.5	18185.2	Random	(25, 10)	(0.25, 0.75)	(0.2, 0.1)	(0.75, 0.25)	0.001
38032.2	17751.3	S1C2	(25, 10)	(0.25, 0.75)	(0.2, 0.1)	(0.75, 0.25)	0.001
38032.2	17789.1	C1S2	(25, 10)	(0.25, 0.75)	(0.2, 0.1)	(0.75, 0.25)	0.001
38847.8	38847.8	Heuristic	(25, 10)	(0.25, 0.75)	(0.2, 0.1)	(0.75, 0.25)	0.001
37898.8	17794.9	C*S	(25, 10)	(0.15, 0.85)	(0.2, 0.1)	(0.75, 0.25)	0.001
38393.5	18077.4	C only	(25, 10)	(0.15, 0.85)	(0.2, 0.1)	(0.75, 0.25)	0.001
38385.4	18020.4	Random	(25, 10)	(0.15, 0.85)	(0.2, 0.1)	(0.75, 0.25)	0.001
37898.8	17659.6	S1C2	(25, 10)	(0.15, 0.85)	(0.2, 0.1)	(0.75, 0.25)	0.001
37898.8	17794.9	C1S2	(25, 10)	(0.15, 0.85)	(0.2, 0.1)	(0.75, 0.25)	0.001
38341.5	38341.5	Heuristic	(25, 10)	(0.15, 0.85)	(0.2, 0.1)	(0.75, 0.25)	0.001
38035.2	17749.4	C*S	(25, 10)	(0.05, 0.95)	(0.2, 0.1)	(0.75, 0.25)	0.001
38272.8	17936.7	C only	(25, 10)	(0.05, 0.95)	(0.2, 0.1)	(0.75, 0.25)	0.001
38367.7	17975.6	Random	(25, 10)	(0.05, 0.95)	(0.2, 0.1)	(0.75, 0.25)	0.001
37684.2	17505.8	S1C2	(25, 10)	(0.05, 0.95)	(0.2, 0.1)	(0.75, 0.25)	0.001
38035.2	17749.4	C1S2	(25, 10)	(0.05, 0.95)	(0.2, 0.1)	(0.75, 0.25)	0.001
39760.9	39760.9	Heuristic	(25, 10)	(0.05, 0.95)	(0.2, 0.1)	(0.75, 0.25)	0.001
38375.4	17899.9	C*S	(20, 10)	(0.45, 0.55)	(0.2, 0.1)	(0.75, 0.25)	0.001
38833.2	18228.5	C only	(20, 10)	(0.45, 0.55)	(0.2, 0.1)	(0.75, 0.25)	0.001
38827.1	18191.7	Random	(20, 10)	(0.45, 0.55)	(0.2, 0.1)	(0.75, 0.25)	0.001
38375.4	17899.9	S1C2	(20, 10)	(0.45, 0.55)	(0.2, 0.1)	(0.75, 0.25)	0.001
38375.4	17876.7	C1S2	(20, 10)	(0.45, 0.55)	(0.2, 0.1)	(0.75, 0.25)	0.001
40091.7	40091.7	Heuristic	(20, 10)	(0.45, 0.55)	(0.2, 0.1)	(0.75, 0.25)	0.001
37905.2	17728.3	C*S	(20, 10)	(0.35, 0.65)	(0.2, 0.1)	(0.75, 0.25)	0.001
38396	18083.3	C only	(20, 10)	(0.35, 0.65)	(0.2, 0.1)	(0.75, 0.25)	0.001
38461.3	18043	Random	(20, 10)	(0.35, 0.65)	(0.2, 0.1)	(0.75, 0.25)	0.001
37905.2	17728.3	S1C2	(20, 10)	(0.35, 0.65)	(0.2, 0.1)	(0.75, 0.25)	0.001
37905.2	17721.9	C1S2	(20, 10)	(0.35, 0.65)	(0.2, 0.1)	(0.75, 0.25)	0.001
39877.5	39877.5	Heuristic	(20, 10)	(0.35, 0.65)	(0.2, 0.1)	(0.75, 0.25)	0.001
37860.9	17703.9	C*S	(20, 10)	(0.25, 0.75)	(0.2, 0.1)	(0.75, 0.25)	0.001
38386.4	18072.8	C only	(20, 10)	(0.25, 0.75)	(0.2, 0.1)	(0.75, 0.25)	0.001
38379.9	18016.9	Random	(20, 10)	(0.25, 0.75)	(0.2, 0.1)	(0.75, 0.25)	0.001
37860.9	17703.9	S1C2	(20, 10)	(0.25, 0.75)	(0.2, 0.1)	(0.75, 0.25)	0.001
37860.9	17741.7	C1S2	(20, 10)	(0.25, 0.75)	(0.2, 0.1)	(0.75, 0.25)	0.001
38342.5	38342.5	Heuristic	(20, 10)	(0.25, 0.75)	(0.2, 0.1)	(0.75, 0.25)	0.001
37892.4	17667.7	C*S	(20, 10)	(0.15, 0.85)	(0.2, 0.1)	(0.75, 0.25)	0.001
38380.8	18051.1	C only	(20, 10)	(0.15, 0.85)	(0.2, 0.1)	(0.75, 0.25)	0.001
38384.2	17995.4	Random	(20, 10)	(0.15, 0.85)	(0.2, 0.1)	(0.75, 0.25)	0.001
37892.4	17667.7	S1C2	(20, 10)	(0.15, 0.85)	(0.2, 0.1)	(0.75, 0.25)	0.001
37892.4	17794.5	C1S2	(20, 10)	(0.15, 0.85)	(0.2, 0.1)	(0.75, 0.25)	0.001
39781.6	39781.6	Heuristic	(20, 10)	(0.15, 0.85)	(0.2, 0.1)	(0.75, 0.25)	0.001
37559.9	17464.8	C*S	(20, 10)	(0.05, 0.95)	(0.2, 0.1)	(0.75, 0.25)	0.001
38141.7	17904.1	C only	(20, 10)	(0.05, 0.95)	(0.2, 0.1)	(0.75, 0.25)	0.001
38371.6	17969.4	Random	(20, 10)	(0.05, 0.95)	(0.2, 0.1)	(0.75, 0.25)	0.001
37559.9	17464.8	S1C2	(20, 10)	(0.05, 0.95)	(0.2, 0.1)	(0.75, 0.25)	0.001
37910	17708.8	C1S2	(20, 10)	(0.05, 0.95)	(0.2, 0.1)	(0.75, 0.25)	0.001
38248.2	38248.2	Heuristic	(20, 10)	(0.05, 0.95)	(0.2, 0.1)	(0.75, 0.25)	0.001
37845.1	17640.6	C*S	(20, 5)	(0.45, 0.55)	(0.2, 0.1)	(0.75, 0.25)	0.001
38372.9	18026.3	C only	(20, 5)	(0.45, 0.55)	(0.2, 0.1)	(0.75, 0.25)	0.001
38376.9	18001.9	Random	(20, 5)	(0.45, 0.55)	(0.2, 0.1)	(0.75, 0.25)	0.001
37845.1	17663.3	S1C2	(20, 5)	(0.45, 0.55)	(0.2, 0.1)	(0.75, 0.25)	0.001
37845.1	17640.6	C1S2	(20, 5)	(0.45, 0.55)	(0.2, 0.1)	(0.75, 0.25)	0.001
38302	38302	Heuristic	(20, 5)	(0.45, 0.55)	(0.2, 0.1)	(0.75, 0.25)	0.001
37490.8	17487.3	C*S	(20, 5)	(0.35, 0.65)	(0.2, 0.1)	(0.75, 0.25)	0.001
38046.4	17885.4	C only	(20, 5)	(0.35, 0.65)	(0.2, 0.1)	(0.75, 0.25)	0.001
38376.3	17971	Random	(20, 5)	(0.35, 0.65)	(0.2, 0.1)	(0.75, 0.25)	0.001
37490.8	17488.7	S1C2	(20, 5)	(0.35, 0.65)	(0.2, 0.1)	(0.75, 0.25)	0.001
37490.8	17487.3	C1S2	(20, 5)	(0.35, 0.65)	(0.2, 0.1)	(0.75, 0.25)	0.001
37739.3	37739.3	Heuristic	(20, 5)	(0.35, 0.65)	(0.2, 0.1)	(0.75, 0.25)	0.001
37285.1	17455.1	C*S	(20, 5)	(0.25, 0.75)	(0.2, 0.1)	(0.75, 0.25)	0.001
37872	17820.4	C only	(20, 5)	(0.25, 0.75)	(0.2, 0.1)	(0.75, 0.25)	0.001
37838.2	17758.8	Random	(20, 5)	(0.25, 0.75)	(0.2, 0.1)	(0.75, 0.25)	0.001
37285.1	17409.6	S1C2	(20, 5)	(0.25, 0.75)	(0.2, 0.1)	(0.75, 0.25)	0.001
37285.1	17455.1	C1S2	(20, 5)	(0.25, 0.75)	(0.2, 0.1)	(0.75, 0.25)	0.001
37725	37725	Heuristic	(20, 5)	(0.25, 0.75)	(0.2, 0.1)	(0.75, 0.25)	0.001
36505.3	17208.2	C*S	(20, 5)	(0.15, 0.85)	(0.2, 0.1)	(0.75, 0.25)	0.001
37076.1	17512.3	C only	(20, 5)	(0.15, 0.85)	(0.2, 0.1)	(0.75, 0.25)	0.001
37300.7	17568.7	Random	(20, 5)	(0.15, 0.85)	(0.2, 0.1)	(0.75, 0.25)	0.001
36465.6	17030.6	S1C2	(20, 5)	(0.15, 0.85)	(0.2, 0.1)	(0.75, 0.25)	0.001
36505.3	17208.2	C1S2	(20, 5)	(0.15, 0.85)	(0.2, 0.1)	(0.75, 0.25)	0.001
36605.9	36605.9	Heuristic	(20, 5)	(0.15, 0.85)	(0.2, 0.1)	(0.75, 0.25)	0.001
35383	16816	C*S	(20, 5)	(0.05, 0.95)	(0.2, 0.1)	(0.75, 0.25)	0.001
35591.9	17001.4	C only	(20, 5)	(0.05, 0.95)	(0.2, 0.1)	(0.75, 0.25)	0.001
36525.7	17226.6	Random	(20, 5)	(0.05, 0.95)	(0.2, 0.1)	(0.75, 0.25)	0.001
35005.3	16496.6	S1C2	(20, 5)	(0.05, 0.95)	(0.2, 0.1)	(0.75, 0.25)	0.001
35383	16816	C1S2	(20, 5)	(0.05, 0.95)	(0.2, 0.1)	(0.75, 0.25)	0.001
35982	35982	Heuristic	(20, 5)	(0.05, 0.95)	(0.2, 0.1)	(0.75, 0.25)	0.001
36397.5	17012.8	C*S	(10, 5)	(0.45, 0.55)	(0.2, 0.1)	(0.75, 0.25)	0.001
37085.6	17475.1	C only	(10, 5)	(0.45, 0.55)	(0.2, 0.1)	(0.75, 0.25)	0.001
37140.3	17454.5	Random	(10, 5)	(0.45, 0.55)	(0.2, 0.1)	(0.75, 0.25)	0.001
36397.5	17012.8	S1C2	(10, 5)	(0.45, 0.55)	(0.2, 0.1)	(0.75, 0.25)	0.001
36397.5	16992.3	C1S2	(10, 5)	(0.45, 0.55)	(0.2, 0.1)	(0.75, 0.25)	0.001
39022	39022	Heuristic	(10, 5)	(0.45, 0.55)	(0.2, 0.1)	(0.75, 0.25)	0.001
36077.6	16914.5	C*S	(10, 5)	(0.35, 0.65)	(0.2, 0.1)	(0.75, 0.25)	0.001
36762.1	17385.4	C only	(10, 5)	(0.35, 0.65)	(0.2, 0.1)	(0.75, 0.25)	0.001
36878.7	17372.5	Random	(10, 5)	(0.35, 0.65)	(0.2, 0.1)	(0.75, 0.25)	0.001
36077.6	16914.5	S1C2	(10, 5)	(0.35, 0.65)	(0.2, 0.1)	(0.75, 0.25)	0.001
36077.6	16920.2	C1S2	(10, 5)	(0.35, 0.65)	(0.2, 0.1)	(0.75, 0.25)	0.001
38530.6	38530.6	Heuristic	(10, 5)	(0.35, 0.65)	(0.2, 0.1)	(0.75, 0.25)	0.001
35691.8	16742.8	C*S	(10, 5)	(0.25, 0.75)	(0.2, 0.1)	(0.75, 0.25)	0.001
36403.9	17238.7	C only	(10, 5)	(0.25, 0.75)	(0.2, 0.1)	(0.75, 0.25)	0.001
36529	17229.3	Random	(10, 5)	(0.25, 0.75)	(0.2, 0.1)	(0.75, 0.25)	0.001
35691.8	16742.8	S1C2	(10, 5)	(0.25, 0.75)	(0.2, 0.1)	(0.75, 0.25)	0.001
35691.8	16818.3	C1S2	(10, 5)	(0.25, 0.75)	(0.2, 0.1)	(0.75, 0.25)	0.001
35983.6	35983.6	Heuristic	(10, 5)	(0.25, 0.75)	(0.2, 0.1)	(0.75, 0.25)	0.001
35118.4	16520.5	C*S	(10, 5)	(0.15, 0.85)	(0.2, 0.1)	(0.75, 0.25)	0.001
35821.2	17060.1	C only	(10, 5)	(0.15, 0.85)	(0.2, 0.1)	(0.75, 0.25)	0.001
36088.4	17069.1	Random	(10, 5)	(0.15, 0.85)	(0.2, 0.1)	(0.75, 0.25)	0.001
35118.4	16520.5	S1C2	(10, 5)	(0.15, 0.85)	(0.2, 0.1)	(0.75, 0.25)	0.001
35262.1	16751	C1S2	(10, 5)	(0.15, 0.85)	(0.2, 0.1)	(0.75, 0.25)	0.001
35498.8	35498.8	Heuristic	(10, 5)	(0.15, 0.85)	(0.2, 0.1)	(0.75, 0.25)	0.001
34329	16232.5	C*S	(10, 5)	(0.05, 0.95)	(0.2, 0.1)	(0.75, 0.25)	0.001
35045.2	16788.8	C only	(10, 5)	(0.05, 0.95)	(0.2, 0.1)	(0.75, 0.25)	0.001
35604.3	16892.8	Random	(10, 5)	(0.05, 0.95)	(0.2, 0.1)	(0.75, 0.25)	0.001
34329	16232.5	S1C2	(10, 5)	(0.05, 0.95)	(0.2, 0.1)	(0.75, 0.25)	0.001
34786.8	16584.5	C1S2	(10, 5)	(0.05, 0.95)	(0.2, 0.1)	(0.75, 0.25)	0.001
34082.3	34082.3	Heuristic	(10, 5)	(0.05, 0.95)	(0.2, 0.1)	(0.75, 0.25)	0.001
36303.8	16609.1	C*S	(25, 15)	(0.45, 0.55)	(0.2, 0.1)	(0.65, 0.35)	0.001
36932.4	17039.9	C only	(25, 15)	(0.45, 0.55)	(0.2, 0.1)	(0.65, 0.35)	0.001
36930.2	17009.3	Random	(25, 15)	(0.45, 0.55)	(0.2, 0.1)	(0.65, 0.35)	0.001
36303.8	16609.1	S1C2	(25, 15)	(0.45, 0.55)	(0.2, 0.1)	(0.65, 0.35)	0.001
36303.8	16585.4	C1S2	(25, 15)	(0.45, 0.55)	(0.2, 0.1)	(0.65, 0.35)	0.001
38128.3	38128.3	Heuristic	(25, 15)	(0.45, 0.55)	(0.2, 0.1)	(0.65, 0.35)	0.001
36293.5	16602.4	C*S	(25, 15)	(0.35, 0.65)	(0.2, 0.1)	(0.65, 0.35)	0.001
36907.5	17036.6	C only	(25, 15)	(0.35, 0.65)	(0.2, 0.1)	(0.65, 0.35)	0.001
36912	17000.6	Random	(25, 15)	(0.35, 0.65)	(0.2, 0.1)	(0.65, 0.35)	0.001
36293.5	16602.4	S1C2	(25, 15)	(0.35, 0.65)	(0.2, 0.1)	(0.65, 0.35)	0.001
36293.5	16603.3	C1S2	(25, 15)	(0.35, 0.65)	(0.2, 0.1)	(0.65, 0.35)	0.001
36802.7	36802.7	Heuristic	(25, 15)	(0.35, 0.65)	(0.2, 0.1)	(0.65, 0.35)	0.001
36290.5	16578.8	C*S	(25, 15)	(0.25, 0.75)	(0.2, 0.1)	(0.65, 0.35)	0.001
36888.9	17038.6	C only	(25, 15)	(0.25, 0.75)	(0.2, 0.1)	(0.65, 0.35)	0.001
36881.2	16978.9	Random	(25, 15)	(0.25, 0.75)	(0.2, 0.1)	(0.65, 0.35)	0.001
36290.5	16578.8	S1C2	(25, 15)	(0.25, 0.75)	(0.2, 0.1)	(0.65, 0.35)	0.001
36290.5	16642.6	C1S2	(25, 15)	(0.25, 0.75)	(0.2, 0.1)	(0.65, 0.35)	0.001
36756.6	36756.6	Heuristic	(25, 15)	(0.25, 0.75)	(0.2, 0.1)	(0.65, 0.35)	0.001
36329.5	16569.1	C*S	(25, 15)	(0.15, 0.85)	(0.2, 0.1)	(0.65, 0.35)	0.001
36890	17047.5	C only	(25, 15)	(0.15, 0.85)	(0.2, 0.1)	(0.65, 0.35)	0.001
36870.4	16977	Random	(25, 15)	(0.15, 0.85)	(0.2, 0.1)	(0.65, 0.35)	0.001
36329.5	16569.1	S1C2	(25, 15)	(0.15, 0.85)	(0.2, 0.1)	(0.65, 0.35)	0.001
36329.5	16736.4	C1S2	(25, 15)	(0.15, 0.85)	(0.2, 0.1)	(0.65, 0.35)	0.001
37985.1	37985.1	Heuristic	(25, 15)	(0.15, 0.85)	(0.2, 0.1)	(0.65, 0.35)	0.001
36212.5	16490.3	C*S	(25, 15)	(0.05, 0.95)	(0.2, 0.1)	(0.65, 0.35)	0.001
36922.3	17024.9	C only	(25, 15)	(0.05, 0.95)	(0.2, 0.1)	(0.65, 0.35)	0.001
36863.5	16973.9	Random	(25, 15)	(0.05, 0.95)	(0.2, 0.1)	(0.65, 0.35)	0.001
36212.5	16490.3	S1C2	(25, 15)	(0.05, 0.95)	(0.2, 0.1)	(0.65, 0.35)	0.001
36573.2	16785.5	C1S2	(25, 15)	(0.05, 0.95)	(0.2, 0.1)	(0.65, 0.35)	0.001
37948.1	37948.1	Heuristic	(25, 15)	(0.05, 0.95)	(0.2, 0.1)	(0.65, 0.35)	0.001
36267.8	16551.5	C*S	(25, 10)	(0.45, 0.55)	(0.2, 0.1)	(0.65, 0.35)	0.001
36873.5	17006.9	C only	(25, 10)	(0.45, 0.55)	(0.2, 0.1)	(0.65, 0.35)	0.001
36883.7	16982.1	Random	(25, 10)	(0.45, 0.55)	(0.2, 0.1)	(0.65, 0.35)	0.001
36267.8	16573.8	S1C2	(25, 10)	(0.45, 0.55)	(0.2, 0.1)	(0.65, 0.35)	0.001
36267.8	16551.5	C1S2	(25, 10)	(0.45, 0.55)	(0.2, 0.1)	(0.65, 0.35)	0.001
38015.4	38015.4	Heuristic	(25, 10)	(0.45, 0.55)	(0.2, 0.1)	(0.65, 0.35)	0.001
36257.4	16576	C*S	(25, 10)	(0.35, 0.65)	(0.2, 0.1)	(0.65, 0.35)	0.001
36868.9	17016	C only	(25, 10)	(0.35, 0.65)	(0.2, 0.1)	(0.65, 0.35)	0.001
36852.8	16965.8	Random	(25, 10)	(0.35, 0.65)	(0.2, 0.1)	(0.65, 0.35)	0.001
36257.4	16575.6	S1C2	(25, 10)	(0.35, 0.65)	(0.2, 0.1)	(0.65, 0.35)	0.001
36257.4	16576	C1S2	(25, 10)	(0.35, 0.65)	(0.2, 0.1)	(0.65, 0.35)	0.001
37952.6	37952.6	Heuristic	(25, 10)	(0.35, 0.65)	(0.2, 0.1)	(0.65, 0.35)	0.001
35916.6	16470.1	C*S	(25, 10)	(0.25, 0.75)	(0.2, 0.1)	(0.65, 0.35)	0.001
36561.7	16886.3	C only	(25, 10)	(0.25, 0.75)	(0.2, 0.1)	(0.65, 0.35)	0.001
36841.6	16955.9	Random	(25, 10)	(0.25, 0.75)	(0.2, 0.1)	(0.65, 0.35)	0.001
35916.6	16401	S1C2	(25, 10)	(0.25, 0.75)	(0.2, 0.1)	(0.65, 0.35)	0.001
35916.6	16470.1	C1S2	(25, 10)	(0.25, 0.75)	(0.2, 0.1)	(0.65, 0.35)	0.001
36750.4	36750.4	Heuristic	(25, 10)	(0.25, 0.75)	(0.2, 0.1)	(0.65, 0.35)	0.001
35844.2	16525.5	C*S	(25, 10)	(0.15, 0.85)	(0.2, 0.1)	(0.65, 0.35)	0.001
36455.3	16855.5	C only	(25, 10)	(0.15, 0.85)	(0.2, 0.1)	(0.65, 0.35)	0.001
36434.2	16791.8	Random	(25, 10)	(0.15, 0.85)	(0.2, 0.1)	(0.65, 0.35)	0.001
35812.4	16341.1	S1C2	(25, 10)	(0.15, 0.85)	(0.2, 0.1)	(0.65, 0.35)	0.001
35844.2	16525.5	C1S2	(25, 10)	(0.15, 0.85)	(0.2, 0.1)	(0.65, 0.35)	0.001
36235.6	36235.6	Heuristic	(25, 10)	(0.15, 0.85)	(0.2, 0.1)	(0.65, 0.35)	0.001
36034.2	16486.5	C*S	(25, 10)	(0.05, 0.95)	(0.2, 0.1)	(0.65, 0.35)	0.001
36346.5	16737.9	C only	(25, 10)	(0.05, 0.95)	(0.2, 0.1)	(0.65, 0.35)	0.001
36424.4	16764.3	Random	(25, 10)	(0.05, 0.95)	(0.2, 0.1)	(0.65, 0.35)	0.001
35526.7	16149.5	S1C2	(25, 10)	(0.05, 0.95)	(0.2, 0.1)	(0.65, 0.35)	0.001
36034.2	16486.5	C1S2	(25, 10)	(0.05, 0.95)	(0.2, 0.1)	(0.65, 0.35)	0.001
36362.8	36362.8	Heuristic	(25, 10)	(0.05, 0.95)	(0.2, 0.1)	(0.65, 0.35)	0.001
36246.4	16558	C*S	(20, 10)	(0.45, 0.55)	(0.2, 0.1)	(0.65, 0.35)	0.001
36834.4	16984	C only	(20, 10)	(0.45, 0.55)	(0.2, 0.1)	(0.65, 0.35)	0.001
36842	16960.2	Random	(20, 10)	(0.45, 0.55)	(0.2, 0.1)	(0.65, 0.35)	0.001
36246.4	16558	S1C2	(20, 10)	(0.45, 0.55)	(0.2, 0.1)	(0.65, 0.35)	0.001
36246.4	16534.2	C1S2	(20, 10)	(0.45, 0.55)	(0.2, 0.1)	(0.65, 0.35)	0.001
37989.7	37989.7	Heuristic	(20, 10)	(0.45, 0.55)	(0.2, 0.1)	(0.65, 0.35)	0.001
35788.6	16385.3	C*S	(20, 10)	(0.35, 0.65)	(0.2, 0.1)	(0.65, 0.35)	0.001
36455.8	16861.9	C only	(20, 10)	(0.35, 0.65)	(0.2, 0.1)	(0.65, 0.35)	0.001
36492.3	16815.2	Random	(20, 10)	(0.35, 0.65)	(0.2, 0.1)	(0.65, 0.35)	0.001
35788.6	16385.3	S1C2	(20, 10)	(0.35, 0.65)	(0.2, 0.1)	(0.65, 0.35)	0.001
35788.6	16389.7	C1S2	(20, 10)	(0.35, 0.65)	(0.2, 0.1)	(0.65, 0.35)	0.001
37760.1	37760.1	Heuristic	(20, 10)	(0.35, 0.65)	(0.2, 0.1)	(0.65, 0.35)	0.001
35759.6	16359.3	C*S	(20, 10)	(0.25, 0.75)	(0.2, 0.1)	(0.65, 0.35)	0.001
36448.1	16849.2	C only	(20, 10)	(0.25, 0.75)	(0.2, 0.1)	(0.65, 0.35)	0.001
36438.6	16793.1	Random	(20, 10)	(0.25, 0.75)	(0.2, 0.1)	(0.65, 0.35)	0.001
35759.6	16359.3	S1C2	(20, 10)	(0.25, 0.75)	(0.2, 0.1)	(0.65, 0.35)	0.001
35759.6	16427.1	C1S2	(20, 10)	(0.25, 0.75)	(0.2, 0.1)	(0.65, 0.35)	0.001
36236.9	36236.9	Heuristic	(20, 10)	(0.25, 0.75)	(0.2, 0.1)	(0.65, 0.35)	0.001
35808.6	16323.6	C*S	(20, 10)	(0.15, 0.85)	(0.2, 0.1)	(0.65, 0.35)	0.001
36418.3	16822.6	C only	(20, 10)	(0.15, 0.85)	(0.2, 0.1)	(0.65, 0.35)	0.001
36419.9	16768.2	Random	(20, 10)	(0.15, 0.85)	(0.2, 0.1)	(0.65, 0.35)	0.001
35808.6	16323.6	S1C2	(20, 10)	(0.15, 0.85)	(0.2, 0.1)	(0.65, 0.35)	0.001
35830.8	16506.5	C1S2	(20, 10)	(0.15, 0.85)	(0.2, 0.1)	(0.65, 0.35)	0.001
36412.6	36412.6	Heuristic	(20, 10)	(0.15, 0.85)	(0.2, 0.1)	(0.65, 0.35)	0.001
35421.6	16113.1	C*S	(20, 10)	(0.05, 0.95)	(0.2, 0.1)	(0.65, 0.35)	0.001
36200.7	16688.8	C only	(20, 10)	(0.05, 0.95)	(0.2, 0.1)	(0.65, 0.35)	0.001
36402.1	16742	Random	(20, 10)	(0.05, 0.95)	(0.2, 0.1)	(0.65, 0.35)	0.001
35421.6	16113.1	S1C2	(20, 10)	(0.05, 0.95)	(0.2, 0.1)	(0.65, 0.35)	0.001
35931.2	16454.6	C1S2	(20, 10)	(0.05, 0.95)	(0.2, 0.1)	(0.65, 0.35)	0.001
36127.7	36127.7	Heuristic	(20, 10)	(0.05, 0.95)	(0.2, 0.1)	(0.65, 0.35)	0.001
35733.3	16306.8	C*S	(20, 5)	(0.45, 0.55)	(0.2, 0.1)	(0.65, 0.35)	0.001
36421.8	16803.2	C only	(20, 5)	(0.45, 0.55)	(0.2, 0.1)	(0.65, 0.35)	0.001
36439.9	16786.9	Random	(20, 5)	(0.45, 0.55)	(0.2, 0.1)	(0.65, 0.35)	0.001
35733.3	16328.6	S1C2	(20, 5)	(0.45, 0.55)	(0.2, 0.1)	(0.65, 0.35)	0.001
35733.3	16306.8	C1S2	(20, 5)	(0.45, 0.55)	(0.2, 0.1)	(0.65, 0.35)	0.001
36191.4	36191.4	Heuristic	(20, 5)	(0.45, 0.55)	(0.2, 0.1)	(0.65, 0.35)	0.001
35386	16171.8	C*S	(20, 5)	(0.35, 0.65)	(0.2, 0.1)	(0.65, 0.35)	0.001
36124.1	16682.2	C only	(20, 5)	(0.35, 0.65)	(0.2, 0.1)	(0.65, 0.35)	0.001
36408.5	16744.4	Random	(20, 5)	(0.35, 0.65)	(0.2, 0.1)	(0.65, 0.35)	0.001
35386	16163.9	S1C2	(20, 5)	(0.35, 0.65)	(0.2, 0.1)	(0.65, 0.35)	0.001
35386	16171.8	C1S2	(20, 5)	(0.35, 0.65)	(0.2, 0.1)	(0.65, 0.35)	0.001
37327.3	37327.3	Heuristic	(20, 5)	(0.35, 0.65)	(0.2, 0.1)	(0.65, 0.35)	0.001
35182.4	16152.3	C*S	(20, 5)	(0.25, 0.75)	(0.2, 0.1)	(0.65, 0.35)	0.001
35958	16620.8	C only	(20, 5)	(0.25, 0.75)	(0.2, 0.1)	(0.65, 0.35)	0.001
35963.7	16585.5	Random	(20, 5)	(0.25, 0.75)	(0.2, 0.1)	(0.65, 0.35)	0.001
35182.4	16069.8	S1C2	(20, 5)	(0.25, 0.75)	(0.2, 0.1)	(0.65, 0.35)	0.001
35182.4	16152.3	C1S2	(20, 5)	(0.25, 0.75)	(0.2, 0.1)	(0.65, 0.35)	0.001
35835.6	35835.6	Heuristic	(20, 5)	(0.25, 0.75)	(0.2, 0.1)	(0.65, 0.35)	0.001
34510.6	15946.1	C*S	(20, 5)	(0.15, 0.85)	(0.2, 0.1)	(0.65, 0.35)	0.001
35204.3	16332.8	C only	(20, 5)	(0.15, 0.85)	(0.2, 0.1)	(0.65, 0.35)	0.001
35408.3	16381.9	Random	(20, 5)	(0.15, 0.85)	(0.2, 0.1)	(0.65, 0.35)	0.001
34377.4	15690.6	S1C2	(20, 5)	(0.15, 0.85)	(0.2, 0.1)	(0.65, 0.35)	0.001
34510.6	15946.1	C1S2	(20, 5)	(0.15, 0.85)	(0.2, 0.1)	(0.65, 0.35)	0.001
34550.8	34550.8	Heuristic	(20, 5)	(0.15, 0.85)	(0.2, 0.1)	(0.65, 0.35)	0.001
33566.3	15643.2	C*S	(20, 5)	(0.05, 0.95)	(0.2, 0.1)	(0.65, 0.35)	0.001
33837.5	15877.1	C only	(20, 5)	(0.05, 0.95)	(0.2, 0.1)	(0.65, 0.35)	0.001
34701.7	16076.8	Random	(20, 5)	(0.05, 0.95)	(0.2, 0.1)	(0.65, 0.35)	0.001
33120.5	15216.6	S1C2	(20, 5)	(0.05, 0.95)	(0.2, 0.1)	(0.65, 0.35)	0.001
33566.3	15643.2	C1S2	(20, 5)	(0.05, 0.95)	(0.2, 0.1)	(0.65, 0.35)	0.001
33912.9	33912.9	Heuristic	(20, 5)	(0.05, 0.95)	(0.2, 0.1)	(0.65, 0.35)	0.001
34318.8	15693.8	C*S	(10, 5)	(0.45, 0.55)	(0.2, 0.1)	(0.65, 0.35)	0.001
35196.4	16285.5	C only	(10, 5)	(0.45, 0.55)	(0.2, 0.1)	(0.65, 0.35)	0.001
35253.4	16268.9	Random	(10, 5)	(0.45, 0.55)	(0.2, 0.1)	(0.65, 0.35)	0.001
34318.8	15693.8	S1C2	(10, 5)	(0.45, 0.55)	(0.2, 0.1)	(0.65, 0.35)	0.001
34318.8	15678.6	C1S2	(10, 5)	(0.45, 0.55)	(0.2, 0.1)	(0.65, 0.35)	0.001
35226	35226	Heuristic	(10, 5)	(0.45, 0.55)	(0.2, 0.1)	(0.65, 0.35)	0.001
34022.9	15603.6	C*S	(10, 5)	(0.35, 0.65)	(0.2, 0.1)	(0.65, 0.35)	0.001
34950.5	16246.8	C only	(10, 5)	(0.35, 0.65)	(0.2, 0.1)	(0.65, 0.35)	0.001
35022.1	16208.2	Random	(10, 5)	(0.35, 0.65)	(0.2, 0.1)	(0.65, 0.35)	0.001
34022.9	15603.6	S1C2	(10, 5)	(0.35, 0.65)	(0.2, 0.1)	(0.65, 0.35)	0.001
34022.9	15627.5	C1S2	(10, 5)	(0.35, 0.65)	(0.2, 0.1)	(0.65, 0.35)	0.001
36429.5	36429.5	Heuristic	(10, 5)	(0.35, 0.65)	(0.2, 0.1)	(0.65, 0.35)	0.001
33652.3	15425.1	C*S	(10, 5)	(0.25, 0.75)	(0.2, 0.1)	(0.65, 0.35)	0.001
34590.7	16094.9	C only	(10, 5)	(0.25, 0.75)	(0.2, 0.1)	(0.65, 0.35)	0.001
34695	16073.3	Random	(10, 5)	(0.25, 0.75)	(0.2, 0.1)	(0.65, 0.35)	0.001
33652.3	15425.1	S1C2	(10, 5)	(0.25, 0.75)	(0.2, 0.1)	(0.65, 0.35)	0.001
33652.3	15552.9	C1S2	(10, 5)	(0.25, 0.75)	(0.2, 0.1)	(0.65, 0.35)	0.001
33914.8	33914.8	Heuristic	(10, 5)	(0.25, 0.75)	(0.2, 0.1)	(0.65, 0.35)	0.001
33101.1	15224.6	C*S	(10, 5)	(0.15, 0.85)	(0.2, 0.1)	(0.65, 0.35)	0.001
34032.8	15924	C only	(10, 5)	(0.15, 0.85)	(0.2, 0.1)	(0.65, 0.35)	0.001
34305.7	15940.4	Random	(10, 5)	(0.15, 0.85)	(0.2, 0.1)	(0.65, 0.35)	0.001
33101.1	15224.6	S1C2	(10, 5)	(0.15, 0.85)	(0.2, 0.1)	(0.65, 0.35)	0.001
33396.7	15559.8	C1S2	(10, 5)	(0.15, 0.85)	(0.2, 0.1)	(0.65, 0.35)	0.001
32555.9	32555.9	Heuristic	(10, 5)	(0.15, 0.85)	(0.2, 0.1)	(0.65, 0.35)	0.001
32425.7	14954.5	C*S	(10, 5)	(0.05, 0.95)	(0.2, 0.1)	(0.65, 0.35)	0.001
33311.2	15679.3	C only	(10, 5)	(0.05, 0.95)	(0.2, 0.1)	(0.65, 0.35)	0.001
33814.8	15752.7	Random	(10, 5)	(0.05, 0.95)	(0.2, 0.1)	(0.65, 0.35)	0.001
32425.7	14954.5	S1C2	(10, 5)	(0.05, 0.95)	(0.2, 0.1)	(0.65, 0.35)	0.001
33002.2	15423.8	C1S2	(10, 5)	(0.05, 0.95)	(0.2, 0.1)	(0.65, 0.35)	0.001
32053.8	32053.8	Heuristic	(10, 5)	(0.05, 0.95)	(0.2, 0.1)	(0.65, 0.35)	0.001
34194.2	15249	C*S	(25, 15)	(0.45, 0.55)	(0.2, 0.1)	(0.55, 0.45)	0.001
34956.4	15791.4	C only	(25, 15)	(0.45, 0.55)	(0.2, 0.1)	(0.55, 0.45)	0.001
34981.3	15777.7	Random	(25, 15)	(0.45, 0.55)	(0.2, 0.1)	(0.55, 0.45)	0.001
34194.2	15249	S1C2	(25, 15)	(0.45, 0.55)	(0.2, 0.1)	(0.55, 0.45)	0.001
34194.2	15238.3	C1S2	(25, 15)	(0.45, 0.55)	(0.2, 0.1)	(0.55, 0.45)	0.001
36012.4	36012.4	Heuristic	(25, 15)	(0.45, 0.55)	(0.2, 0.1)	(0.55, 0.45)	0.001
34181.8	15257.4	C*S	(25, 15)	(0.35, 0.65)	(0.2, 0.1)	(0.55, 0.45)	0.001
34956.2	15804.3	C only	(25, 15)	(0.35, 0.65)	(0.2, 0.1)	(0.55, 0.45)	0.001
34940.3	15756.9	Random	(25, 15)	(0.35, 0.65)	(0.2, 0.1)	(0.55, 0.45)	0.001
34181.8	15257.4	S1C2	(25, 15)	(0.35, 0.65)	(0.2, 0.1)	(0.55, 0.45)	0.001
34181.8	15278.8	C1S2	(25, 15)	(0.35, 0.65)	(0.2, 0.1)	(0.55, 0.45)	0.001
35955.7	35955.7	Heuristic	(25, 15)	(0.35, 0.65)	(0.2, 0.1)	(0.55, 0.45)	0.001
34180.7	15225.3	C*S	(25, 15)	(0.25, 0.75)	(0.2, 0.1)	(0.55, 0.45)	0.001
34928.3	15806.1	C only	(25, 15)	(0.25, 0.75)	(0.2, 0.1)	(0.55, 0.45)	0.001
34924.2	15752.2	Random	(25, 15)	(0.25, 0.75)	(0.2, 0.1)	(0.55, 0.45)	0.001
34180.7	15225.3	S1C2	(25, 15)	(0.25, 0.75)	(0.2, 0.1)	(0.55, 0.45)	0.001
34180.7	15334.7	C1S2	(25, 15)	(0.25, 0.75)	(0.2, 0.1)	(0.55, 0.45)	0.001
34642.3	34642.3	Heuristic	(25, 15)	(0.25, 0.75)	(0.2, 0.1)	(0.55, 0.45)	0.001
34184.2	15192.6	C*S	(25, 15)	(0.15, 0.85)	(0.2, 0.1)	(0.55, 0.45)	0.001
34910.3	15803.1	C only	(25, 15)	(0.15, 0.85)	(0.2, 0.1)	(0.55, 0.45)	0.001
34898.8	15741.3	Random	(25, 15)	(0.15, 0.85)	(0.2, 0.1)	(0.55, 0.45)	0.001
34184.2	15192.6	S1C2	(25, 15)	(0.15, 0.85)	(0.2, 0.1)	(0.55, 0.45)	0.001
34241.6	15436.4	C1S2	(25, 15)	(0.15, 0.85)	(0.2, 0.1)	(0.55, 0.45)	0.001
35859.5	35859.5	Heuristic	(25, 15)	(0.15, 0.85)	(0.2, 0.1)	(0.55, 0.45)	0.001
33907.6	15057.5	C*S	(25, 15)	(0.05, 0.95)	(0.2, 0.1)	(0.55, 0.45)	0.001
34950.1	15793.4	C only	(25, 15)	(0.05, 0.95)	(0.2, 0.1)	(0.55, 0.45)	0.001
34883	15736.3	Random	(25, 15)	(0.05, 0.95)	(0.2, 0.1)	(0.55, 0.45)	0.001
33907.6	15057.5	S1C2	(25, 15)	(0.05, 0.95)	(0.2, 0.1)	(0.55, 0.45)	0.001
34472.1	15470.1	C1S2	(25, 15)	(0.05, 0.95)	(0.2, 0.1)	(0.55, 0.45)	0.001
34794.2	34794.2	Heuristic	(25, 15)	(0.05, 0.95)	(0.2, 0.1)	(0.55, 0.45)	0.001
34147.6	15218.2	C*S	(25, 10)	(0.45, 0.55)	(0.2, 0.1)	(0.55, 0.45)	0.001
34902.8	15769.4	C only	(25, 10)	(0.45, 0.55)	(0.2, 0.1)	(0.55, 0.45)	0.001
34902.2	15742.7	Random	(25, 10)	(0.45, 0.55)	(0.2, 0.1)	(0.55, 0.45)	0.001
34147.6	15231	S1C2	(25, 10)	(0.45, 0.55)	(0.2, 0.1)	(0.55, 0.45)	0.001
34147.6	15218.2	C1S2	(25, 10)	(0.45, 0.55)	(0.2, 0.1)	(0.55, 0.45)	0.001
35890.4	35890.4	Heuristic	(25, 10)	(0.45, 0.55)	(0.2, 0.1)	(0.55, 0.45)	0.001
34134.1	15244.2	C*S	(25, 10)	(0.35, 0.65)	(0.2, 0.1)	(0.55, 0.45)	0.001
34866.4	15764	C only	(25, 10)	(0.35, 0.65)	(0.2, 0.1)	(0.55, 0.45)	0.001
34882.5	15733.5	Random	(25, 10)	(0.35, 0.65)	(0.2, 0.1)	(0.55, 0.45)	0.001
34134.1	15217.7	S1C2	(25, 10)	(0.35, 0.65)	(0.2, 0.1)	(0.55, 0.45)	0.001
34134.1	15244.2	C1S2	(25, 10)	(0.35, 0.65)	(0.2, 0.1)	(0.55, 0.45)	0.001
35836.4	35836.4	Heuristic	(25, 10)	(0.35, 0.65)	(0.2, 0.1)	(0.55, 0.45)	0.001
33807.5	15152.8	C*S	(25, 10)	(0.25, 0.75)	(0.2, 0.1)	(0.55, 0.45)	0.001
34607.4	15661.4	C only	(25, 10)	(0.25, 0.75)	(0.2, 0.1)	(0.55, 0.45)	0.001
34855.4	15724.6	Random	(25, 10)	(0.25, 0.75)	(0.2, 0.1)	(0.55, 0.45)	0.001
33807.5	15029	S1C2	(25, 10)	(0.25, 0.75)	(0.2, 0.1)	(0.55, 0.45)	0.001
33807.5	15152.8	C1S2	(25, 10)	(0.25, 0.75)	(0.2, 0.1)	(0.55, 0.45)	0.001
35911.9	35911.9	Heuristic	(25, 10)	(0.25, 0.75)	(0.2, 0.1)	(0.55, 0.45)	0.001
33819.3	15250.5	C*S	(25, 10)	(0.15, 0.85)	(0.2, 0.1)	(0.55, 0.45)	0.001
34505.9	15627.7	C only	(25, 10)	(0.15, 0.85)	(0.2, 0.1)	(0.55, 0.45)	0.001
34494.9	15567.5	Random	(25, 10)	(0.15, 0.85)	(0.2, 0.1)	(0.55, 0.45)	0.001
33710.1	14990.1	S1C2	(25, 10)	(0.15, 0.85)	(0.2, 0.1)	(0.55, 0.45)	0.001
33819.3	15250.5	C1S2	(25, 10)	(0.15, 0.85)	(0.2, 0.1)	(0.55, 0.45)	0.001
35607.8	35607.8	Heuristic	(25, 10)	(0.15, 0.85)	(0.2, 0.1)	(0.55, 0.45)	0.001
34130.2	15288.6	C*S	(25, 10)	(0.05, 0.95)	(0.2, 0.1)	(0.55, 0.45)	0.001
34400.8	15524.7	C only	(25, 10)	(0.05, 0.95)	(0.2, 0.1)	(0.55, 0.45)	0.001
34473.3	15544.3	Random	(25, 10)	(0.05, 0.95)	(0.2, 0.1)	(0.55, 0.45)	0.001
33615.7	14917.5	S1C2	(25, 10)	(0.05, 0.95)	(0.2, 0.1)	(0.55, 0.45)	0.001
34130.2	15288.6	C1S2	(25, 10)	(0.05, 0.95)	(0.2, 0.1)	(0.55, 0.45)	0.001
34494.6	34494.6	Heuristic	(25, 10)	(0.05, 0.95)	(0.2, 0.1)	(0.55, 0.45)	0.001
34118.7	15214.8	C*S	(20, 10)	(0.45, 0.55)	(0.2, 0.1)	(0.55, 0.45)	0.001
34858.9	15750.4	C only	(20, 10)	(0.45, 0.55)	(0.2, 0.1)	(0.55, 0.45)	0.001
34858	15721.9	Random	(20, 10)	(0.45, 0.55)	(0.2, 0.1)	(0.55, 0.45)	0.001
34118.7	15214.8	S1C2	(20, 10)	(0.45, 0.55)	(0.2, 0.1)	(0.55, 0.45)	0.001
34118.7	15201.2	C1S2	(20, 10)	(0.45, 0.55)	(0.2, 0.1)	(0.55, 0.45)	0.001
35890.9	35890.9	Heuristic	(20, 10)	(0.45, 0.55)	(0.2, 0.1)	(0.55, 0.45)	0.001
33673.7	15030.5	C*S	(20, 10)	(0.35, 0.65)	(0.2, 0.1)	(0.55, 0.45)	0.001
34521.7	15632.8	C only	(20, 10)	(0.35, 0.65)	(0.2, 0.1)	(0.55, 0.45)	0.001
34536.1	15594.7	Random	(20, 10)	(0.35, 0.65)	(0.2, 0.1)	(0.55, 0.45)	0.001
33673.7	15030.5	S1C2	(20, 10)	(0.35, 0.65)	(0.2, 0.1)	(0.55, 0.45)	0.001
33673.7	15063.9	C1S2	(20, 10)	(0.35, 0.65)	(0.2, 0.1)	(0.55, 0.45)	0.001
35935.9	35935.9	Heuristic	(20, 10)	(0.35, 0.65)	(0.2, 0.1)	(0.55, 0.45)	0.001
33668.7	15009.1	C*S	(20, 10)	(0.25, 0.75)	(0.2, 0.1)	(0.55, 0.45)	0.001
34503.7	15621.7	C only	(20, 10)	(0.25, 0.75)	(0.2, 0.1)	(0.55, 0.45)	0.001
34503.2	15575.4	Random	(20, 10)	(0.25, 0.75)	(0.2, 0.1)	(0.55, 0.45)	0.001
33668.7	15009.1	S1C2	(20, 10)	(0.25, 0.75)	(0.2, 0.1)	(0.55, 0.45)	0.001
33668.7	15123.9	C1S2	(20, 10)	(0.25, 0.75)	(0.2, 0.1)	(0.55, 0.45)	0.001
34343.3	34343.3	Heuristic	(20, 10)	(0.25, 0.75)	(0.2, 0.1)	(0.55, 0.45)	0.001
33707.6	14973.3	C*S	(20, 10)	(0.15, 0.85)	(0.2, 0.1)	(0.55, 0.45)	0.001
34493.2	15614.6	C only	(20, 10)	(0.15, 0.85)	(0.2, 0.1)	(0.55, 0.45)	0.001
34477.5	15552.2	Random	(20, 10)	(0.15, 0.85)	(0.2, 0.1)	(0.55, 0.45)	0.001
33707.6	14973.3	S1C2	(20, 10)	(0.15, 0.85)	(0.2, 0.1)	(0.55, 0.45)	0.001
33799	15236.8	C1S2	(20, 10)	(0.15, 0.85)	(0.2, 0.1)	(0.55, 0.45)	0.001
34312.6	34312.6	Heuristic	(20, 10)	(0.15, 0.85)	(0.2, 0.1)	(0.55, 0.45)	0.001
33292.4	14764.7	C*S	(20, 10)	(0.05, 0.95)	(0.2, 0.1)	(0.55, 0.45)	0.001
34267.1	15479.1	C only	(20, 10)	(0.05, 0.95)	(0.2, 0.1)	(0.55, 0.45)	0.001
34464.2	15536.5	Random	(20, 10)	(0.05, 0.95)	(0.2, 0.1)	(0.55, 0.45)	0.001
33292.4	14764.7	S1C2	(20, 10)	(0.05, 0.95)	(0.2, 0.1)	(0.55, 0.45)	0.001
33997.5	15227.4	C1S2	(20, 10)	(0.05, 0.95)	(0.2, 0.1)	(0.55, 0.45)	0.001
34813.6	34813.6	Heuristic	(20, 10)	(0.05, 0.95)	(0.2, 0.1)	(0.55, 0.45)	0.001
33623.7	14973.1	C*S	(20, 5)	(0.45, 0.55)	(0.2, 0.1)	(0.55, 0.45)	0.001
34485	15586.8	C only	(20, 5)	(0.45, 0.55)	(0.2, 0.1)	(0.55, 0.45)	0.001
34494.3	15565.6	Random	(20, 5)	(0.45, 0.55)	(0.2, 0.1)	(0.55, 0.45)	0.001
33623.7	14980.9	S1C2	(20, 5)	(0.45, 0.55)	(0.2, 0.1)	(0.55, 0.45)	0.001
33623.7	14973.1	C1S2	(20, 5)	(0.45, 0.55)	(0.2, 0.1)	(0.55, 0.45)	0.001
35590.3	35590.3	Heuristic	(20, 5)	(0.45, 0.55)	(0.2, 0.1)	(0.55, 0.45)	0.001
33283.7	14858.6	C*S	(20, 5)	(0.35, 0.65)	(0.2, 0.1)	(0.55, 0.45)	0.001
34190.9	15468.1	C only	(20, 5)	(0.35, 0.65)	(0.2, 0.1)	(0.55, 0.45)	0.001
34449.2	15524.7	Random	(20, 5)	(0.35, 0.65)	(0.2, 0.1)	(0.55, 0.45)	0.001
33283.7	14817.3	S1C2	(20, 5)	(0.35, 0.65)	(0.2, 0.1)	(0.55, 0.45)	0.001
33283.7	14858.6	C1S2	(20, 5)	(0.35, 0.65)	(0.2, 0.1)	(0.55, 0.45)	0.001
34242	34242	Heuristic	(20, 5)	(0.35, 0.65)	(0.2, 0.1)	(0.55, 0.45)	0.001
33073.7	14848.2	C*S	(20, 5)	(0.25, 0.75)	(0.2, 0.1)	(0.55, 0.45)	0.001
34016.7	15403.6	C only	(20, 5)	(0.25, 0.75)	(0.2, 0.1)	(0.55, 0.45)	0.001
34013.6	15360.4	Random	(20, 5)	(0.25, 0.75)	(0.2, 0.1)	(0.55, 0.45)	0.001
33073.7	14713.2	S1C2	(20, 5)	(0.25, 0.75)	(0.2, 0.1)	(0.55, 0.45)	0.001
33073.7	14848.2	C1S2	(20, 5)	(0.25, 0.75)	(0.2, 0.1)	(0.55, 0.45)	0.001
33727.9	33727.9	Heuristic	(20, 5)	(0.25, 0.75)	(0.2, 0.1)	(0.55, 0.45)	0.001
32545.8	14717.2	C*S	(20, 5)	(0.15, 0.85)	(0.2, 0.1)	(0.55, 0.45)	0.001
33355.1	15165.8	C only	(20, 5)	(0.15, 0.85)	(0.2, 0.1)	(0.55, 0.45)	0.001
33537.6	15198.2	Random	(20, 5)	(0.15, 0.85)	(0.2, 0.1)	(0.55, 0.45)	0.001
32228	14327.5	S1C2	(20, 5)	(0.15, 0.85)	(0.2, 0.1)	(0.55, 0.45)	0.001
32545.8	14717.2	C1S2	(20, 5)	(0.15, 0.85)	(0.2, 0.1)	(0.55, 0.45)	0.001
33178.8	33178.8	Heuristic	(20, 5)	(0.15, 0.85)	(0.2, 0.1)	(0.55, 0.45)	0.001
31748.1	14470	C*S	(20, 5)	(0.05, 0.95)	(0.2, 0.1)	(0.55, 0.45)	0.001
32070.5	14743	C only	(20, 5)	(0.05, 0.95)	(0.2, 0.1)	(0.55, 0.45)	0.001
32868.3	14921.1	Random	(20, 5)	(0.05, 0.95)	(0.2, 0.1)	(0.55, 0.45)	0.001
31229.4	13944.5	S1C2	(20, 5)	(0.05, 0.95)	(0.2, 0.1)	(0.55, 0.45)	0.001
31748.1	14470	C1S2	(20, 5)	(0.05, 0.95)	(0.2, 0.1)	(0.55, 0.45)	0.001
32156.1	32156.1	Heuristic	(20, 5)	(0.05, 0.95)	(0.2, 0.1)	(0.55, 0.45)	0.001
32243	14369.2	C*S	(10, 5)	(0.45, 0.55)	(0.2, 0.1)	(0.55, 0.45)	0.001
33342	15120.6	C only	(10, 5)	(0.45, 0.55)	(0.2, 0.1)	(0.55, 0.45)	0.001
33372.8	15084.4	Random	(10, 5)	(0.45, 0.55)	(0.2, 0.1)	(0.55, 0.45)	0.001
32243	14369.2	S1C2	(10, 5)	(0.45, 0.55)	(0.2, 0.1)	(0.55, 0.45)	0.001
32243	14373	C1S2	(10, 5)	(0.45, 0.55)	(0.2, 0.1)	(0.55, 0.45)	0.001
32646.5	32646.5	Heuristic	(10, 5)	(0.45, 0.55)	(0.2, 0.1)	(0.55, 0.45)	0.001
31954	14284.6	C*S	(10, 5)	(0.35, 0.65)	(0.2, 0.1)	(0.55, 0.45)	0.001
33065.3	15061.7	C only	(10, 5)	(0.35, 0.65)	(0.2, 0.1)	(0.55, 0.45)	0.001
33156.6	15039.5	Random	(10, 5)	(0.35, 0.65)	(0.2, 0.1)	(0.55, 0.45)	0.001
31954	14284.6	S1C2	(10, 5)	(0.35, 0.65)	(0.2, 0.1)	(0.55, 0.45)	0.001
31954	14346.7	C1S2	(10, 5)	(0.35, 0.65)	(0.2, 0.1)	(0.55, 0.45)	0.001
32472.2	32472.2	Heuristic	(10, 5)	(0.35, 0.65)	(0.2, 0.1)	(0.55, 0.45)	0.001
31594.9	14069.7	C*S	(10, 5)	(0.25, 0.75)	(0.2, 0.1)	(0.55, 0.45)	0.001
32787.7	14950.6	C only	(10, 5)	(0.25, 0.75)	(0.2, 0.1)	(0.55, 0.45)	0.001
32854.9	14912.4	Random	(10, 5)	(0.25, 0.75)	(0.2, 0.1)	(0.55, 0.45)	0.001
31594.9	14069.7	S1C2	(10, 5)	(0.25, 0.75)	(0.2, 0.1)	(0.55, 0.45)	0.001
31649.4	14290.3	C1S2	(10, 5)	(0.25, 0.75)	(0.2, 0.1)	(0.55, 0.45)	0.001
32054.3	32054.3	Heuristic	(10, 5)	(0.25, 0.75)	(0.2, 0.1)	(0.55, 0.45)	0.001
31006.7	13893.4	C*S	(10, 5)	(0.15, 0.85)	(0.2, 0.1)	(0.55, 0.45)	0.001
32255.9	14793.2	C only	(10, 5)	(0.15, 0.85)	(0.2, 0.1)	(0.55, 0.45)	0.001
32491.8	14793.9	Random	(10, 5)	(0.15, 0.85)	(0.2, 0.1)	(0.55, 0.45)	0.001
31006.7	13893.4	S1C2	(10, 5)	(0.15, 0.85)	(0.2, 0.1)	(0.55, 0.45)	0.001
31566.9	14390.4	C1S2	(10, 5)	(0.15, 0.85)	(0.2, 0.1)	(0.55, 0.45)	0.001
30649.5	30649.5	Heuristic	(10, 5)	(0.15, 0.85)	(0.2, 0.1)	(0.55, 0.45)	0.001
30499.7	13675.7	C*S	(10, 5)	(0.05, 0.95)	(0.2, 0.1)	(0.55, 0.45)	0.001
31577.4	14568.6	C only	(10, 5)	(0.05, 0.95)	(0.2, 0.1)	(0.55, 0.45)	0.001
32061.4	14638.8	Random	(10, 5)	(0.05, 0.95)	(0.2, 0.1)	(0.55, 0.45)	0.001
30499.7	13675.7	S1C2	(10, 5)	(0.05, 0.95)	(0.2, 0.1)	(0.55, 0.45)	0.001
31238.3	14261.8	C1S2	(10, 5)	(0.05, 0.95)	(0.2, 0.1)	(0.55, 0.45)	0.001
30704.2	30704.2	Heuristic	(10, 5)	(0.05, 0.95)	(0.2, 0.1)	(0.55, 0.45)	0.001
35429.5	18350.4	C*S	(25, 15)	(0.45, 0.55)	(0.14, 0.1)	(0.95, 0.05)	0.001
35520.2	18450.3	C only	(25, 15)	(0.45, 0.55)	(0.14, 0.1)	(0.95, 0.05)	0.001
35514	18415	Random	(25, 15)	(0.45, 0.55)	(0.14, 0.1)	(0.95, 0.05)	0.001
35429.5	18350.3	S1C2	(25, 15)	(0.45, 0.55)	(0.14, 0.1)	(0.95, 0.05)	0.001
35429.5	18350.4	C1S2	(25, 15)	(0.45, 0.55)	(0.14, 0.1)	(0.95, 0.05)	0.001
36081.9	36081.9	Heuristic	(25, 15)	(0.45, 0.55)	(0.14, 0.1)	(0.95, 0.05)	0.001
35434.6	18353.3	C*S	(25, 15)	(0.35, 0.65)	(0.14, 0.1)	(0.95, 0.05)	0.001
35531.5	18457.7	C only	(25, 15)	(0.35, 0.65)	(0.14, 0.1)	(0.95, 0.05)	0.001
35520.6	18403.4	Random	(25, 15)	(0.35, 0.65)	(0.14, 0.1)	(0.95, 0.05)	0.001
35434.6	18350.1	S1C2	(25, 15)	(0.35, 0.65)	(0.14, 0.1)	(0.95, 0.05)	0.001
35434.6	18353.3	C1S2	(25, 15)	(0.35, 0.65)	(0.14, 0.1)	(0.95, 0.05)	0.001
36048.4	36048.4	Heuristic	(25, 15)	(0.35, 0.65)	(0.14, 0.1)	(0.95, 0.05)	0.001
35442.2	18361.4	C*S	(25, 15)	(0.25, 0.75)	(0.14, 0.1)	(0.95, 0.05)	0.001
35533.1	18455.5	C only	(25, 15)	(0.25, 0.75)	(0.14, 0.1)	(0.95, 0.05)	0.001
35519.6	18388.8	Random	(25, 15)	(0.25, 0.75)	(0.14, 0.1)	(0.95, 0.05)	0.001
35442.2	18347.8	S1C2	(25, 15)	(0.25, 0.75)	(0.14, 0.1)	(0.95, 0.05)	0.001
35442.2	18361.4	C1S2	(25, 15)	(0.25, 0.75)	(0.14, 0.1)	(0.95, 0.05)	0.001
36025.9	36025.9	Heuristic	(25, 15)	(0.25, 0.75)	(0.14, 0.1)	(0.95, 0.05)	0.001
35458	18376.2	C*S	(25, 15)	(0.15, 0.85)	(0.14, 0.1)	(0.95, 0.05)	0.001
35544.3	18453.2	C only	(25, 15)	(0.15, 0.85)	(0.14, 0.1)	(0.95, 0.05)	0.001
35526.2	18379.4	Random	(25, 15)	(0.15, 0.85)	(0.14, 0.1)	(0.95, 0.05)	0.001
35458	18344.3	S1C2	(25, 15)	(0.15, 0.85)	(0.14, 0.1)	(0.95, 0.05)	0.001
35458	18376.2	C1S2	(25, 15)	(0.15, 0.85)	(0.14, 0.1)	(0.95, 0.05)	0.001
36002.9	36002.9	Heuristic	(25, 15)	(0.15, 0.85)	(0.14, 0.1)	(0.95, 0.05)	0.001
35553.2	18361	C*S	(25, 15)	(0.05, 0.95)	(0.14, 0.1)	(0.95, 0.05)	0.001
35613.6	18430.5	C only	(25, 15)	(0.05, 0.95)	(0.14, 0.1)	(0.95, 0.05)	0.001
35526.4	18369.5	Random	(25, 15)	(0.05, 0.95)	(0.14, 0.1)	(0.95, 0.05)	0.001
35506.8	18303.2	S1C2	(25, 15)	(0.05, 0.95)	(0.14, 0.1)	(0.95, 0.05)	0.001
35553.2	18361	C1S2	(25, 15)	(0.05, 0.95)	(0.14, 0.1)	(0.95, 0.05)	0.001
35982.9	35982.9	Heuristic	(25, 15)	(0.05, 0.95)	(0.14, 0.1)	(0.95, 0.05)	0.001
35435.3	18315.7	C*S	(25, 10)	(0.45, 0.55)	(0.14, 0.1)	(0.95, 0.05)	0.001
35531.3	18422.7	C only	(25, 10)	(0.45, 0.55)	(0.14, 0.1)	(0.95, 0.05)	0.001
35521.4	18382.3	Random	(25, 10)	(0.45, 0.55)	(0.14, 0.1)	(0.95, 0.05)	0.001
35435.3	18315.6	S1C2	(25, 10)	(0.45, 0.55)	(0.14, 0.1)	(0.95, 0.05)	0.001
35435.3	18315.7	C1S2	(25, 10)	(0.45, 0.55)	(0.14, 0.1)	(0.95, 0.05)	0.001
36856.3	36856.3	Heuristic	(25, 10)	(0.45, 0.55)	(0.14, 0.1)	(0.95, 0.05)	0.001
35442.2	18319.1	C*S	(25, 10)	(0.35, 0.65)	(0.14, 0.1)	(0.95, 0.05)	0.001
35531.3	18416.8	C only	(25, 10)	(0.35, 0.65)	(0.14, 0.1)	(0.95, 0.05)	0.001
35527.9	18369.2	Random	(25, 10)	(0.35, 0.65)	(0.14, 0.1)	(0.95, 0.05)	0.001
35442.2	18315	S1C2	(25, 10)	(0.35, 0.65)	(0.14, 0.1)	(0.95, 0.05)	0.001
35442.2	18319.1	C1S2	(25, 10)	(0.35, 0.65)	(0.14, 0.1)	(0.95, 0.05)	0.001
35987.3	35987.3	Heuristic	(25, 10)	(0.35, 0.65)	(0.14, 0.1)	(0.95, 0.05)	0.001
35239.1	18216.3	C*S	(25, 10)	(0.25, 0.75)	(0.14, 0.1)	(0.95, 0.05)	0.001
35338.2	18314.6	C only	(25, 10)	(0.25, 0.75)	(0.14, 0.1)	(0.95, 0.05)	0.001
35534.4	18360	Random	(25, 10)	(0.25, 0.75)	(0.14, 0.1)	(0.95, 0.05)	0.001
35239.1	18201.6	S1C2	(25, 10)	(0.25, 0.75)	(0.14, 0.1)	(0.95, 0.05)	0.001
35239.1	18216.3	C1S2	(25, 10)	(0.25, 0.75)	(0.14, 0.1)	(0.95, 0.05)	0.001
35969.9	35969.9	Heuristic	(25, 10)	(0.25, 0.75)	(0.14, 0.1)	(0.95, 0.05)	0.001
35005.5	18159.4	C*S	(25, 10)	(0.15, 0.85)	(0.14, 0.1)	(0.95, 0.05)	0.001
35105.1	18241.4	C only	(25, 10)	(0.15, 0.85)	(0.14, 0.1)	(0.95, 0.05)	0.001
35076.4	18175.8	Random	(25, 10)	(0.15, 0.85)	(0.14, 0.1)	(0.95, 0.05)	0.001
35005.5	18122.8	S1C2	(25, 10)	(0.15, 0.85)	(0.14, 0.1)	(0.95, 0.05)	0.001
35005.5	18159.4	C1S2	(25, 10)	(0.15, 0.85)	(0.14, 0.1)	(0.95, 0.05)	0.001
35580.5	35580.5	Heuristic	(25, 10)	(0.15, 0.85)	(0.14, 0.1)	(0.95, 0.05)	0.001
34977	18026.6	C*S	(25, 10)	(0.05, 0.95)	(0.14, 0.1)	(0.95, 0.05)	0.001
35071.8	18116.8	C only	(25, 10)	(0.05, 0.95)	(0.14, 0.1)	(0.95, 0.05)	0.001
35096.1	18131.7	Random	(25, 10)	(0.05, 0.95)	(0.14, 0.1)	(0.95, 0.05)	0.001
34907.2	17958.9	S1C2	(25, 10)	(0.05, 0.95)	(0.14, 0.1)	(0.95, 0.05)	0.001
34977	18026.6	C1S2	(25, 10)	(0.05, 0.95)	(0.14, 0.1)	(0.95, 0.05)	0.001
36478.7	36478.7	Heuristic	(25, 10)	(0.05, 0.95)	(0.14, 0.1)	(0.95, 0.05)	0.001
35442.6	18291.7	C*S	(20, 10)	(0.45, 0.55)	(0.14, 0.1)	(0.95, 0.05)	0.001
35532	18395.3	C only	(20, 10)	(0.45, 0.55)	(0.14, 0.1)	(0.95, 0.05)	0.001
35530.1	18361.1	Random	(20, 10)	(0.45, 0.55)	(0.14, 0.1)	(0.95, 0.05)	0.001
35442.6	18292.2	S1C2	(20, 10)	(0.45, 0.55)	(0.14, 0.1)	(0.95, 0.05)	0.001
35442.6	18291.7	C1S2	(20, 10)	(0.45, 0.55)	(0.14, 0.1)	(0.95, 0.05)	0.001
35971.7	35971.7	Heuristic	(20, 10)	(0.45, 0.55)	(0.14, 0.1)	(0.95, 0.05)	0.001
35108.5	18147.1	C*S	(20, 10)	(0.35, 0.65)	(0.14, 0.1)	(0.95, 0.05)	0.001
35204.9	18254	C only	(20, 10)	(0.35, 0.65)	(0.14, 0.1)	(0.95, 0.05)	0.001
35236.7	18204.5	Random	(20, 10)	(0.35, 0.65)	(0.14, 0.1)	(0.95, 0.05)	0.001
35108.5	18142.5	S1C2	(20, 10)	(0.35, 0.65)	(0.14, 0.1)	(0.95, 0.05)	0.001
35108.5	18147.1	C1S2	(20, 10)	(0.35, 0.65)	(0.14, 0.1)	(0.95, 0.05)	0.001
35991.9	35991.9	Heuristic	(20, 10)	(0.35, 0.65)	(0.14, 0.1)	(0.95, 0.05)	0.001
34985.1	18137.5	C*S	(20, 10)	(0.25, 0.75)	(0.14, 0.1)	(0.95, 0.05)	0.001
35089.7	18236.8	C only	(20, 10)	(0.25, 0.75)	(0.14, 0.1)	(0.95, 0.05)	0.001
35071	18171.8	Random	(20, 10)	(0.25, 0.75)	(0.14, 0.1)	(0.95, 0.05)	0.001
34985.1	18121.4	S1C2	(20, 10)	(0.25, 0.75)	(0.14, 0.1)	(0.95, 0.05)	0.001
34985.1	18137.5	C1S2	(20, 10)	(0.25, 0.75)	(0.14, 0.1)	(0.95, 0.05)	0.001
35581.1	35581.1	Heuristic	(20, 10)	(0.25, 0.75)	(0.14, 0.1)	(0.95, 0.05)	0.001
35016.8	18123.3	C*S	(20, 10)	(0.15, 0.85)	(0.14, 0.1)	(0.95, 0.05)	0.001
35109.3	18212.5	C only	(20, 10)	(0.15, 0.85)	(0.14, 0.1)	(0.95, 0.05)	0.001
35089.5	18145	Random	(20, 10)	(0.15, 0.85)	(0.14, 0.1)	(0.95, 0.05)	0.001
35016.8	18092.8	S1C2	(20, 10)	(0.15, 0.85)	(0.14, 0.1)	(0.95, 0.05)	0.001
35016.8	18123.3	C1S2	(20, 10)	(0.15, 0.85)	(0.14, 0.1)	(0.95, 0.05)	0.001
35565.1	35565.1	Heuristic	(20, 10)	(0.15, 0.85)	(0.14, 0.1)	(0.95, 0.05)	0.001
34887	17977.1	C*S	(20, 10)	(0.05, 0.95)	(0.14, 0.1)	(0.95, 0.05)	0.001
34959.9	18059.1	C only	(20, 10)	(0.05, 0.95)	(0.14, 0.1)	(0.95, 0.05)	0.001
35103.4	18120.3	Random	(20, 10)	(0.05, 0.95)	(0.14, 0.1)	(0.95, 0.05)	0.001
34811.3	17905.1	S1C2	(20, 10)	(0.05, 0.95)	(0.14, 0.1)	(0.95, 0.05)	0.001
34887	17977.1	C1S2	(20, 10)	(0.05, 0.95)	(0.14, 0.1)	(0.95, 0.05)	0.001
36468.8	36468.8	Heuristic	(20, 10)	(0.05, 0.95)	(0.14, 0.1)	(0.95, 0.05)	0.001
34983.3	18075.1	C*S	(20, 5)	(0.45, 0.55)	(0.14, 0.1)	(0.95, 0.05)	0.001
35091.7	18192.5	C only	(20, 5)	(0.45, 0.55)	(0.14, 0.1)	(0.95, 0.05)	0.001
35080	18156.8	Random	(20, 5)	(0.45, 0.55)	(0.14, 0.1)	(0.95, 0.05)	0.001
34983.3	18075.5	S1C2	(20, 5)	(0.45, 0.55)	(0.14, 0.1)	(0.95, 0.05)	0.001
34983.3	18075.1	C1S2	(20, 5)	(0.45, 0.55)	(0.14, 0.1)	(0.95, 0.05)	0.001
35575.7	35575.7	Heuristic	(20, 5)	(0.45, 0.55)	(0.14, 0.1)	(0.95, 0.05)	0.001
34753.7	17932.4	C*S	(20, 5)	(0.35, 0.65)	(0.14, 0.1)	(0.95, 0.05)	0.001
34858.6	18043.8	C only	(20, 5)	(0.35, 0.65)	(0.14, 0.1)	(0.95, 0.05)	0.001
35097.9	18118.4	Random	(20, 5)	(0.35, 0.65)	(0.14, 0.1)	(0.95, 0.05)	0.001
34753.7	17926.9	S1C2	(20, 5)	(0.35, 0.65)	(0.14, 0.1)	(0.95, 0.05)	0.001
34753.7	17932.4	C1S2	(20, 5)	(0.35, 0.65)	(0.14, 0.1)	(0.95, 0.05)	0.001
35542.3	35542.3	Heuristic	(20, 5)	(0.35, 0.65)	(0.14, 0.1)	(0.95, 0.05)	0.001
34533.1	17866.3	C*S	(20, 5)	(0.25, 0.75)	(0.14, 0.1)	(0.95, 0.05)	0.001
34647.8	17972.9	C only	(20, 5)	(0.25, 0.75)	(0.14, 0.1)	(0.95, 0.05)	0.001
34616.2	17914.8	Random	(20, 5)	(0.25, 0.75)	(0.14, 0.1)	(0.95, 0.05)	0.001
34533.1	17849.2	S1C2	(20, 5)	(0.25, 0.75)	(0.14, 0.1)	(0.95, 0.05)	0.001
34533.1	17866.3	C1S2	(20, 5)	(0.25, 0.75)	(0.14, 0.1)	(0.95, 0.05)	0.001
35078.7	35078.7	Heuristic	(20, 5)	(0.25, 0.75)	(0.14, 0.1)	(0.95, 0.05)	0.001
33884.6	17571.2	C*S	(20, 5)	(0.15, 0.85)	(0.14, 0.1)	(0.95, 0.05)	0.001
34006.1	17666.1	C only	(20, 5)	(0.15, 0.85)	(0.14, 0.1)	(0.95, 0.05)	0.001
34243.4	17715.8	Random	(20, 5)	(0.15, 0.85)	(0.14, 0.1)	(0.95, 0.05)	0.001
33884.6	17523.7	S1C2	(20, 5)	(0.15, 0.85)	(0.14, 0.1)	(0.95, 0.05)	0.001
33884.6	17571.2	C1S2	(20, 5)	(0.15, 0.85)	(0.14, 0.1)	(0.95, 0.05)	0.001
35733.1	35733.1	Heuristic	(20, 5)	(0.15, 0.85)	(0.14, 0.1)	(0.95, 0.05)	0.001
32857.6	17100.1	C*S	(20, 5)	(0.05, 0.95)	(0.14, 0.1)	(0.95, 0.05)	0.001
32886.9	17164.6	C only	(20, 5)	(0.05, 0.95)	(0.14, 0.1)	(0.95, 0.05)	0.001
33521.2	17366	Random	(20, 5)	(0.05, 0.95)	(0.14, 0.1)	(0.95, 0.05)	0.001
32788.5	17009.4	S1C2	(20, 5)	(0.05, 0.95)	(0.14, 0.1)	(0.95, 0.05)	0.001
32857.6	17100.1	C1S2	(20, 5)	(0.05, 0.95)	(0.14, 0.1)	(0.95, 0.05)	0.001
34982.2	34982.2	Heuristic	(20, 5)	(0.05, 0.95)	(0.14, 0.1)	(0.95, 0.05)	0.001
33854.5	17478.7	C*S	(10, 5)	(0.45, 0.55)	(0.14, 0.1)	(0.95, 0.05)	0.001
33985.6	17610.7	C only	(10, 5)	(0.45, 0.55)	(0.14, 0.1)	(0.95, 0.05)	0.001
34020	17591.9	Random	(10, 5)	(0.45, 0.55)	(0.14, 0.1)	(0.95, 0.05)	0.001
33854.5	17478	S1C2	(10, 5)	(0.45, 0.55)	(0.14, 0.1)	(0.95, 0.05)	0.001
33854.5	17478.7	C1S2	(10, 5)	(0.45, 0.55)	(0.14, 0.1)	(0.95, 0.05)	0.001
34584.6	34584.6	Heuristic	(10, 5)	(0.45, 0.55)	(0.14, 0.1)	(0.95, 0.05)	0.001
33705.6	17417.7	C*S	(10, 5)	(0.35, 0.65)	(0.14, 0.1)	(0.95, 0.05)	0.001
33833.6	17545.4	C only	(10, 5)	(0.35, 0.65)	(0.14, 0.1)	(0.95, 0.05)	0.001
33878.5	17509.7	Random	(10, 5)	(0.35, 0.65)	(0.14, 0.1)	(0.95, 0.05)	0.001
33705.6	17411.1	S1C2	(10, 5)	(0.35, 0.65)	(0.14, 0.1)	(0.95, 0.05)	0.001
33705.6	17417.7	C1S2	(10, 5)	(0.35, 0.65)	(0.14, 0.1)	(0.95, 0.05)	0.001
34112.8	34112.8	Heuristic	(10, 5)	(0.35, 0.65)	(0.14, 0.1)	(0.95, 0.05)	0.001
33325.2	17282.2	C*S	(10, 5)	(0.25, 0.75)	(0.14, 0.1)	(0.95, 0.05)	0.001
33467.7	17406.3	C only	(10, 5)	(0.25, 0.75)	(0.14, 0.1)	(0.95, 0.05)	0.001
33521.7	17368.7	Random	(10, 5)	(0.25, 0.75)	(0.14, 0.1)	(0.95, 0.05)	0.001
33325.2	17259.9	S1C2	(10, 5)	(0.25, 0.75)	(0.14, 0.1)	(0.95, 0.05)	0.001
33325.2	17282.2	C1S2	(10, 5)	(0.25, 0.75)	(0.14, 0.1)	(0.95, 0.05)	0.001
33686.3	33686.3	Heuristic	(10, 5)	(0.25, 0.75)	(0.14, 0.1)	(0.95, 0.05)	0.001
32922.9	17115	C*S	(10, 5)	(0.15, 0.85)	(0.14, 0.1)	(0.95, 0.05)	0.001
33049.6	17213.8	C only	(10, 5)	(0.15, 0.85)	(0.14, 0.1)	(0.95, 0.05)	0.001
33282	17221.1	Random	(10, 5)	(0.15, 0.85)	(0.14, 0.1)	(0.95, 0.05)	0.001
32922.9	17058.1	S1C2	(10, 5)	(0.15, 0.85)	(0.14, 0.1)	(0.95, 0.05)	0.001
32922.9	17115	C1S2	(10, 5)	(0.15, 0.85)	(0.14, 0.1)	(0.95, 0.05)	0.001
32259.5	32259.5	Heuristic	(10, 5)	(0.15, 0.85)	(0.14, 0.1)	(0.95, 0.05)	0.001
32482.4	16880	C*S	(10, 5)	(0.05, 0.95)	(0.14, 0.1)	(0.95, 0.05)	0.001
32520.2	16945.8	C only	(10, 5)	(0.05, 0.95)	(0.14, 0.1)	(0.95, 0.05)	0.001
32823	17034	Random	(10, 5)	(0.05, 0.95)	(0.14, 0.1)	(0.95, 0.05)	0.001
32370.6	16778.5	S1C2	(10, 5)	(0.05, 0.95)	(0.14, 0.1)	(0.95, 0.05)	0.001
32482.4	16880	C1S2	(10, 5)	(0.05, 0.95)	(0.14, 0.1)	(0.95, 0.05)	0.001
33318.9	33318.9	Heuristic	(10, 5)	(0.05, 0.95)	(0.14, 0.1)	(0.95, 0.05)	0.001
34177.6	17268.5	C*S	(25, 15)	(0.45, 0.55)	(0.14, 0.1)	(0.85, 0.15)	0.001
34346.7	17474	C only	(25, 15)	(0.45, 0.55)	(0.14, 0.1)	(0.85, 0.15)	0.001
34359.6	17437.7	Random	(25, 15)	(0.45, 0.55)	(0.14, 0.1)	(0.85, 0.15)	0.001
34177.6	17267.3	S1C2	(25, 15)	(0.45, 0.55)	(0.14, 0.1)	(0.85, 0.15)	0.001
34177.6	17268.5	C1S2	(25, 15)	(0.45, 0.55)	(0.14, 0.1)	(0.85, 0.15)	0.001
34799.5	34799.5	Heuristic	(25, 15)	(0.45, 0.55)	(0.14, 0.1)	(0.85, 0.15)	0.001
34161.5	17278	C*S	(25, 15)	(0.35, 0.65)	(0.14, 0.1)	(0.85, 0.15)	0.001
34349.7	17475	C only	(25, 15)	(0.35, 0.65)	(0.14, 0.1)	(0.85, 0.15)	0.001
34333.6	17421.1	Random	(25, 15)	(0.35, 0.65)	(0.14, 0.1)	(0.85, 0.15)	0.001
34161.5	17267.4	S1C2	(25, 15)	(0.35, 0.65)	(0.14, 0.1)	(0.85, 0.15)	0.001
34161.5	17278	C1S2	(25, 15)	(0.35, 0.65)	(0.14, 0.1)	(0.85, 0.15)	0.001
34776.1	34776.1	Heuristic	(25, 15)	(0.35, 0.65)	(0.14, 0.1)	(0.85, 0.15)	0.001
34176	17298.5	C*S	(25, 15)	(0.25, 0.75)	(0.14, 0.1)	(0.85, 0.15)	0.001
34352.5	17471.6	C only	(25, 15)	(0.25, 0.75)	(0.14, 0.1)	(0.85, 0.15)	0.001
34340.8	17408.8	Random	(25, 15)	(0.25, 0.75)	(0.14, 0.1)	(0.85, 0.15)	0.001
34176	17267.4	S1C2	(25, 15)	(0.25, 0.75)	(0.14, 0.1)	(0.85, 0.15)	0.001
34176	17298.5	C1S2	(25, 15)	(0.25, 0.75)	(0.14, 0.1)	(0.85, 0.15)	0.001
35531.4	35531.4	Heuristic	(25, 15)	(0.25, 0.75)	(0.14, 0.1)	(0.85, 0.15)	0.001
34201	17324.9	C*S	(25, 15)	(0.15, 0.85)	(0.14, 0.1)	(0.85, 0.15)	0.001
34370.5	17472.3	C only	(25, 15)	(0.15, 0.85)	(0.14, 0.1)	(0.85, 0.15)	0.001
34353.5	17405.3	Random	(25, 15)	(0.15, 0.85)	(0.14, 0.1)	(0.85, 0.15)	0.001
34201	17256.6	S1C2	(25, 15)	(0.15, 0.85)	(0.14, 0.1)	(0.85, 0.15)	0.001
34201	17324.9	C1S2	(25, 15)	(0.15, 0.85)	(0.14, 0.1)	(0.85, 0.15)	0.001
34738.1	34738.1	Heuristic	(25, 15)	(0.15, 0.85)	(0.14, 0.1)	(0.85, 0.15)	0.001
34346.3	17330.3	C*S	(25, 15)	(0.05, 0.95)	(0.14, 0.1)	(0.85, 0.15)	0.001
34447.2	17455.5	C only	(25, 15)	(0.05, 0.95)	(0.14, 0.1)	(0.85, 0.15)	0.001
34353.9	17392.1	Random	(25, 15)	(0.05, 0.95)	(0.14, 0.1)	(0.85, 0.15)	0.001
34255.5	17220	S1C2	(25, 15)	(0.05, 0.95)	(0.14, 0.1)	(0.85, 0.15)	0.001
34346.3	17330.3	C1S2	(25, 15)	(0.05, 0.95)	(0.14, 0.1)	(0.85, 0.15)	0.001
34794.1	34794.1	Heuristic	(25, 15)	(0.05, 0.95)	(0.14, 0.1)	(0.85, 0.15)	0.001
34170	17235.9	C*S	(25, 10)	(0.45, 0.55)	(0.14, 0.1)	(0.85, 0.15)	0.001
34358.1	17444.5	C only	(25, 10)	(0.45, 0.55)	(0.14, 0.1)	(0.85, 0.15)	0.001
34352.2	17412.3	Random	(25, 10)	(0.45, 0.55)	(0.14, 0.1)	(0.85, 0.15)	0.001
34170	17234.9	S1C2	(25, 10)	(0.45, 0.55)	(0.14, 0.1)	(0.85, 0.15)	0.001
34170	17235.9	C1S2	(25, 10)	(0.45, 0.55)	(0.14, 0.1)	(0.85, 0.15)	0.001
35537.1	35537.1	Heuristic	(25, 10)	(0.45, 0.55)	(0.14, 0.1)	(0.85, 0.15)	0.001
34184.7	17241	C*S	(25, 10)	(0.35, 0.65)	(0.14, 0.1)	(0.85, 0.15)	0.001
34370.1	17443.6	C only	(25, 10)	(0.35, 0.65)	(0.14, 0.1)	(0.85, 0.15)	0.001
34350.6	17387.8	Random	(25, 10)	(0.35, 0.65)	(0.14, 0.1)	(0.85, 0.15)	0.001
34184.7	17229.5	S1C2	(25, 10)	(0.35, 0.65)	(0.14, 0.1)	(0.85, 0.15)	0.001
34184.7	17241	C1S2	(25, 10)	(0.35, 0.65)	(0.14, 0.1)	(0.85, 0.15)	0.001
35502.5	35502.5	Heuristic	(25, 10)	(0.35, 0.65)	(0.14, 0.1)	(0.85, 0.15)	0.001
33999.2	17156.3	C*S	(25, 10)	(0.25, 0.75)	(0.14, 0.1)	(0.85, 0.15)	0.001
34197.7	17347.9	C only	(25, 10)	(0.25, 0.75)	(0.14, 0.1)	(0.85, 0.15)	0.001
34379.1	17391.9	Random	(25, 10)	(0.25, 0.75)	(0.14, 0.1)	(0.85, 0.15)	0.001
33999.2	17121.9	S1C2	(25, 10)	(0.25, 0.75)	(0.14, 0.1)	(0.85, 0.15)	0.001
33999.2	17156.3	C1S2	(25, 10)	(0.25, 0.75)	(0.14, 0.1)	(0.85, 0.15)	0.001
35476.5	35476.5	Heuristic	(25, 10)	(0.25, 0.75)	(0.14, 0.1)	(0.85, 0.15)	0.001
33740.2	17104.4	C*S	(25, 10)	(0.15, 0.85)	(0.14, 0.1)	(0.85, 0.15)	0.001
33931.2	17273.4	C only	(25, 10)	(0.15, 0.85)	(0.14, 0.1)	(0.85, 0.15)	0.001
33900.5	17208.9	Random	(25, 10)	(0.15, 0.85)	(0.14, 0.1)	(0.85, 0.15)	0.001
33740.2	17040	S1C2	(25, 10)	(0.15, 0.85)	(0.14, 0.1)	(0.85, 0.15)	0.001
33740.2	17104.4	C1S2	(25, 10)	(0.15, 0.85)	(0.14, 0.1)	(0.85, 0.15)	0.001
34300.1	34300.1	Heuristic	(25, 10)	(0.15, 0.85)	(0.14, 0.1)	(0.85, 0.15)	0.001
33754.6	16995.1	C*S	(25, 10)	(0.05, 0.95)	(0.14, 0.1)	(0.85, 0.15)	0.001
33910.1	17156	C only	(25, 10)	(0.05, 0.95)	(0.14, 0.1)	(0.85, 0.15)	0.001
33929.6	17167.2	Random	(25, 10)	(0.05, 0.95)	(0.14, 0.1)	(0.85, 0.15)	0.001
33631.1	16871.7	S1C2	(25, 10)	(0.05, 0.95)	(0.14, 0.1)	(0.85, 0.15)	0.001
33754.6	16995.1	C1S2	(25, 10)	(0.05, 0.95)	(0.14, 0.1)	(0.85, 0.15)	0.001
34374.8	34374.8	Heuristic	(25, 10)	(0.05, 0.95)	(0.14, 0.1)	(0.85, 0.15)	0.001
34188.2	17212	C*S	(20, 10)	(0.45, 0.55)	(0.14, 0.1)	(0.85, 0.15)	0.001
34368.3	17418.9	C only	(20, 10)	(0.45, 0.55)	(0.14, 0.1)	(0.85, 0.15)	0.001
34368.9	17387.6	Random	(20, 10)	(0.45, 0.55)	(0.14, 0.1)	(0.85, 0.15)	0.001
34188.2	17210.6	S1C2	(20, 10)	(0.45, 0.55)	(0.14, 0.1)	(0.85, 0.15)	0.001
34188.2	17212	C1S2	(20, 10)	(0.45, 0.55)	(0.14, 0.1)	(0.85, 0.15)	0.001
34716.1	34716.1	Heuristic	(20, 10)	(0.45, 0.55)	(0.14, 0.1)	(0.85, 0.15)	0.001
33865.3	17072.6	C*S	(20, 10)	(0.35, 0.65)	(0.14, 0.1)	(0.85, 0.15)	0.001
34051.8	17279.3	C only	(20, 10)	(0.35, 0.65)	(0.14, 0.1)	(0.85, 0.15)	0.001
34090.6	17240.1	Random	(20, 10)	(0.35, 0.65)	(0.14, 0.1)	(0.85, 0.15)	0.001
33865.3	17059.9	S1C2	(20, 10)	(0.35, 0.65)	(0.14, 0.1)	(0.85, 0.15)	0.001
33865.3	17072.6	C1S2	(20, 10)	(0.35, 0.65)	(0.14, 0.1)	(0.85, 0.15)	0.001
35495.7	35495.7	Heuristic	(20, 10)	(0.35, 0.65)	(0.14, 0.1)	(0.85, 0.15)	0.001
33711.3	17075.3	C*S	(20, 10)	(0.25, 0.75)	(0.14, 0.1)	(0.85, 0.15)	0.001
33914.3	17266.3	C only	(20, 10)	(0.25, 0.75)	(0.14, 0.1)	(0.85, 0.15)	0.001
33901.6	17209.6	Random	(20, 10)	(0.25, 0.75)	(0.14, 0.1)	(0.85, 0.15)	0.001
33711.3	17040.7	S1C2	(20, 10)	(0.25, 0.75)	(0.14, 0.1)	(0.85, 0.15)	0.001
33711.3	17075.3	C1S2	(20, 10)	(0.25, 0.75)	(0.14, 0.1)	(0.85, 0.15)	0.001
34300.8	34300.8	Heuristic	(20, 10)	(0.25, 0.75)	(0.14, 0.1)	(0.85, 0.15)	0.001
33758.2	17075.6	C*S	(20, 10)	(0.15, 0.85)	(0.14, 0.1)	(0.85, 0.15)	0.001
33947.1	17246.5	C only	(20, 10)	(0.15, 0.85)	(0.14, 0.1)	(0.85, 0.15)	0.001
33923.5	17184.4	Random	(20, 10)	(0.15, 0.85)	(0.14, 0.1)	(0.85, 0.15)	0.001
33758.2	16999.9	S1C2	(20, 10)	(0.15, 0.85)	(0.14, 0.1)	(0.85, 0.15)	0.001
33758.2	17075.6	C1S2	(20, 10)	(0.15, 0.85)	(0.14, 0.1)	(0.85, 0.15)	0.001
35187.5	35187.5	Heuristic	(20, 10)	(0.15, 0.85)	(0.14, 0.1)	(0.85, 0.15)	0.001
33692.2	16958.6	C*S	(20, 10)	(0.05, 0.95)	(0.14, 0.1)	(0.85, 0.15)	0.001
33810.1	17098.6	C only	(20, 10)	(0.05, 0.95)	(0.14, 0.1)	(0.85, 0.15)	0.001
33938.6	17156.2	Random	(20, 10)	(0.05, 0.95)	(0.14, 0.1)	(0.85, 0.15)	0.001
33558.9	16828.1	S1C2	(20, 10)	(0.05, 0.95)	(0.14, 0.1)	(0.85, 0.15)	0.001
33692.2	16958.6	C1S2	(20, 10)	(0.05, 0.95)	(0.14, 0.1)	(0.85, 0.15)	0.001
34275.1	34275.1	Heuristic	(20, 10)	(0.05, 0.95)	(0.14, 0.1)	(0.85, 0.15)	0.001
33712.1	17003.4	C*S	(20, 5)	(0.45, 0.55)	(0.14, 0.1)	(0.85, 0.15)	0.001
33920	17225	C only	(20, 5)	(0.45, 0.55)	(0.14, 0.1)	(0.85, 0.15)	0.001
33914.7	17197.8	Random	(20, 5)	(0.45, 0.55)	(0.14, 0.1)	(0.85, 0.15)	0.001
33712.1	17001.6	S1C2	(20, 5)	(0.45, 0.55)	(0.14, 0.1)	(0.85, 0.15)	0.001
33712.1	17003.4	C1S2	(20, 5)	(0.45, 0.55)	(0.14, 0.1)	(0.85, 0.15)	0.001
34299.6	34299.6	Heuristic	(20, 5)	(0.45, 0.55)	(0.14, 0.1)	(0.85, 0.15)	0.001
33501	16868.4	C*S	(20, 5)	(0.35, 0.65)	(0.14, 0.1)	(0.85, 0.15)	0.001
33716.4	17091.1	C only	(20, 5)	(0.35, 0.65)	(0.14, 0.1)	(0.85, 0.15)	0.001
33943	17161.2	Random	(20, 5)	(0.35, 0.65)	(0.14, 0.1)	(0.85, 0.15)	0.001
33501	16854.9	S1C2	(20, 5)	(0.35, 0.65)	(0.14, 0.1)	(0.85, 0.15)	0.001
33501	16868.4	C1S2	(20, 5)	(0.35, 0.65)	(0.14, 0.1)	(0.85, 0.15)	0.001
35221.9	35221.9	Heuristic	(20, 5)	(0.35, 0.65)	(0.14, 0.1)	(0.85, 0.15)	0.001
33264.9	16813.9	C*S	(20, 5)	(0.25, 0.75)	(0.14, 0.1)	(0.85, 0.15)	0.001
33490.9	17022.4	C only	(20, 5)	(0.25, 0.75)	(0.14, 0.1)	(0.85, 0.15)	0.001
33461.3	16971	Random	(20, 5)	(0.25, 0.75)	(0.14, 0.1)	(0.85, 0.15)	0.001
33264.9	16774.4	S1C2	(20, 5)	(0.25, 0.75)	(0.14, 0.1)	(0.85, 0.15)	0.001
33264.9	16813.9	C1S2	(20, 5)	(0.25, 0.75)	(0.14, 0.1)	(0.85, 0.15)	0.001
34841.9	34841.9	Heuristic	(20, 5)	(0.25, 0.75)	(0.14, 0.1)	(0.85, 0.15)	0.001
32650.1	16542.9	C*S	(20, 5)	(0.15, 0.85)	(0.14, 0.1)	(0.85, 0.15)	0.001
32866.9	16734.3	C only	(20, 5)	(0.15, 0.85)	(0.14, 0.1)	(0.85, 0.15)	0.001
33124.9	16778.5	Random	(20, 5)	(0.15, 0.85)	(0.14, 0.1)	(0.85, 0.15)	0.001
32647.2	16454.5	S1C2	(20, 5)	(0.15, 0.85)	(0.14, 0.1)	(0.85, 0.15)	0.001
32650.1	16542.9	C1S2	(20, 5)	(0.15, 0.85)	(0.14, 0.1)	(0.85, 0.15)	0.001
33813.3	33813.3	Heuristic	(20, 5)	(0.15, 0.85)	(0.14, 0.1)	(0.85, 0.15)	0.001
31741.9	16136.9	C*S	(20, 5)	(0.05, 0.95)	(0.14, 0.1)	(0.85, 0.15)	0.001
31816.5	16265.3	C only	(20, 5)	(0.05, 0.95)	(0.14, 0.1)	(0.85, 0.15)	0.001
32432.4	16453.8	Random	(20, 5)	(0.05, 0.95)	(0.14, 0.1)	(0.85, 0.15)	0.001
31620.1	15961.5	S1C2	(20, 5)	(0.05, 0.95)	(0.14, 0.1)	(0.85, 0.15)	0.001
31741.9	16136.9	C1S2	(20, 5)	(0.05, 0.95)	(0.14, 0.1)	(0.85, 0.15)	0.001
32405.8	32405.8	Heuristic	(20, 5)	(0.05, 0.95)	(0.14, 0.1)	(0.85, 0.15)	0.001
32588.9	16421.7	C*S	(10, 5)	(0.45, 0.55)	(0.14, 0.1)	(0.85, 0.15)	0.001
32851.6	16683.8	C only	(10, 5)	(0.45, 0.55)	(0.14, 0.1)	(0.85, 0.15)	0.001
32872.7	16658.3	Random	(10, 5)	(0.45, 0.55)	(0.14, 0.1)	(0.85, 0.15)	0.001
32588.9	16418.4	S1C2	(10, 5)	(0.45, 0.55)	(0.14, 0.1)	(0.85, 0.15)	0.001
32588.9	16421.7	C1S2	(10, 5)	(0.45, 0.55)	(0.14, 0.1)	(0.85, 0.15)	0.001
33307.7	33307.7	Heuristic	(10, 5)	(0.45, 0.55)	(0.14, 0.1)	(0.85, 0.15)	0.001
32461.4	16370.6	C*S	(10, 5)	(0.35, 0.65)	(0.14, 0.1)	(0.85, 0.15)	0.001
32720.3	16622.7	C only	(10, 5)	(0.35, 0.65)	(0.14, 0.1)	(0.85, 0.15)	0.001
32767.5	16596	Random	(10, 5)	(0.35, 0.65)	(0.14, 0.1)	(0.85, 0.15)	0.001
32461.4	16353.8	S1C2	(10, 5)	(0.35, 0.65)	(0.14, 0.1)	(0.85, 0.15)	0.001
32461.4	16370.6	C1S2	(10, 5)	(0.35, 0.65)	(0.14, 0.1)	(0.85, 0.15)	0.001
34138.4	34138.4	Heuristic	(10, 5)	(0.35, 0.65)	(0.14, 0.1)	(0.85, 0.15)	0.001
32064.2	16254.4	C*S	(10, 5)	(0.25, 0.75)	(0.14, 0.1)	(0.85, 0.15)	0.001
32350.3	16495.7	C only	(10, 5)	(0.25, 0.75)	(0.14, 0.1)	(0.85, 0.15)	0.001
32445.1	16463.9	Random	(10, 5)	(0.25, 0.75)	(0.14, 0.1)	(0.85, 0.15)	0.001
32064.2	16203.3	S1C2	(10, 5)	(0.25, 0.75)	(0.14, 0.1)	(0.85, 0.15)	0.001
32064.2	16254.4	C1S2	(10, 5)	(0.25, 0.75)	(0.14, 0.1)	(0.85, 0.15)	0.001
32406.8	32406.8	Heuristic	(10, 5)	(0.25, 0.75)	(0.14, 0.1)	(0.85, 0.15)	0.001
31737.6	16123.8	C*S	(10, 5)	(0.15, 0.85)	(0.14, 0.1)	(0.85, 0.15)	0.001
31976.2	16317.3	C only	(10, 5)	(0.15, 0.85)	(0.14, 0.1)	(0.85, 0.15)	0.001
32181.6	16317.1	Random	(10, 5)	(0.15, 0.85)	(0.14, 0.1)	(0.85, 0.15)	0.001
31727.6	16001.8	S1C2	(10, 5)	(0.15, 0.85)	(0.14, 0.1)	(0.85, 0.15)	0.001
31737.6	16123.8	C1S2	(10, 5)	(0.15, 0.85)	(0.14, 0.1)	(0.85, 0.15)	0.001
33691.8	33691.8	Heuristic	(10, 5)	(0.15, 0.85)	(0.14, 0.1)	(0.85, 0.15)	0.001
31359.2	15927.6	C*S	(10, 5)	(0.05, 0.95)	(0.14, 0.1)	(0.85, 0.15)	0.001
31457.7	16067.8	C only	(10, 5)	(0.05, 0.95)	(0.14, 0.1)	(0.85, 0.15)	0.001
31725.1	16145.7	Random	(10, 5)	(0.05, 0.95)	(0.14, 0.1)	(0.85, 0.15)	0.001
31167.3	15739.7	S1C2	(10, 5)	(0.05, 0.95)	(0.14, 0.1)	(0.85, 0.15)	0.001
31359.2	15927.6	C1S2	(10, 5)	(0.05, 0.95)	(0.14, 0.1)	(0.85, 0.15)	0.001
30795.7	30795.7	Heuristic	(10, 5)	(0.05, 0.95)	(0.14, 0.1)	(0.85, 0.15)	0.001
32944.5	16189.4	C*S	(25, 15)	(0.45, 0.55)	(0.14, 0.1)	(0.75, 0.25)	0.001
33199.8	16492.9	C only	(25, 15)	(0.45, 0.55)	(0.14, 0.1)	(0.75, 0.25)	0.001
33205.2	16453.4	Random	(25, 15)	(0.45, 0.55)	(0.14, 0.1)	(0.75, 0.25)	0.001
32944.5	16184.9	S1C2	(25, 15)	(0.45, 0.55)	(0.14, 0.1)	(0.75, 0.25)	0.001
32944.5	16189.4	C1S2	(25, 15)	(0.45, 0.55)	(0.14, 0.1)	(0.75, 0.25)	0.001
34293.8	34293.8	Heuristic	(25, 15)	(0.45, 0.55)	(0.14, 0.1)	(0.75, 0.25)	0.001
32889.1	16204.9	C*S	(25, 15)	(0.35, 0.65)	(0.14, 0.1)	(0.75, 0.25)	0.001
33168.9	16491.8	C only	(25, 15)	(0.35, 0.65)	(0.14, 0.1)	(0.75, 0.25)	0.001
33150.3	16440.5	Random	(25, 15)	(0.35, 0.65)	(0.14, 0.1)	(0.75, 0.25)	0.001
32889.1	16183.4	S1C2	(25, 15)	(0.35, 0.65)	(0.14, 0.1)	(0.75, 0.25)	0.001
32889.1	16204.9	C1S2	(25, 15)	(0.35, 0.65)	(0.14, 0.1)	(0.75, 0.25)	0.001
33500.3	33500.3	Heuristic	(25, 15)	(0.35, 0.65)	(0.14, 0.1)	(0.75, 0.25)	0.001
32911.1	16234.9	C*S	(25, 15)	(0.25, 0.75)	(0.14, 0.1)	(0.75, 0.25)	0.001
33179.2	16491.3	C only	(25, 15)	(0.25, 0.75)	(0.14, 0.1)	(0.75, 0.25)	0.001
33163.2	16429.8	Random	(25, 15)	(0.25, 0.75)	(0.14, 0.1)	(0.75, 0.25)	0.001
32911.1	16180.8	S1C2	(25, 15)	(0.25, 0.75)	(0.14, 0.1)	(0.75, 0.25)	0.001
32911.1	16234.9	C1S2	(25, 15)	(0.25, 0.75)	(0.14, 0.1)	(0.75, 0.25)	0.001
33485.7	33485.7	Heuristic	(25, 15)	(0.25, 0.75)	(0.14, 0.1)	(0.75, 0.25)	0.001
32948.6	16278.8	C*S	(25, 15)	(0.15, 0.85)	(0.14, 0.1)	(0.75, 0.25)	0.001
33195.6	16488.1	C only	(25, 15)	(0.15, 0.85)	(0.14, 0.1)	(0.75, 0.25)	0.001
33178.8	16425.3	Random	(25, 15)	(0.15, 0.85)	(0.14, 0.1)	(0.75, 0.25)	0.001
32948.6	16168.2	S1C2	(25, 15)	(0.15, 0.85)	(0.14, 0.1)	(0.75, 0.25)	0.001
32948.6	16278.8	C1S2	(25, 15)	(0.15, 0.85)	(0.14, 0.1)	(0.75, 0.25)	0.001
33473.4	33473.4	Heuristic	(25, 15)	(0.15, 0.85)	(0.14, 0.1)	(0.75, 0.25)	0.001
33133	16292.7	C*S	(25, 15)	(0.05, 0.95)	(0.14, 0.1)	(0.75, 0.25)	0.001
33274.9	16473.5	C only	(25, 15)	(0.05, 0.95)	(0.14, 0.1)	(0.75, 0.25)	0.001
33187.8	16415.8	Random	(25, 15)	(0.05, 0.95)	(0.14, 0.1)	(0.75, 0.25)	0.001
33005.6	16138.7	S1C2	(25, 15)	(0.05, 0.95)	(0.14, 0.1)	(0.75, 0.25)	0.001
33133	16292.7	C1S2	(25, 15)	(0.05, 0.95)	(0.14, 0.1)	(0.75, 0.25)	0.001
34223.3	34223.3	Heuristic	(25, 15)	(0.05, 0.95)	(0.14, 0.1)	(0.75, 0.25)	0.001
32905.1	16156.8	C*S	(25, 10)	(0.45, 0.55)	(0.14, 0.1)	(0.75, 0.25)	0.001
33166.1	16448.4	C only	(25, 10)	(0.45, 0.55)	(0.14, 0.1)	(0.75, 0.25)	0.001
33175	16431.4	Random	(25, 10)	(0.45, 0.55)	(0.14, 0.1)	(0.75, 0.25)	0.001
32905.1	16151.7	S1C2	(25, 10)	(0.45, 0.55)	(0.14, 0.1)	(0.75, 0.25)	0.001
32905.1	16156.8	C1S2	(25, 10)	(0.45, 0.55)	(0.14, 0.1)	(0.75, 0.25)	0.001
34253.5	34253.5	Heuristic	(25, 10)	(0.45, 0.55)	(0.14, 0.1)	(0.75, 0.25)	0.001
32927.6	16173.5	C*S	(25, 10)	(0.35, 0.65)	(0.14, 0.1)	(0.75, 0.25)	0.001
33191	16456.3	C only	(25, 10)	(0.35, 0.65)	(0.14, 0.1)	(0.75, 0.25)	0.001
33192.7	16417	Random	(25, 10)	(0.35, 0.65)	(0.14, 0.1)	(0.75, 0.25)	0.001
32927.6	16153.2	S1C2	(25, 10)	(0.35, 0.65)	(0.14, 0.1)	(0.75, 0.25)	0.001
32927.6	16173.5	C1S2	(25, 10)	(0.35, 0.65)	(0.14, 0.1)	(0.75, 0.25)	0.001
34236.8	34236.8	Heuristic	(25, 10)	(0.35, 0.65)	(0.14, 0.1)	(0.75, 0.25)	0.001
32754.8	16103.6	C*S	(25, 10)	(0.25, 0.75)	(0.14, 0.1)	(0.75, 0.25)	0.001
33068.3	16389.9	C only	(25, 10)	(0.25, 0.75)	(0.14, 0.1)	(0.75, 0.25)	0.001
33197.7	16399.5	Random	(25, 10)	(0.25, 0.75)	(0.14, 0.1)	(0.75, 0.25)	0.001
32754.8	16045.4	S1C2	(25, 10)	(0.25, 0.75)	(0.14, 0.1)	(0.75, 0.25)	0.001
32754.8	16103.6	C1S2	(25, 10)	(0.25, 0.75)	(0.14, 0.1)	(0.75, 0.25)	0.001
33454.4	33454.4	Heuristic	(25, 10)	(0.25, 0.75)	(0.14, 0.1)	(0.75, 0.25)	0.001
32495.3	16072.6	C*S	(25, 10)	(0.15, 0.85)	(0.14, 0.1)	(0.75, 0.25)	0.001
32757.5	16300.7	C only	(25, 10)	(0.15, 0.85)	(0.14, 0.1)	(0.75, 0.25)	0.001
32768.8	16245.2	Random	(25, 10)	(0.15, 0.85)	(0.14, 0.1)	(0.75, 0.25)	0.001
32495.3	15951.8	S1C2	(25, 10)	(0.15, 0.85)	(0.14, 0.1)	(0.75, 0.25)	0.001
32495.3	16072.6	C1S2	(25, 10)	(0.15, 0.85)	(0.14, 0.1)	(0.75, 0.25)	0.001
33019.7	33019.7	Heuristic	(25, 10)	(0.15, 0.85)	(0.14, 0.1)	(0.75, 0.25)	0.001
32547.7	15974.9	C*S	(25, 10)	(0.05, 0.95)	(0.14, 0.1)	(0.75, 0.25)	0.001
32753.7	16195.7	C only	(25, 10)	(0.05, 0.95)	(0.14, 0.1)	(0.75, 0.25)	0.001
32764.5	16201.2	Random	(25, 10)	(0.05, 0.95)	(0.14, 0.1)	(0.75, 0.25)	0.001
32354.8	15786.7	S1C2	(25, 10)	(0.05, 0.95)	(0.14, 0.1)	(0.75, 0.25)	0.001
32547.7	15974.9	C1S2	(25, 10)	(0.05, 0.95)	(0.14, 0.1)	(0.75, 0.25)	0.001
33904.4	33904.4	Heuristic	(25, 10)	(0.05, 0.95)	(0.14, 0.1)	(0.75, 0.25)	0.001
32934.2	16138.3	C*S	(20, 10)	(0.45, 0.55)	(0.14, 0.1)	(0.75, 0.25)	0.001
33201.2	16439.5	C only	(20, 10)	(0.45, 0.55)	(0.14, 0.1)	(0.75, 0.25)	0.001
33196.4	16408.8	Random	(20, 10)	(0.45, 0.55)	(0.14, 0.1)	(0.75, 0.25)	0.001
32934.2	16133.6	S1C2	(20, 10)	(0.45, 0.55)	(0.14, 0.1)	(0.75, 0.25)	0.001
32934.2	16138.3	C1S2	(20, 10)	(0.45, 0.55)	(0.14, 0.1)	(0.75, 0.25)	0.001
34224.3	34224.3	Heuristic	(20, 10)	(0.45, 0.55)	(0.14, 0.1)	(0.75, 0.25)	0.001
32622.2	16007.6	C*S	(20, 10)	(0.35, 0.65)	(0.14, 0.1)	(0.75, 0.25)	0.001
32907.1	16312.4	C only	(20, 10)	(0.35, 0.65)	(0.14, 0.1)	(0.75, 0.25)	0.001
32938.5	16269.9	Random	(20, 10)	(0.35, 0.65)	(0.14, 0.1)	(0.75, 0.25)	0.001
32622.2	15984.5	S1C2	(20, 10)	(0.35, 0.65)	(0.14, 0.1)	(0.75, 0.25)	0.001
32622.2	16007.6	C1S2	(20, 10)	(0.35, 0.65)	(0.14, 0.1)	(0.75, 0.25)	0.001
34211.8	34211.8	Heuristic	(20, 10)	(0.35, 0.65)	(0.14, 0.1)	(0.75, 0.25)	0.001
32456.2	16016.1	C*S	(20, 10)	(0.25, 0.75)	(0.14, 0.1)	(0.75, 0.25)	0.001
32742.2	16296.4	C only	(20, 10)	(0.25, 0.75)	(0.14, 0.1)	(0.75, 0.25)	0.001
32764.5	16242	Random	(20, 10)	(0.25, 0.75)	(0.14, 0.1)	(0.75, 0.25)	0.001
32456.2	15953.6	S1C2	(20, 10)	(0.25, 0.75)	(0.14, 0.1)	(0.75, 0.25)	0.001
32456.2	16016.1	C1S2	(20, 10)	(0.25, 0.75)	(0.14, 0.1)	(0.75, 0.25)	0.001
33020.5	33020.5	Heuristic	(20, 10)	(0.25, 0.75)	(0.14, 0.1)	(0.75, 0.25)	0.001
32509.1	16035.7	C*S	(20, 10)	(0.15, 0.85)	(0.14, 0.1)	(0.75, 0.25)	0.001
32782.4	16278.6	C only	(20, 10)	(0.15, 0.85)	(0.14, 0.1)	(0.75, 0.25)	0.001
32757.5	16217.6	Random	(20, 10)	(0.15, 0.85)	(0.14, 0.1)	(0.75, 0.25)	0.001
32509.1	15908.9	S1C2	(20, 10)	(0.15, 0.85)	(0.14, 0.1)	(0.75, 0.25)	0.001
32509.1	16035.7	C1S2	(20, 10)	(0.15, 0.85)	(0.14, 0.1)	(0.75, 0.25)	0.001
33909.6	33909.6	Heuristic	(20, 10)	(0.15, 0.85)	(0.14, 0.1)	(0.75, 0.25)	0.001
32503.4	15945.5	C*S	(20, 10)	(0.05, 0.95)	(0.14, 0.1)	(0.75, 0.25)	0.001
32662.8	16141.6	C only	(20, 10)	(0.05, 0.95)	(0.14, 0.1)	(0.75, 0.25)	0.001
32778.7	16193.7	Random	(20, 10)	(0.05, 0.95)	(0.14, 0.1)	(0.75, 0.25)	0.001
32303.7	15751.8	S1C2	(20, 10)	(0.05, 0.95)	(0.14, 0.1)	(0.75, 0.25)	0.001
32503.4	15945.5	C1S2	(20, 10)	(0.05, 0.95)	(0.14, 0.1)	(0.75, 0.25)	0.001
33013.5	33013.5	Heuristic	(20, 10)	(0.05, 0.95)	(0.14, 0.1)	(0.75, 0.25)	0.001
32441.3	15932.5	C*S	(20, 5)	(0.45, 0.55)	(0.14, 0.1)	(0.75, 0.25)	0.001
32743.2	16250.9	C only	(20, 5)	(0.45, 0.55)	(0.14, 0.1)	(0.75, 0.25)	0.001
32738.7	16224.8	Random	(20, 5)	(0.45, 0.55)	(0.14, 0.1)	(0.75, 0.25)	0.001
32441.3	15926.9	S1C2	(20, 5)	(0.45, 0.55)	(0.14, 0.1)	(0.75, 0.25)	0.001
32441.3	15932.5	C1S2	(20, 5)	(0.45, 0.55)	(0.14, 0.1)	(0.75, 0.25)	0.001
33017.2	33017.2	Heuristic	(20, 5)	(0.45, 0.55)	(0.14, 0.1)	(0.75, 0.25)	0.001
32248.4	15805.5	C*S	(20, 5)	(0.35, 0.65)	(0.14, 0.1)	(0.75, 0.25)	0.001
32567.4	16129.3	C only	(20, 5)	(0.35, 0.65)	(0.14, 0.1)	(0.75, 0.25)	0.001
32785.5	16196.7	Random	(20, 5)	(0.35, 0.65)	(0.14, 0.1)	(0.75, 0.25)	0.001
32248.4	15778.3	S1C2	(20, 5)	(0.35, 0.65)	(0.14, 0.1)	(0.75, 0.25)	0.001
32248.4	15805.5	C1S2	(20, 5)	(0.35, 0.65)	(0.14, 0.1)	(0.75, 0.25)	0.001
32640.1	32640.1	Heuristic	(20, 5)	(0.35, 0.65)	(0.14, 0.1)	(0.75, 0.25)	0.001
31998.5	15771.8	C*S	(20, 5)	(0.25, 0.75)	(0.14, 0.1)	(0.75, 0.25)	0.001
32337	16072.6	C only	(20, 5)	(0.25, 0.75)	(0.14, 0.1)	(0.75, 0.25)	0.001
32320.8	16028.5	Random	(20, 5)	(0.25, 0.75)	(0.14, 0.1)	(0.75, 0.25)	0.001
31998.5	15704.3	S1C2	(20, 5)	(0.25, 0.75)	(0.14, 0.1)	(0.75, 0.25)	0.001
31998.5	15771.8	C1S2	(20, 5)	(0.25, 0.75)	(0.14, 0.1)	(0.75, 0.25)	0.001
32524.9	32524.9	Heuristic	(20, 5)	(0.25, 0.75)	(0.14, 0.1)	(0.75, 0.25)	0.001
31419.8	15542	C*S	(20, 5)	(0.15, 0.85)	(0.14, 0.1)	(0.75, 0.25)	0.001
31737	15809.1	C only	(20, 5)	(0.15, 0.85)	(0.14, 0.1)	(0.75, 0.25)	0.001
31999.1	15837.9	Random	(20, 5)	(0.15, 0.85)	(0.14, 0.1)	(0.75, 0.25)	0.001
31392.5	15383.8	S1C2	(20, 5)	(0.15, 0.85)	(0.14, 0.1)	(0.75, 0.25)	0.001
31419.8	15542	C1S2	(20, 5)	(0.15, 0.85)	(0.14, 0.1)	(0.75, 0.25)	0.001
31662.1	31662.1	Heuristic	(20, 5)	(0.15, 0.85)	(0.14, 0.1)	(0.75, 0.25)	0.001
30637	15185.1	C*S	(20, 5)	(0.05, 0.95)	(0.14, 0.1)	(0.75, 0.25)	0.001
30745.3	15368.5	C only	(20, 5)	(0.05, 0.95)	(0.14, 0.1)	(0.75, 0.25)	0.001
31356	15553.2	Random	(20, 5)	(0.05, 0.95)	(0.14, 0.1)	(0.75, 0.25)	0.001
30459.3	14923.8	S1C2	(20, 5)	(0.05, 0.95)	(0.14, 0.1)	(0.75, 0.25)	0.001
30637	15185.1	C1S2	(20, 5)	(0.05, 0.95)	(0.14, 0.1)	(0.75, 0.25)	0.001
31125.2	31125.2	Heuristic	(20, 5)	(0.05, 0.95)	(0.14, 0.1)	(0.75, 0.25)	0.001
31323.2	15368.2	C*S	(10, 5)	(0.45, 0.55)	(0.14, 0.1)	(0.75, 0.25)	0.001
31715.5	15753.4	C only	(10, 5)	(0.45, 0.55)	(0.14, 0.1)	(0.75, 0.25)	0.001
31774.9	15746.8	Random	(10, 5)	(0.45, 0.55)	(0.14, 0.1)	(0.75, 0.25)	0.001
31323.2	15359.3	S1C2	(10, 5)	(0.45, 0.55)	(0.14, 0.1)	(0.75, 0.25)	0.001
31323.2	15368.2	C1S2	(10, 5)	(0.45, 0.55)	(0.14, 0.1)	(0.75, 0.25)	0.001
33190.6	33190.6	Heuristic	(10, 5)	(0.45, 0.55)	(0.14, 0.1)	(0.75, 0.25)	0.001
31217.1	15327.6	C*S	(10, 5)	(0.35, 0.65)	(0.14, 0.1)	(0.75, 0.25)	0.001
31610.8	15703.2	C only	(10, 5)	(0.35, 0.65)	(0.14, 0.1)	(0.75, 0.25)	0.001
31638.4	15663.2	Random	(10, 5)	(0.35, 0.65)	(0.14, 0.1)	(0.75, 0.25)	0.001
31217.1	15293.5	S1C2	(10, 5)	(0.35, 0.65)	(0.14, 0.1)	(0.75, 0.25)	0.001
31217.1	15327.6	C1S2	(10, 5)	(0.35, 0.65)	(0.14, 0.1)	(0.75, 0.25)	0.001
32857.9	32857.9	Heuristic	(10, 5)	(0.35, 0.65)	(0.14, 0.1)	(0.75, 0.25)	0.001
30801.4	15231.1	C*S	(10, 5)	(0.25, 0.75)	(0.14, 0.1)	(0.75, 0.25)	0.001
31216.6	15573.6	C only	(10, 5)	(0.25, 0.75)	(0.14, 0.1)	(0.75, 0.25)	0.001
31352.6	15549.8	Random	(10, 5)	(0.25, 0.75)	(0.14, 0.1)	(0.75, 0.25)	0.001
30801.4	15142.4	S1C2	(10, 5)	(0.25, 0.75)	(0.14, 0.1)	(0.75, 0.25)	0.001
30801.4	15231.1	C1S2	(10, 5)	(0.25, 0.75)	(0.14, 0.1)	(0.75, 0.25)	0.001
31126.3	31126.3	Heuristic	(10, 5)	(0.25, 0.75)	(0.14, 0.1)	(0.75, 0.25)	0.001
30559.8	15143.3	C*S	(10, 5)	(0.15, 0.85)	(0.14, 0.1)	(0.75, 0.25)	0.001
30898.3	15418.6	C only	(10, 5)	(0.15, 0.85)	(0.14, 0.1)	(0.75, 0.25)	0.001
31091.2	15423.6	Random	(10, 5)	(0.15, 0.85)	(0.14, 0.1)	(0.75, 0.25)	0.001
30509.4	14942.5	S1C2	(10, 5)	(0.15, 0.85)	(0.14, 0.1)	(0.75, 0.25)	0.001
30559.8	15143.3	C1S2	(10, 5)	(0.15, 0.85)	(0.14, 0.1)	(0.75, 0.25)	0.001
32425.3	32425.3	Heuristic	(10, 5)	(0.15, 0.85)	(0.14, 0.1)	(0.75, 0.25)	0.001
30248.8	14986	C*S	(10, 5)	(0.05, 0.95)	(0.14, 0.1)	(0.75, 0.25)	0.001
30384.8	15179.1	C only	(10, 5)	(0.05, 0.95)	(0.14, 0.1)	(0.75, 0.25)	0.001
30624.3	15252.4	Random	(10, 5)	(0.05, 0.95)	(0.14, 0.1)	(0.75, 0.25)	0.001
29963.6	14704.8	S1C2	(10, 5)	(0.05, 0.95)	(0.14, 0.1)	(0.75, 0.25)	0.001
30248.8	14986	C1S2	(10, 5)	(0.05, 0.95)	(0.14, 0.1)	(0.75, 0.25)	0.001
29558.4	29558.4	Heuristic	(10, 5)	(0.05, 0.95)	(0.14, 0.1)	(0.75, 0.25)	0.001
31711.8	15115.5	C*S	(25, 15)	(0.45, 0.55)	(0.14, 0.1)	(0.65, 0.35)	0.001
32038.3	15497.8	C only	(25, 15)	(0.45, 0.55)	(0.14, 0.1)	(0.65, 0.35)	0.001
32059.4	15478.1	Random	(25, 15)	(0.45, 0.55)	(0.14, 0.1)	(0.65, 0.35)	0.001
31711.8	15103.2	S1C2	(25, 15)	(0.45, 0.55)	(0.14, 0.1)	(0.65, 0.35)	0.001
31711.8	15115.5	C1S2	(25, 15)	(0.45, 0.55)	(0.14, 0.1)	(0.65, 0.35)	0.001
33004.7	33004.7	Heuristic	(25, 15)	(0.45, 0.55)	(0.14, 0.1)	(0.65, 0.35)	0.001
31618	15138.3	C*S	(25, 15)	(0.35, 0.65)	(0.14, 0.1)	(0.65, 0.35)	0.001
31986.6	15508.1	C only	(25, 15)	(0.35, 0.65)	(0.14, 0.1)	(0.65, 0.35)	0.001
31975.5	15464.8	Random	(25, 15)	(0.35, 0.65)	(0.14, 0.1)	(0.65, 0.35)	0.001
31618	15100.7	S1C2	(25, 15)	(0.35, 0.65)	(0.14, 0.1)	(0.65, 0.35)	0.001
31618	15138.3	C1S2	(25, 15)	(0.35, 0.65)	(0.14, 0.1)	(0.65, 0.35)	0.001
32224.4	32224.4	Heuristic	(25, 15)	(0.35, 0.65)	(0.14, 0.1)	(0.65, 0.35)	0.001
31648.6	15180.6	C*S	(25, 15)	(0.25, 0.75)	(0.14, 0.1)	(0.65, 0.35)	0.001
31999.6	15506.2	C only	(25, 15)	(0.25, 0.75)	(0.14, 0.1)	(0.65, 0.35)	0.001
31990.9	15455.1	Random	(25, 15)	(0.25, 0.75)	(0.14, 0.1)	(0.65, 0.35)	0.001
31648.6	15093.1	S1C2	(25, 15)	(0.25, 0.75)	(0.14, 0.1)	(0.65, 0.35)	0.001
31648.6	15180.6	C1S2	(25, 15)	(0.25, 0.75)	(0.14, 0.1)	(0.65, 0.35)	0.001
32226	32226	Heuristic	(25, 15)	(0.25, 0.75)	(0.14, 0.1)	(0.65, 0.35)	0.001
31718.6	15241.4	C*S	(25, 15)	(0.15, 0.85)	(0.14, 0.1)	(0.65, 0.35)	0.001
32017.1	15502.3	C only	(25, 15)	(0.15, 0.85)	(0.14, 0.1)	(0.65, 0.35)	0.001
31994.1	15433.9	Random	(25, 15)	(0.15, 0.85)	(0.14, 0.1)	(0.65, 0.35)	0.001
31714.1	15079.8	S1C2	(25, 15)	(0.15, 0.85)	(0.14, 0.1)	(0.65, 0.35)	0.001
31718.6	15241.4	C1S2	(25, 15)	(0.15, 0.85)	(0.14, 0.1)	(0.65, 0.35)	0.001
32968.5	32968.5	Heuristic	(25, 15)	(0.15, 0.85)	(0.14, 0.1)	(0.65, 0.35)	0.001
31841.2	15228.6	C*S	(25, 15)	(0.05, 0.95)	(0.14, 0.1)	(0.65, 0.35)	0.001
32103	15489.5	C only	(25, 15)	(0.05, 0.95)	(0.14, 0.1)	(0.65, 0.35)	0.001
32008.2	15425.7	Random	(25, 15)	(0.05, 0.95)	(0.14, 0.1)	(0.65, 0.35)	0.001
31599.1	14975.4	S1C2	(25, 15)	(0.05, 0.95)	(0.14, 0.1)	(0.65, 0.35)	0.001
31841.2	15228.6	C1S2	(25, 15)	(0.05, 0.95)	(0.14, 0.1)	(0.65, 0.35)	0.001
32960.3	32960.3	Heuristic	(25, 15)	(0.05, 0.95)	(0.14, 0.1)	(0.65, 0.35)	0.001
31640.9	15085.8	C*S	(25, 10)	(0.45, 0.55)	(0.14, 0.1)	(0.65, 0.35)	0.001
32000.4	15475.7	C only	(25, 10)	(0.45, 0.55)	(0.14, 0.1)	(0.65, 0.35)	0.001
31993.2	15444.5	Random	(25, 10)	(0.45, 0.55)	(0.14, 0.1)	(0.65, 0.35)	0.001
31640.9	15073.6	S1C2	(25, 10)	(0.45, 0.55)	(0.14, 0.1)	(0.65, 0.35)	0.001
31640.9	15085.8	C1S2	(25, 10)	(0.45, 0.55)	(0.14, 0.1)	(0.65, 0.35)	0.001
32979.2	32979.2	Heuristic	(25, 10)	(0.45, 0.55)	(0.14, 0.1)	(0.65, 0.35)	0.001
31671.6	15105.7	C*S	(25, 10)	(0.35, 0.65)	(0.14, 0.1)	(0.65, 0.35)	0.001
32017.3	15469.4	C only	(25, 10)	(0.35, 0.65)	(0.14, 0.1)	(0.65, 0.35)	0.001
32012.6	15430.3	Random	(25, 10)	(0.35, 0.65)	(0.14, 0.1)	(0.65, 0.35)	0.001
31671.6	15065.1	S1C2	(25, 10)	(0.35, 0.65)	(0.14, 0.1)	(0.65, 0.35)	0.001
31671.6	15105.7	C1S2	(25, 10)	(0.35, 0.65)	(0.14, 0.1)	(0.65, 0.35)	0.001
32968.4	32968.4	Heuristic	(25, 10)	(0.35, 0.65)	(0.14, 0.1)	(0.65, 0.35)	0.001
31507.1	15052.7	C*S	(25, 10)	(0.25, 0.75)	(0.14, 0.1)	(0.65, 0.35)	0.001
31932.9	15426.8	C only	(25, 10)	(0.25, 0.75)	(0.14, 0.1)	(0.65, 0.35)	0.001
32048.5	15436.3	Random	(25, 10)	(0.25, 0.75)	(0.14, 0.1)	(0.65, 0.35)	0.001
31507.1	14959.2	S1C2	(25, 10)	(0.25, 0.75)	(0.14, 0.1)	(0.65, 0.35)	0.001
31507.1	15052.7	C1S2	(25, 10)	(0.25, 0.75)	(0.14, 0.1)	(0.65, 0.35)	0.001
32201	32201	Heuristic	(25, 10)	(0.25, 0.75)	(0.14, 0.1)	(0.65, 0.35)	0.001
31257.2	15048.5	C*S	(25, 10)	(0.15, 0.85)	(0.14, 0.1)	(0.65, 0.35)	0.001
31590.3	15333.3	C only	(25, 10)	(0.15, 0.85)	(0.14, 0.1)	(0.65, 0.35)	0.001
31613.8	15262.5	Random	(25, 10)	(0.15, 0.85)	(0.14, 0.1)	(0.65, 0.35)	0.001
31257.2	14869.4	S1C2	(25, 10)	(0.15, 0.85)	(0.14, 0.1)	(0.65, 0.35)	0.001
31257.2	15048.5	C1S2	(25, 10)	(0.15, 0.85)	(0.14, 0.1)	(0.65, 0.35)	0.001
31739.3	31739.3	Heuristic	(25, 10)	(0.15, 0.85)	(0.14, 0.1)	(0.65, 0.35)	0.001
31350.6	14966.6	C*S	(25, 10)	(0.05, 0.95)	(0.14, 0.1)	(0.65, 0.35)	0.001
31590.6	15230	C only	(25, 10)	(0.05, 0.95)	(0.14, 0.1)	(0.65, 0.35)	0.001
31602	15236.2	Random	(25, 10)	(0.05, 0.95)	(0.14, 0.1)	(0.65, 0.35)	0.001
31048.1	14688.4	S1C2	(25, 10)	(0.05, 0.95)	(0.14, 0.1)	(0.65, 0.35)	0.001
31350.6	14966.6	C1S2	(25, 10)	(0.05, 0.95)	(0.14, 0.1)	(0.65, 0.35)	0.001
32635.4	32635.4	Heuristic	(25, 10)	(0.05, 0.95)	(0.14, 0.1)	(0.65, 0.35)	0.001
31680.7	15067.6	C*S	(20, 10)	(0.45, 0.55)	(0.14, 0.1)	(0.65, 0.35)	0.001
32027	15451.7	C only	(20, 10)	(0.45, 0.55)	(0.14, 0.1)	(0.65, 0.35)	0.001
32027	15424.7	Random	(20, 10)	(0.45, 0.55)	(0.14, 0.1)	(0.65, 0.35)	0.001
31680.7	15055.1	S1C2	(20, 10)	(0.45, 0.55)	(0.14, 0.1)	(0.65, 0.35)	0.001
31680.7	15067.6	C1S2	(20, 10)	(0.45, 0.55)	(0.14, 0.1)	(0.65, 0.35)	0.001
32961.6	32961.6	Heuristic	(20, 10)	(0.45, 0.55)	(0.14, 0.1)	(0.65, 0.35)	0.001
31380	14945.5	C*S	(20, 10)	(0.35, 0.65)	(0.14, 0.1)	(0.65, 0.35)	0.001
31766.6	15345.7	C only	(20, 10)	(0.35, 0.65)	(0.14, 0.1)	(0.65, 0.35)	0.001
31784.2	15299.7	Random	(20, 10)	(0.35, 0.65)	(0.14, 0.1)	(0.65, 0.35)	0.001
31380	14901.5	S1C2	(20, 10)	(0.35, 0.65)	(0.14, 0.1)	(0.65, 0.35)	0.001
31380	14945.5	C1S2	(20, 10)	(0.35, 0.65)	(0.14, 0.1)	(0.65, 0.35)	0.001
32652.9	32652.9	Heuristic	(20, 10)	(0.35, 0.65)	(0.14, 0.1)	(0.65, 0.35)	0.001
31232.7	14976.5	C*S	(20, 10)	(0.25, 0.75)	(0.14, 0.1)	(0.65, 0.35)	0.001
31598.4	15325.6	C only	(20, 10)	(0.25, 0.75)	(0.14, 0.1)	(0.65, 0.35)	0.001
31619.1	15267.9	Random	(20, 10)	(0.25, 0.75)	(0.14, 0.1)	(0.65, 0.35)	0.001
31232.7	14879.8	S1C2	(20, 10)	(0.25, 0.75)	(0.14, 0.1)	(0.65, 0.35)	0.001
31232.7	14976.5	C1S2	(20, 10)	(0.25, 0.75)	(0.14, 0.1)	(0.65, 0.35)	0.001
31740.3	31740.3	Heuristic	(20, 10)	(0.25, 0.75)	(0.14, 0.1)	(0.65, 0.35)	0.001
31267.2	15012.3	C*S	(20, 10)	(0.15, 0.85)	(0.14, 0.1)	(0.65, 0.35)	0.001
31615.4	15309	C only	(20, 10)	(0.15, 0.85)	(0.14, 0.1)	(0.65, 0.35)	0.001
31582.2	15245.5	Random	(20, 10)	(0.15, 0.85)	(0.14, 0.1)	(0.65, 0.35)	0.001
31247.4	14825.2	S1C2	(20, 10)	(0.15, 0.85)	(0.14, 0.1)	(0.65, 0.35)	0.001
31267.2	15012.3	C1S2	(20, 10)	(0.15, 0.85)	(0.14, 0.1)	(0.65, 0.35)	0.001
32635.7	32635.7	Heuristic	(20, 10)	(0.15, 0.85)	(0.14, 0.1)	(0.65, 0.35)	0.001
31321.1	14942.5	C*S	(20, 10)	(0.05, 0.95)	(0.14, 0.1)	(0.65, 0.35)	0.001
31513	15183.2	C only	(20, 10)	(0.05, 0.95)	(0.14, 0.1)	(0.65, 0.35)	0.001
31628.1	15235.7	Random	(20, 10)	(0.05, 0.95)	(0.14, 0.1)	(0.65, 0.35)	0.001
31016	14661.3	S1C2	(20, 10)	(0.05, 0.95)	(0.14, 0.1)	(0.65, 0.35)	0.001
31321.1	14942.5	C1S2	(20, 10)	(0.05, 0.95)	(0.14, 0.1)	(0.65, 0.35)	0.001
31752	31752	Heuristic	(20, 10)	(0.05, 0.95)	(0.14, 0.1)	(0.65, 0.35)	0.001
31171.2	14867	C*S	(20, 5)	(0.45, 0.55)	(0.14, 0.1)	(0.65, 0.35)	0.001
31581.4	15288.1	C only	(20, 5)	(0.45, 0.55)	(0.14, 0.1)	(0.65, 0.35)	0.001
31571.2	15263.8	Random	(20, 5)	(0.45, 0.55)	(0.14, 0.1)	(0.65, 0.35)	0.001
31171.2	14852.4	S1C2	(20, 5)	(0.45, 0.55)	(0.14, 0.1)	(0.65, 0.35)	0.001
31171.2	14867	C1S2	(20, 5)	(0.45, 0.55)	(0.14, 0.1)	(0.65, 0.35)	0.001
31745.6	31745.6	Heuristic	(20, 5)	(0.45, 0.55)	(0.14, 0.1)	(0.65, 0.35)	0.001
30996.8	14754.4	C*S	(20, 5)	(0.35, 0.65)	(0.14, 0.1)	(0.65, 0.35)	0.001
31426.6	15174.8	C only	(20, 5)	(0.35, 0.65)	(0.14, 0.1)	(0.65, 0.35)	0.001
31636.6	15243.7	Random	(20, 5)	(0.35, 0.65)	(0.14, 0.1)	(0.65, 0.35)	0.001
30996.8	14706.5	S1C2	(20, 5)	(0.35, 0.65)	(0.14, 0.1)	(0.65, 0.35)	0.001
30996.8	14754.4	C1S2	(20, 5)	(0.35, 0.65)	(0.14, 0.1)	(0.65, 0.35)	0.001
32645.9	32645.9	Heuristic	(20, 5)	(0.35, 0.65)	(0.14, 0.1)	(0.65, 0.35)	0.001
30736.4	14736.1	C*S	(20, 5)	(0.25, 0.75)	(0.14, 0.1)	(0.65, 0.35)	0.001
31179.2	15115.5	C only	(20, 5)	(0.25, 0.75)	(0.14, 0.1)	(0.65, 0.35)	0.001
31195.4	15072.3	Random	(20, 5)	(0.25, 0.75)	(0.14, 0.1)	(0.65, 0.35)	0.001
30736.4	14627.8	S1C2	(20, 5)	(0.25, 0.75)	(0.14, 0.1)	(0.65, 0.35)	0.001
30736.4	14736.1	C1S2	(20, 5)	(0.25, 0.75)	(0.14, 0.1)	(0.65, 0.35)	0.001
32268.3	32268.3	Heuristic	(20, 5)	(0.25, 0.75)	(0.14, 0.1)	(0.65, 0.35)	0.001
30209.3	14547.4	C*S	(20, 5)	(0.15, 0.85)	(0.14, 0.1)	(0.65, 0.35)	0.001
30588.2	14863.5	C only	(20, 5)	(0.15, 0.85)	(0.14, 0.1)	(0.65, 0.35)	0.001
30871.4	14894.6	Random	(20, 5)	(0.15, 0.85)	(0.14, 0.1)	(0.65, 0.35)	0.001
30168.1	14308.8	S1C2	(20, 5)	(0.15, 0.85)	(0.14, 0.1)	(0.65, 0.35)	0.001
30209.3	14547.4	C1S2	(20, 5)	(0.15, 0.85)	(0.14, 0.1)	(0.65, 0.35)	0.001
30404.3	30404.3	Heuristic	(20, 5)	(0.15, 0.85)	(0.14, 0.1)	(0.65, 0.35)	0.001
29533.7	14238.2	C*S	(20, 5)	(0.05, 0.95)	(0.14, 0.1)	(0.65, 0.35)	0.001
29667.8	14465.9	C only	(20, 5)	(0.05, 0.95)	(0.14, 0.1)	(0.65, 0.35)	0.001
30253.1	14628.3	Random	(20, 5)	(0.05, 0.95)	(0.14, 0.1)	(0.65, 0.35)	0.001
29297.1	13896.3	S1C2	(20, 5)	(0.05, 0.95)	(0.14, 0.1)	(0.65, 0.35)	0.001
29533.7	14238.2	C1S2	(20, 5)	(0.05, 0.95)	(0.14, 0.1)	(0.65, 0.35)	0.001
29865.3	29865.3	Heuristic	(20, 5)	(0.05, 0.95)	(0.14, 0.1)	(0.65, 0.35)	0.001
30084.2	14321.3	C*S	(10, 5)	(0.45, 0.55)	(0.14, 0.1)	(0.65, 0.35)	0.001
30583.2	14825.4	C only	(10, 5)	(0.45, 0.55)	(0.14, 0.1)	(0.65, 0.35)	0.001
30764.7	14861.9	Random	(10, 5)	(0.45, 0.55)	(0.14, 0.1)	(0.65, 0.35)	0.001
30084.2	14300.4	S1C2	(10, 5)	(0.45, 0.55)	(0.14, 0.1)	(0.65, 0.35)	0.001
30084.2	14321.3	C1S2	(10, 5)	(0.45, 0.55)	(0.14, 0.1)	(0.65, 0.35)	0.001
31903.8	31903.8	Heuristic	(10, 5)	(0.45, 0.55)	(0.14, 0.1)	(0.65, 0.35)	0.001
29973.7	14294.7	C*S	(10, 5)	(0.35, 0.65)	(0.14, 0.1)	(0.65, 0.35)	0.001
30481.6	14765.4	C only	(10, 5)	(0.35, 0.65)	(0.14, 0.1)	(0.65, 0.35)	0.001
30518.2	14741.8	Random	(10, 5)	(0.35, 0.65)	(0.14, 0.1)	(0.65, 0.35)	0.001
29973.7	14235.1	S1C2	(10, 5)	(0.35, 0.65)	(0.14, 0.1)	(0.65, 0.35)	0.001
29973.7	14294.7	C1S2	(10, 5)	(0.35, 0.65)	(0.14, 0.1)	(0.65, 0.35)	0.001
31530.7	31530.7	Heuristic	(10, 5)	(0.35, 0.65)	(0.14, 0.1)	(0.65, 0.35)	0.001
29590.8	14219.1	C*S	(10, 5)	(0.25, 0.75)	(0.14, 0.1)	(0.65, 0.35)	0.001
30106.2	14657.7	C only	(10, 5)	(0.25, 0.75)	(0.14, 0.1)	(0.65, 0.35)	0.001
30261.4	14631.4	Random	(10, 5)	(0.25, 0.75)	(0.14, 0.1)	(0.65, 0.35)	0.001
29590.8	14076.3	S1C2	(10, 5)	(0.25, 0.75)	(0.14, 0.1)	(0.65, 0.35)	0.001
29590.8	14219.1	C1S2	(10, 5)	(0.25, 0.75)	(0.14, 0.1)	(0.65, 0.35)	0.001
29867	29867	Heuristic	(10, 5)	(0.25, 0.75)	(0.14, 0.1)	(0.65, 0.35)	0.001
29399.1	14176.8	C*S	(10, 5)	(0.15, 0.85)	(0.14, 0.1)	(0.65, 0.35)	0.001
[truncated: 10,661 more rows]

## Sheet: Low-Low(Tables 4-7)
Highest Infection	Total Death	Strategy	Sensitivity	S_p	Contact	C_p	%E
[truncated: 12,000 more rows]
